# Supplementary material for: Multiphasic CT-Based Radiomics Analysis for the Differentiation of Benign and Malignant Parotid Tumors
Source: Front Oncol. 2022 Jun 30;12:913898. doi: 10.3389/fonc.2022.913898 (PMC9280642; doi:10.3389/fonc.2022.913898)
Supplement: Supplementary file 1 [file DataSheet_1.xlsx]

## Sheet: Afeature
	1	2	3	4	5	6	7	8	9	10	11	12	13	14	15	16	17	18	19	20	21	22	23	24	25	26	27	28	29	30	31	32	33	34	35	36	37	38	39	40	41	42	43	44	45	46	47	48	49
group	original_shape_Elongation	original_shape_Flatness	original_shape_LeastAxisLength	original_shape_MajorAxisLength	original_shape_Maximum2DDiameterColumn	original_shape_Maximum2DDiameterRow	original_shape_Maximum2DDiameterSlice	original_shape_Maximum3DDiameter	original_shape_MeshVolume	original_shape_MinorAxisLength	original_shape_Sphericity	original_shape_SurfaceArea	original_shape_SurfaceVolumeRatio	original_shape_VoxelVolume	original_firstorder_10Percentile	original_firstorder_90Percentile	original_firstorder_Energy	original_firstorder_Entropy	original_firstorder_InterquartileRange	original_firstorder_Kurtosis	original_firstorder_Maximum	original_firstorder_MeanAbsoluteDeviation	original_firstorder_Mean	original_firstorder_Median	original_firstorder_Minimum	original_firstorder_Range	original_firstorder_RobustMeanAbsoluteDeviation	original_firstorder_RootMeanSquared	original_firstorder_Skewness	original_firstorder_TotalEnergy	original_firstorder_Uniformity	original_firstorder_Variance	original_glcm_Autocorrelation	original_glcm_ClusterProminence	original_glcm_ClusterShade	original_glcm_ClusterTendency	original_glcm_Contrast	original_glcm_Correlation	original_glcm_DifferenceAverage	original_glcm_DifferenceEntropy	original_glcm_DifferenceVariance	original_glcm_Id	original_glcm_Idm	original_glcm_Idmn	original_glcm_Idn	original_glcm_Imc1	original_glcm_Imc2	original_glcm_InverseVariance	original_glcm_JointAverage
1	0.939356	0.665239	20.5523	30.8947	36.8782	34.9857	34.5398	38.2884	12067.4	29.0211	0.736697	3453.6	0.286192	12105	862.175	908.853	9526232331	1.70528	24.2851	4.10194	1039.2	14.7007	886.915	888.697	807.774	231.427	10.1726	887.111	-0.397133	9526232331	0.361521	348.008	16.4925	12.1838	-1.06135	1.90179	0.491302	0.58815	0.442316	1.08709	0.288783	0.786338	0.783603	0.995177	0.960149	-0.200254	0.676012	0.404809	4.01742
1	0.593962	0.532388	14.5169	27.2676	34.0588	36.6879	18.9737	36.7015	4024.08	16.1959	0.683587	1789.79	0.444769	4053	1144.09	1216.2	5628311081	2.26068	37.4721	4.80406	1341.17	22.8375	1178.05	1174.51	1043.84	297.333	15.6115	1178.42	0.836534	5628311081	0.248832	866.139	43.274	95.7135	7.91579	4.59031	0.750121	0.717586	0.562085	1.29748	0.420996	0.74626	0.736988	0.995657	0.96071	-0.259898	0.807075	0.430333	6.50483
1	0.655335	0.576215	32.666	56.6906	61.3922	63.5689	45.1221	64.5136	48946.8	37.1514	0.754183	8580.05	0.175294	49005	1423.34	1510.09	104204000000	2.62396	46.0112	26.4849	1644.46	30.9026	1457.46	1453.24	785.595	858.862	19.4654	1458.22	-2.61097	104204000000	0.219361	2203.98	778.391	1934.5	-50.5154	10.1932	1.21754	0.782457	0.574711	1.4265	0.879399	0.770937	0.758984	0.999031	0.984472	-0.339026	0.899668	0.349982	27.8594
1	0.908643	0.790498	21.0844	26.6723	31.4006	30.6105	29.7321	34.5398	8890.29	24.2355	0.77336	2683.57	0.301854	8920	764.835	877.955	5999338830	2.94233	68.1391	8.03819	1248.14	38.8326	818.608	815.5	582.07	666.069	27.8896	820.105	0.553845	5999338830	0.155169	2453.31	108.062	795.444	9.60216	12.9414	1.13123	0.838069	0.641936	1.45867	0.70882	0.731228	0.718237	0.998488	0.977623	-0.36065	0.929869	0.423987	10.2523
1	0.911101	0.841102	26.953	32.0448	36.6197	36.6197	36.6197	38.7427	17762.5	29.1961	0.78179	4211.12	0.237079	17800	1177.76	1257.28	26474198968	2.48123	38.6806	13.2946	1457	25.6609	1219.02	1221.23	745.6	711.403	16.3356	1219.56	-1.24495	26474198968	0.225648	1301.19	412.767	326.167	-11.6587	6.11807	1.28421	0.650581	0.754844	1.54272	0.696891	0.686466	0.668692	0.998592	0.976155	-0.194222	0.758975	0.474456	20.2869
1	0.623171	0.442086	24.6598	55.7805	50.448	67.5352	45.0999	70.6045	26534.5	34.7608	0.608687	7068.03	0.266371	26610	808.991	852.372	18544704596	1.61438	19.3849	7.88987	890.741	14.4033	834.569	839.95	697.863	192.879	8.54806	834.81	-1.79534	18544704596	0.437994	402.141	48.2065	36.5978	-4.8992	2.12992	0.28504	0.761988	0.268177	0.869834	0.210907	0.868613	0.867596	0.99654	0.973334	-0.352771	0.802531	0.254439	6.90976
1	0.799312	0.441032	28.2306	64.0103	65.192	75.5381	75.1665	75.7034	57378.2	51.1642	0.669217	10750.2	0.187356	57455	971.326	1024.5	57258045231	2.00138	24.2716	12.2303	1163.54	18.3413	997.897	1001.39	718.294	445.25	10.3357	998.285	-2.08924	57258045231	0.326629	772.975	156.564	148.023	-12.7462	3.60495	0.698956	0.671061	0.532768	1.25857	0.402624	0.757119	0.749669	0.998083	0.973744	-0.210708	0.715865	0.423031	12.4835
1	0.403302	0.177631	15.7965	88.9289	43.8634	75.6902	69.2315	77.9295	18954.8	35.8652	0.546401	6291.94	0.331945	19030	829.905	898.234	14470806272	2.03596	32.9289	6.83986	1169.2	21.6572	871.569	879.717	735.55	433.654	14.4398	872.021	-0.748115	14470806272	0.320917	788.61	42.1112	85.5272	-8.35785	4.1664	0.556026	0.763473	0.432763	1.1596	0.362896	0.800377	0.795114	0.998307	0.977532	-0.308509	0.828878	0.354911	6.41937
1	0.604065	0.574235	13.6015	23.6862	19.8494	26.0768	22.4722	27.1477	3053.5	14.308	0.773583	1315.76	0.430901	3075	914.625	945.808	2657978246	1.35311	13.5711	8.83312	975.081	10.2186	929.6	930.65	821.672	153.408	5.85037	929.722	-1.47514	2657978246	0.501906	227.801	33.4053	9.23797	-1.49843	1.13602	0.323732	0.550925	0.300994	0.920121	0.229385	0.853148	0.851777	0.995054	0.966805	-0.216556	0.62035	0.282463	5.76212
1	0.815272	0.710027	27.4028	38.594	45.793	37.2022	41.4849	45.8803	22158.9	31.4646	0.758749	5028.27	0.226918	22200	853.761	885.008	16852444806	1.42108	13.2209	12.7498	1104.41	9.90901	871.157	873.293	717.889	386.516	5.8028	871.274	-0.751957	16852444806	0.427393	204.96	54.5458	8.51723	-0.821917	1.26058	0.357044	0.556204	0.333224	0.950982	0.241952	0.836557	0.835568	0.998773	0.981553	-0.211613	0.63909	0.318545	7.3702
1	0.643167	0.420528	16.2655	38.6789	41.8808	39.8246	32.45	44.2154	7116.75	24.8769	0.533333	3354.85	0.471402	7165	978.6	1031.3	7231158679	1.85537	26.8088	3.36199	1077.64	16.228	1004.39	1004.04	892.124	185.516	11.1484	1004.61	0.00802193	7231158679	0.325558	427.34	33.1499	18.8658	0.0926244	2.41136	0.503096	0.653608	0.449264	1.10394	0.293451	0.784164	0.780744	0.993915	0.95556	-0.238025	0.742799	0.403778	5.716
1	0.731899	0.557313	12.1907	21.8742	21.5407	26.2488	20.3961	27.7489	2752.38	16.0097	0.711253	1335.36	0.485167	2775	804.541	831.255	1861802096	1.23205	12.5918	7.50562	896.382	8.58049	819.009	820.071	746.319	150.064	5.36632	819.097	-0.541447	1861802096	0.508397	143.149	18.1866	3.01242	-0.00165089	0.876304	0.363599	0.41271	0.330473	0.95876	0.250461	0.839241	0.837941	0.992861	0.959112	-0.151257	0.524293	0.3104	4.24951
1	0.67333	0.56829	15.6515	27.5415	24.4131	29.4109	30.3645	32.2955	4587.92	18.5445	0.62733	2128.46	0.463927	4620	824.885	869.603	3332716016	1.85725	22.6299	46.5933	1232.09	17.0666	848.744	848.708	730.164	501.928	9.41658	849.333	4.33496	3332716016	0.360896	1000.01	30.1081	810.331	32.0736	4.49752	0.959208	0.638136	0.505785	1.26492	0.696462	0.785114	0.77859	0.997939	0.977773	-0.229437	0.735274	0.368423	5.40586
1	0.784241	0.644238	21.1974	32.903	40.7922	41.7612	32.249	42.3556	11548.7	25.8039	0.694207	3559.19	0.308189	11590	854.536	891.507	8851164392	1.52664	17.316	7.48019	1054.93	11.6735	873.748	874.697	807.628	247.3	7.3409	873.893	-0.118916	8851164392	0.404311	253.993	12.0826	10.4826	-0.784382	1.56534	0.378488	0.609927	0.353246	0.975254	0.248477	0.827009	0.825775	0.996916	0.970717	-0.248772	0.708489	0.335722	3.43305
1	0.732121	0.431252	18.9338	43.9042	48.8467	48.1041	36.4966	52.4881	16931.1	32.1432	0.621955	5126.83	0.302805	16980	914.337	951.435	14762856766	1.48204	19.1467	6.29726	1081.59	11.7561	932.303	931.967	844.969	236.618	7.91244	932.43	0.261421	14762856766	0.42838	237.74	23.2949	7.08861	0.184618	1.29321	0.459891	0.474521	0.414916	1.0597	0.280904	0.799261	0.796886	0.996259	0.965701	-0.152562	0.564421	0.381836	4.80485
1	0.696322	0.285687	7.67072	26.8501	25.9615	28.6531	21.587	28.8097	1623.62	18.6963	0.531611	1256.65	0.773978	1650	839.532	890.133	1233233784	1.80692	27.2207	3.15712	917.776	15.826	864.3	863.993	792.671	125.104	11.0215	864.531	-0.263512	1233233784	0.336645	400.395	17.4698	17.1237	-0.728318	2.36582	0.331482	0.753261	0.320533	0.929164	0.226026	0.841558	0.840828	0.991085	0.954405	-0.354605	0.838448	0.310953	4.11832
1	0.674587	0.408025	8.34511	20.4525	20.3961	22.8254	16.4924	23.1733	1100.21	13.797	0.628221	820.393	0.745671	1120	945.243	979.709	1039846271	1.36628	15.9567	5.00701	1006.86	10.729	963.443	965.084	894.943	111.918	6.70618	963.553	-0.894722	1039846271	0.490788	212.164	16.5695	4.96139	-0.428416	1.05415	0.355711	0.491353	0.337201	0.954529	0.237893	0.834278	0.83325	0.990477	0.952149	-0.175999	0.577546	0.322954	4.04905
1	0.950387	0.706758	13.9751	19.7735	23.8537	24.6982	22.2036	25	3416.25	18.7925	0.73837	1485.63	0.434871	3440	922.729	950.984	3028008909	1.12066	13.6086	4.89284	972.606	9.10739	938.129	939.978	880.205	92.4009	5.7861	938.208	-1.00929	3028008909	0.589905	148.491	9.27092	2.87646	-0.272141	0.708584	0.243897	0.482142	0.236869	0.804927	0.186727	0.88273	0.882269	0.985779	0.95286	-0.188271	0.546439	0.230784	3.02564
1	0.782323	0.459933	20.2104	43.942	57.5674	55.7315	44.2945	61.8547	16725.8	34.3768	0.550971	5740.45	0.34321	16790	886.941	920.567	13736709399	1.44947	17.0014	8.63773	1035.14	11.6062	904.366	906.246	751.828	283.313	7.12218	904.515	-0.914564	13736709399	0.465146	269.608	45.4126	12.7539	-1.48451	1.40143	0.336742	0.609472	0.305736	0.939192	0.240485	0.851729	0.850165	0.997691	0.976647	-0.24079	0.67985	0.283526	6.7191
1	0.759268	0.622347	21.0239	33.7816	39.0512	36.6197	31.7805	42.2374	11851.9	25.6493	0.716238	3509.82	0.29614	11895	866.454	912.733	9406471930	1.76108	26.354	20.9859	1153.07	15.5679	889.01	886.409	788.114	364.96	10.8305	889.265	2.39807	9406471930	0.344298	453.956	25.6529	68.1946	5.47275	2.49411	0.462402	0.685062	0.377356	1.04837	0.315045	0.821311	0.818737	0.998227	0.978056	-0.283677	0.776677	0.33494	5.01446
1	0.75818	0.647839	7.12265	10.9945	11.6619	12.2066	10.6301	13.4164	358.25	8.33578	0.735991	331.438	0.925159	370	1008.9	1084.81	4.0767e+08	2.28769	38.1406	3.31418	1112.86	23.5184	1049.25	1053.39	951.086	161.778	16.2912	1049.67	-0.706255	4.0767e+08	0.238028	886.676	22.0417	67.1374	-6.96036	4.42156	1.07187	0.60543	0.739596	1.44173	0.506078	0.679139	0.662969	0.979644	0.911938	-0.197265	0.744778	0.506491	4.60415
1	0.918557	0.673233	18.6623	27.7204	33.541	35.2278	39.2173	39.6611	6535.62	25.4628	0.580961	2909.79	0.44522	6575	992.245	1040.52	6808734735	1.75491	25.5436	3.63048	1074.28	15.4135	1017.43	1019.32	921.416	152.866	10.6362	1017.62	-0.611935	6808734735	0.345888	382.526	27.9323	13.6803	-1.50753	1.98325	0.531377	0.575591	0.474616	1.12361	0.299068	0.771963	0.768368	0.989509	0.941455	-0.18272	0.656815	0.426739	5.25062
1	0.599713	0.550942	10.2741	18.6482	18.6011	19.8494	16.1245	20.2485	1097.62	11.1835	0.647008	795.324	0.724586	1115	932.698	958.333	9.98823e+08	1.21431	12.782	5.5463	974.228	8.22536	946.406	947.917	887.575	86.6529	5.34303	946.47	-1.10096	9.98823e+08	0.469045	120.413	11.6693	2.55427	-0.34704	0.895073	0.371905	0.411538	0.360925	0.964051	0.236887	0.821368	0.820636	0.978317	0.928181	-0.133304	0.491571	0.351316	3.39677
1	0.618989	0.482143	15.8393	32.8519	31.9531	36.0555	29.2746	37.7094	7053.42	20.3349	0.730482	2434.86	0.345203	7085	887.906	950.792	5944802252	1.99157	39.3234	3.12765	1000.88	20.7321	915.677	911.339	738.786	262.09	15.9136	916.007	0.29938	5944802252	0.276224	603.659	65.334	30.1226	3.35627	3.53376	0.561929	0.724499	0.451069	1.17222	0.350319	0.79105	0.785293	0.996172	0.965892	-0.287331	0.805079	0.370142	8.03681
1	0.885687	0.81615	13.6444	16.718	19.2094	20.5183	16.4924	20.9045	2286.88	14.8069	0.830843	1010.32	0.441792	2305	928.426	973.977	2091195942	1.73949	20.6203	5.27836	1013.23	14.6662	952.278	954.6	850.631	162.598	8.9261	952.493	-1.08919	2091195942	0.381116	410.6	22.3671	22.0994	-2.87076	2.0967	0.514303	0.602347	0.448591	1.11805	0.30376	0.786435	0.782275	0.989873	0.944831	-0.208718	0.679809	0.393179	4.68732
1	0.899647	0.793081	24.8371	31.3172	38.4187	37.6431	33.9559	39.2556	15264.9	28.1744	0.806523	3689.75	0.241714	15300	802.08	843.464	10434576576	1.58961	20.2345	25.4465	1213.95	13.4119	825.625	828.524	725.551	488.396	8.57657	825.832	0.473529	10434576576	0.408766	341.708	21.1937	33.8785	-0.826593	1.77329	0.422804	0.613711	0.360041	1.02241	0.286864	0.828157	0.825508	0.998955	0.982982	-0.238952	0.697173	0.321541	4.56683
1	0.645506	0.577288	6.72384	11.6473	12.2066	12.2066	8.24621	12.8452	374.75	7.5184	0.807075	311.457	0.831106	385	1285.64	1327.78	6.58975e+08	1.5503	21.9659	3.07324	1341.52	13.1923	1308.19	1310.52	1249.73	91.7933	9.26769	1308.29	-0.574141	6.58975e+08	0.409182	268.864	15.5714	5.90064	-0.467854	1.37922	0.487336	0.473546	0.447686	1.08895	0.283415	0.782765	0.780122	0.981572	0.92633	-0.143644	0.56865	0.412992	3.9175
1	0.845637	0.761445	8.73154	11.4671	12.8062	13.4536	10.7703	13.784	633.417	9.69697	0.827361	431.104	0.680601	645	813.115	835.269	4.39259e+08	1.11736	11.1778	9.80378	847.955	7.63096	825.171	827.292	757.84	90.1143	4.7144	825.241	-1.88436	4.39259e+08	0.502963	115.449	13.3212	2.70328	-0.773202	0.788873	0.304233	0.439008	0.292595	0.892844	0.217167	0.855643	0.854867	0.982309	0.941869	-0.154931	0.508805	0.282411	3.63309
1	0.915577	0.668222	13.0682	19.5566	25.4951	25.7099	21.587	26.2679	3004.75	17.9056	0.72187	1394.97	0.464254	3030	882.608	907.067	2425335439	1.14763	11.7949	16.4853	945.075	8.12108	894.596	894.727	754.439	190.636	4.99618	894.674	-1.28726	2425335439	0.545275	139.162	39.4172	3.24524	0.2037	0.765329	0.345098	0.376168	0.318968	0.940487	0.240739	0.844045	0.842997	0.994757	0.964827	-0.119836	0.453372	0.302987	6.26993
1	0.837656	0.656482	7.71569	11.7531	12.8062	14.2127	12.1655	15.1327	508.208	9.84504	0.765014	402.571	0.792138	520	829.458	871.595	3.77349e+08	1.63075	20.4855	4.31575	892.753	13.5073	851.669	853.097	785.236	107.517	8.51723	851.864	-0.840956	3.77349e+08	0.395052	332.497	13.5545	13.3278	-2.07258	1.7311	0.44791	0.586438	0.420061	1.03108	0.261647	0.794611	0.792754	0.982994	0.930653	-0.231671	0.696596	0.395693	3.63765
1	0.91443	0.673521	20.3714	30.2461	35.8469	34	33.7343	37.4833	11224	27.658	0.723265	3351.86	0.298632	11260	865.529	909.417	8893609405	1.62496	22.9611	3.52693	1026.42	13.7732	888.561	890.109	811.234	215.189	9.60047	888.73	-0.376553	8893609405	0.379089	300.218	16.8339	9.58519	-0.862664	1.73701	0.457377	0.582755	0.423554	1.05234	0.271505	0.793549	0.791549	0.995497	0.961746	-0.200949	0.669067	0.396507	4.06372
1	0.776826	0.724399	21.631	29.8605	30.3645	36.3593	32.6956	36.8511	10079.1	23.1964	0.770051	2930.31	0.29073	10110	958.069	987.628	9539086416	1.26971	14.2269	23.2652	1053.49	9.58852	971.256	970.348	743.317	310.172	6.01965	971.355	-1.46885	9539086416	0.498192	191.847	106.067	9.32227	-0.117108	0.949372	0.366528	0.439052	0.333897	0.966825	0.251228	0.837584	0.836154	0.998149	0.97787	-0.14239	0.505206	0.312783	10.2918
1	0.523129	0.407867	10.3469	25.3683	27.313	26.5707	16.1245	27.5862	1747.38	13.2709	0.675608	1038.44	0.594284	1770	1101.18	1129.09	2203262330	1.11748	15.0368	2.91132	1147.8	8.82663	1115.64	1116.26	1077.62	70.1822	6.22917	1115.7	-0.24518	2203262330	0.556189	120.552	4.66141	1.69296	0.0407833	0.70098	0.362091	0.318941	0.35437	0.945617	0.231271	0.824102	0.823587	0.964147	0.911793	-0.0955608	0.385051	0.347615	2.13928
1	0.694769	0.629053	10.3585	16.4668	18.6011	17.4929	15.8114	19.0263	1112.67	11.4406	0.72159	719.62	0.646753	1130	808.7	844.875	7.70565e+08	1.30656	21.0668	2.31322	859.385	11.3964	825.669	824.187	794.257	65.1276	8.48233	825.782	0.259777	7.70565e+08	0.44768	186.537	6.68417	3.55177	0.512096	1.24561	0.27061	0.643163	0.267689	0.84029	0.197011	0.866643	0.866448	0.984133	0.94656	-0.291111	0.726288	0.265132	2.53775
1	0.798739	0.626146	9.02405	14.4121	14.2127	16.6433	14.8661	17.1172	876.083	11.5115	0.756335	585.419	0.668223	890	976.395	1033.51	9.04417e+08	1.88252	30.3665	2.50954	1058.38	17.5583	1007.84	1010.88	938.908	119.474	12.9012	1008.07	-0.389442	9.04417e+08	0.306628	454.848	16.0784	15.0786	-1.48485	2.37419	0.577581	0.606311	0.497727	1.17	0.322185	0.764263	0.759122	0.984727	0.930313	-0.202883	0.703311	0.429581	3.95316
1	0.623587	0.433866	8.5261	19.6515	21.5407	20.8806	14.3178	22.2935	1185.96	12.2544	0.698012	776.249	0.654533	1205	905.327	927.726	1013980987	0.974654	11.5092	3.48918	938.629	7.04394	917.277	918.342	882.383	56.2454	4.74992	917.321	-0.625319	1013980987	0.615987	81.1349	4.78226	1.3614	0.193589	0.586132	0.255455	0.392363	0.255297	0.811842	0.18834	0.872378	0.872367	0.974462	0.936184	-0.142837	0.463967	0.255159	2.16783
1	0.647186	0.508755	18.5969	36.5537	33.8378	33.3017	37.4833	44.7772	10459.2	23.657	0.691602	3344.2	0.319739	10495	1336.51	1476.42	20785436980	3.26389	80.3925	9.66692	1977.78	46.6807	1405.95	1406.16	1028.41	949.367	32.4841	1407.31	0.67512	20785436980	0.123807	3823.89	251.416	2669.29	31.187	20.2043	2.08005	0.811243	0.923975	1.75159	1.20262	0.650532	0.625423	0.998659	0.97755	-0.303072	0.918532	0.475241	15.7126
1	0.791738	0.510419	14.2605	27.9389	28.178	32.6497	26.4764	33.3617	5056.08	22.1203	0.653324	2180.54	0.431271	5085	848.025	890.607	3818479020	1.80711	20.2731	23.1539	936.409	16.1168	866.115	868.343	592.612	343.797	8.56286	866.562	-3.35117	3818479020	0.388435	774.78	149.06	198.429	-14.5839	3.05892	0.751674	0.591945	0.490086	1.2617	0.507366	0.785107	0.778169	0.996767	0.970246	-0.187174	0.66671	0.367758	12.1854
1	0.698298	0.506646	10.6544	21.0292	22.8254	22.3607	18.0278	23.7065	2169.75	14.6847	0.758204	1068.98	0.492676	2190	885.971	934.924	1835227508	1.62076	22.9832	2.73643	959.554	14.2775	915.253	918.9	865.462	94.0924	10.0656	915.425	-0.675948	1835227508	0.358882	315.639	10.0964	10.3139	-1.39128	2.06017	0.338248	0.718179	0.333214	0.921743	0.2231	0.834232	0.833896	0.987031	0.944584	-0.3312	0.805199	0.32881	3.10898
1	0.762592	0.730652	12.9216	17.685	21.5407	22.3607	15.8114	22.561	2020.08	13.4864	0.773875	998.604	0.494338	2040	904.688	962.772	1771449205	1.95661	30.5528	2.95619	994.504	17.879	931.587	930.768	858.909	135.595	12.5629	931.857	0.107607	1771449205	0.301028	502.211	14.8403	23.0725	1.02788	2.82937	0.5863	0.655558	0.502621	1.17793	0.326156	0.76225	0.757057	0.984523	0.929673	-0.227924	0.749747	0.433047	3.77876
1	0.66867	0.608154	18.6605	30.6838	31.4006	39.8246	26.2488	40.6202	6489.12	20.5173	0.648155	2595.75	0.400016	6525	814.071	847.87	4522266135	1.2407	17.238	3.49322	863.772	10.5242	832.4	834.354	770.397	93.3752	7.22484	832.507	-0.704619	4522266135	0.522019	177.286	14.7204	3.9185	-0.693495	1.00119	0.262071	0.584179	0.257697	0.828606	0.193442	0.87188	0.871589	0.989955	0.957155	-0.246764	0.655708	0.25387	3.81255
1	0.829167	0.799702	24.8321	31.0517	37.2022	39.3573	30.0832	39.6737	13632.2	25.7471	0.746735	3695.68	0.2711	13670	882.222	911.612	10987684850	1.18991	16.0755	3.42434	956.514	9.43604	896.46	895.721	851.231	105.284	6.61287	896.538	0.375447	10987684850	0.494135	140.275	5.54178	2.01881	0.369153	0.846119	0.33432	0.432117	0.3218	0.925912	0.226312	0.841174	0.840352	0.987243	0.946664	-0.145146	0.499115	0.310964	2.32675
1	0.871079	0.698918	12.9301	18.5002	24.4131	21.9317	18.3848	24.4949	2358.17	16.1152	0.745403	1149.41	0.487418	2380	966.66	988.688	2275759916	1.02146	11.6662	3.39237	1007.4	6.89107	977.817	978.094	929.685	77.7183	4.79772	977.856	-0.0429153	2275759916	0.522951	75.7718	6.91574	0.877239	-0.177398	0.695749	0.308755	0.385945	0.307582	0.878025	0.209633	0.846405	0.846326	0.981859	0.938523	-0.127986	0.442791	0.306556	2.61131
1	0.663207	0.521194	11.3455	21.7683	22.8473	16.6433	22.8035	24.5153	2275.79	14.4369	0.772075	1083.71	0.47619	2295	777.528	823.292	1479682330	1.84607	21.723	31.5047	1111.76	16.3551	802.462	803.462	609.008	502.754	9.0922	802.958	2.60796	1479682330	0.372358	796.963	75.2379	232.388	9.26202	3.17822	0.823171	0.578209	0.51578	1.28856	0.551529	0.774829	0.767341	0.998182	0.977106	-0.189292	0.677245	0.383656	8.63996
1	0.61266	0.421338	21.45	50.9093	40.8167	48.7955	53.2541	60.208	21408.7	31.1901	0.681674	5469.74	0.255492	21455	887.869	917.601	17502859026	1.24759	15.3659	4.53852	986.274	9.53395	903.128	903.664	828.538	157.736	6.4139	903.213	-0.374715	17502859026	0.482596	154.138	13.4638	2.82911	-0.379603	0.909683	0.34132	0.453008	0.331206	0.931394	0.2271	0.836057	0.835408	0.993198	0.958739	-0.152232	0.521655	0.322599	3.64988
1	0.562526	0.480618	17.755	36.942	41	41.7612	27.6586	41.9524	9104.5	20.7809	0.700465	3010.25	0.330633	9145	1023.47	1052.01	9850210918	1.14045	14.7935	4.71173	1089.34	9.14648	1037.77	1038.01	965.129	124.211	6.14965	1037.84	-0.326369	9850210918	0.578445	142.637	16.2465	2.75188	-0.174021	0.731968	0.348996	0.353353	0.327188	0.948289	0.236645	0.840041	0.838587	0.990656	0.953648	-0.115579	0.422084	0.308106	4.0188
1	0.747987	0.595196	24.7573	41.5952	38.4187	51.923	52.7731	55.2992	20790.5	31.1126	0.706349	5176.55	0.248987	20840	957.331	1024.65	20007675662	1.59201	29.436	3.24022	1126.4	20.7723	979.495	968.345	863.635	262.768	14.3787	979.827	1.16495	20007675662	0.445339	650.065	32.2225	53.3699	10.4223	3.79467	0.25136	0.874797	0.218353	0.797022	0.201356	0.89607	0.894107	0.998278	0.983383	-0.469039	0.862576	0.191755	5.59788
1	0.856517	0.632608	12.3956	19.5945	19.8494	22.8035	22.2036	24.2899	2669.75	16.783	0.75639	1230.42	0.460873	2690	756.035	788.741	1609508706	1.35516	16.5664	5.12063	828.378	10.304	773.403	774.503	674.804	153.574	6.96112	773.518	-0.470644	1609508706	0.437878	178.24	29.5855	4.07306	-0.43145	1.14289	0.418504	0.463969	0.391275	1.01055	0.258806	0.808441	0.807025	0.993615	0.956815	-0.154968	0.556032	0.371372	5.42258
1	0.774421	0.66155	19.4679	29.4278	34.0147	28.6531	33.2415	34.7275	8787.96	22.7895	0.749929	2746.14	0.312489	8820	889.233	945.572	7313704475	1.83422	25.8905	3.99829	1013.47	17.5283	910.338	903.177	782.705	230.768	11.5176	910.614	1.12287	7313704475	0.325815	503.49	34.9449	35.6807	6.06724	3.1101	0.45411	0.744641	0.416062	1.05991	0.276406	0.797929	0.795737	0.995532	0.962459	-0.30237	0.80563	0.386117	5.85498
1	0.643256	0.529874	10.1569	19.1685	21.0238	16.6433	21.5407	22.7376	1493	12.3303	0.746063	846.737	0.567138	1510	850.34	877.317	1128093886	1.06605	13.8305	3.49257	904.986	8.40777	864.272	864.555	824.743	80.243	5.72054	864.339	-0.0157191	1128093886	0.596601	116.413	9.31021	1.62406	0.0222513	0.622389	0.329591	0.305598	0.320185	0.91728	0.222866	0.841475	0.840848	0.987398	0.94686	-0.0917587	0.361306	0.311955	3.03923
1	0.652059	0.612373	15.5734	25.4313	21.9317	26.9258	27.5136	29.1376	4039.12	16.5827	0.719296	1705.17	0.422164	4065	833.246	856.77	2907466498	1.1001	12.2056	3.853	871.457	7.45348	845.667	846.858	798.994	72.4628	5.06965	845.721	-0.593068	2907466498	0.512758	91.0104	11.1554	1.5853	0.0484192	0.78064	0.329052	0.407283	0.326741	0.902674	0.217456	0.837015	0.836861	0.980685	0.934729	-0.136307	0.475915	0.324718	3.32302
1	0.706111	0.589419	10.1855	17.2806	19.2094	18.0278	15.8114	20.1246	1418.12	12.202	0.790042	772.64	0.544832	1435	888.184	924.531	1183829038	1.66879	17.3325	48.5398	1233.66	14.734	907.767	905.413	821.896	411.762	7.28566	908.277	5.28193	1183829038	0.422153	926.539	23.2151	528.117	27.82	3.48496	0.923363	0.568234	0.520209	1.26244	0.645953	0.775158	0.76898	0.997311	0.973521	-0.176629	0.635408	0.39168	4.75123
1	0.71069	0.46082	13.5018	29.2995	32.6956	31.9531	22.8035	33.541	5310.38	20.8229	0.698794	2106.45	0.396668	5340	895.983	942.023	4538138025	1.68496	22.0219	5.59078	1063.2	14.4056	921.668	924.511	812.403	250.801	9.31526	921.867	-0.831537	4538138025	0.371595	367.395	29.5491	17.2688	-2.23832	1.96131	0.513987	0.583421	0.447072	1.10753	0.307353	0.785968	0.782775	0.995839	0.963149	-0.1993	0.672246	0.401457	5.40251
1	0.687241	0.564792	21.7083	38.4359	47.1699	37.6962	34.4819	50.2494	12321.6	26.4147	0.550743	4684.32	0.380172	12365	858.647	890.855	9464413352	1.31319	16.6273	3.99215	950.105	10.1296	874.786	874.585	804.758	145.347	6.91416	874.883	0.165159	9464413352	0.44961	169.657	12.2687	2.83548	0.169623	0.918466	0.481645	0.311463	0.442965	1.0651	0.275897	0.784784	0.782385	0.990463	0.945161	-0.0880428	0.378137	0.41082	3.48705
1	0.71794	0.539066	6.09763	11.3115	11.1803	12.2066	9.48683	12.3693	349.917	8.12095	0.806236	297.851	0.851204	360	939.449	1017.61	3.46077e+08	2.24965	40.681	2.33688	1036.82	23.4996	980.054	980.368	914.389	122.426	17.2229	980.472	-0.20274	3.46077e+08	0.232701	820.427	15.6566	48.3631	-2.25676	4.56226	0.620839	0.760393	0.539043	1.15422	0.311775	0.743951	0.738658	0.983564	0.924447	-0.314872	0.852071	0.468988	3.83003
1	0.852975	0.666546	22.3146	33.4779	39.6989	37.8021	33.121	40.9634	13848.9	28.5558	0.75701	3684.06	0.266018	13885	760.278	797.041	8442070679	1.47759	16.3403	21.4354	1002.37	12.3235	779.514	782.186	567.223	435.146	7.03111	779.743	-2.37403	8442070679	0.479312	356.948	95.1344	58.5395	-5.8149	1.89858	0.290863	0.731266	0.256352	0.857669	0.223158	0.876243	0.875044	0.9992	0.98726	-0.335741	0.772395	0.237133	9.73305
1	0.70671	0.630165	17.4725	27.7268	30.2324	31.4006	25.0599	36.7423	5836.38	19.5948	0.709554	2209.33	0.378545	5865	956.711	980.361	5514825760	1.1485	11.96	6.38436	1027.9	7.65733	969.634	971.127	895.302	132.597	5.00648	969.688	-0.958656	5514825760	0.516611	104.039	18.2761	2.53778	0.0327361	0.848359	0.263984	0.524346	0.258252	0.830628	0.19533	0.871712	0.871435	0.994739	0.967794	-0.216015	0.604542	0.254252	4.25793
1	0.736504	0.625966	18.0012	28.7576	33.541	32.6956	25.9422	34.8855	7354.96	21.18	0.753527	2427.2	0.330009	7385	797.8	852.122	5045074042	1.84256	31.7234	2.60264	878.767	17.2204	826.268	828.383	727.092	151.674	12.7837	826.53	-0.281026	5045074042	0.317712	431.994	21.1776	17.1991	-1.08715	2.62675	0.460658	0.701811	0.417244	1.07055	0.280381	0.798523	0.795719	0.990889	0.948444	-0.279636	0.790098	0.380109	4.54269
1	0.728648	0.477362	5.51334	11.5496	12.2066	11.1803	8.60233	13.1149	339.917	8.41559	0.788487	298.725	0.878818	350	920.639	993.727	3.25307e+08	2.1766	40.9612	2.51653	1017.76	23.3153	963.671	971.53	889.057	128.706	17.0758	964.079	-0.572543	3.25307e+08	0.2552	786.925	18.4655	44.1068	-4.86646	4.08624	0.729087	0.68792	0.591155	1.24254	0.359284	0.727253	0.718216	0.980866	0.918005	-0.2704	0.799209	0.47196	4.19762
1	0.809479	0.798409	11.1647	13.9836	17	17	13.6015	18.3848	1038.58	11.3195	0.742473	667.981	0.643166	1055	759.472	798.825	6.39982e+08	1.58312	19.8752	4.3918	833.612	12.5207	778.686	779.113	698.928	134.684	8.35764	778.857	-0.281488	6.39982e+08	0.40089	267.108	21.7259	8.35542	-0.109256	1.49426	0.467684	0.520823	0.435597	1.05991	0.271759	0.787499	0.78541	0.990721	0.945994	-0.171632	0.614851	0.408001	4.63347
1	0.394186	0.310736	12.1137	38.9839	18.0278	40.025	38.2099	40.2244	3201.08	15.3669	0.609904	1722.21	0.53801	3235	690.742	724.055	1622052654	1.29603	17.9995	2.86902	744.882	10.6468	707.977	708.635	668.365	76.5162	7.48296	708.101	-0.298087	1622052654	0.488094	175.701	7.91897	4.15094	-0.320205	1.17114	0.271604	0.623429	0.268663	0.834341	0.195757	0.866159	0.865963	0.984075	0.946366	-0.277919	0.70323	0.266089	2.77379
1	0.928742	0.582651	13.9489	23.9404	30.2324	26.2488	25.0799	30.9354	4330.5	22.2345	0.675814	1901.15	0.439013	4360	932.845	965.941	3925017318	1.34252	17.5033	3.37713	1005.6	10.5664	948.712	947.668	914.324	91.2739	7.27434	948.806	0.386375	3925017318	0.447589	178.924	6.06451	4.60274	0.581646	1.21743	0.246897	0.661654	0.245317	0.796603	0.183735	0.877605	0.8775	0.990517	0.959152	-0.313572	0.735411	0.243934	2.41284
1	0.673221	0.52501	12.0337	22.9209	27.7308	26.5707	17.8885	28.3373	2676.5	15.4309	0.68384	1363.25	0.509339	2700	1686.39	1753.26	8008259626	2.34264	30.6742	12.9108	1991.16	22.7364	1721.86	1722.35	1464.64	526.526	13.2601	1722.21	0.846618	8008259626	0.260694	1209.74	128.929	243.842	7.66183	5.12955	1.43151	0.558947	0.697881	1.54029	0.933993	0.722265	0.707754	0.997163	0.970838	-0.198702	0.751058	0.423379	11.3139
1	0.916328	0.705947	21.3095	30.1857	38.9102	37.6962	32.2025	40.5709	11146.4	27.66	0.715069	3374.63	0.302755	11185	1042.13	1081.75	12602007448	1.47424	21.13	2.8063	1114.86	12.2713	1061.35	1060.42	1019.52	95.3331	8.75649	1061.46	0.346965	12602007448	0.413706	229.983	8.72089	6.49482	0.488321	1.5178	0.275967	0.691469	0.27321	0.84116	0.197728	0.863855	0.863671	0.989408	0.954531	-0.324439	0.769563	0.270797	2.90004
1	0.649921	0.38085	13.368	35.1004	35.5106	37	27.5136	38.0263	6145.33	22.8125	0.593642	2733.1	0.444745	6180	882.686	917.745	5021451877	1.5872	15.436	12.0782	1038.33	12.9356	901.161	898.124	839.72	198.609	6.55564	901.406	2.48437	5021451877	0.420725	442.29	13.3378	85.9443	11.327	2.86711	0.603329	0.653784	0.471418	1.17328	0.370166	0.781725	0.776743	0.992873	0.953961	-0.203288	0.668047	0.39384	3.57377
1	0.533311	0.475426	14.1283	29.7172	33.2415	21.9317	33.3766	33.9706	4016.75	15.8485	0.659039	1854.2	0.461616	4045	851.299	893.233	3086062512	1.53283	22.431	2.76015	919.66	12.9144	873.313	874.732	819.336	100.324	9.16622	873.46	-0.30809	3086062512	0.392936	256.585	12.1887	6.45389	-0.655649	1.50295	0.410565	0.570081	0.385723	1.016	0.257218	0.811239	0.809623	0.984412	0.936302	-0.198878	0.652272	0.36436	3.45187
1	0.527807	0.293908	6.95231	23.6547	23.3238	16.6433	15.8114	24.0416	678.042	12.4851	0.581866	641.454	0.94604	700	1091.19	1119.07	8.54958e+08	1.0996	14.2985	3.26898	1132.02	8.78076	1105.1	1105.48	1066.22	65.8035	6.09644	1105.16	-0.359762	8.54958e+08	0.541314	123.526	7.55744	1.68415	-0.450339	0.713678	0.310389	0.391757	0.304629	0.897723	0.215595	0.848645	0.848261	0.981843	0.939266	-0.124897	0.462085	0.299589	2.7306
1	0.935733	0.840535	21.6471	25.754	30.2324	30.2324	27.8568	32.7109	9193.71	24.0988	0.779573	2722.42	0.296117	9225	885.173	919.838	7509360075	1.3508	19.0029	3.15927	945.758	10.979	902.128	902.051	832.944	112.814	7.80117	902.232	-0.095677	7509360075	0.439972	187.3	12.9797	3.48844	0.105867	1.13271	0.346777	0.530829	0.337238	0.936761	0.228475	0.832966	0.832335	0.986739	0.94402	-0.193101	0.610231	0.328935	3.57535
1	0.580127	0.372383	14.4501	38.8046	41.3401	39.8246	26.0768	42.2729	7789.5	22.5116	0.653217	2909.15	0.373471	7825	1006.54	1062.21	8440911274	1.98821	26.3309	6.90736	1229.49	18.254	1038.3	1042.84	911.233	318.252	11.281	1038.61	-0.742651	8440911274	0.317673	640.248	38.1223	65.3736	-3.32373	3.21476	0.642374	0.664736	0.497872	1.23164	0.387232	0.771621	0.765052	0.996778	0.967387	-0.229839	0.746351	0.401526	6.12198
1	0.911933	0.869117	9.69695	11.1572	13.4536	13.4536	12.2066	14.0712	662.083	10.1747	0.787204	466.665	0.704844	675	991.052	1024.37	686474140	1.34322	17.1175	6.4187	1038.72	11.1549	1008.35	1010.64	931.814	106.905	7.23014	1008.46	-1.38132	686474140	0.51752	226.573	15.3498	6.44181	-1.21958	1.00888	0.392804	0.430154	0.364933	1.01008	0.257088	0.822179	0.820321	0.985114	0.939841	-0.137789	0.510136	0.340546	3.89806
1	0.654359	0.61125	10.894	17.8224	15.5242	17.4929	18.7883	20.025	1378.92	11.6623	0.747627	801.354	0.581148	1395	1125.94	1169.63	1834788807	1.70268	23.8895	8.72673	1205.79	14.8978	1146.67	1148.32	1013.89	191.9	9.83829	1146.85	-1.43418	1834788807	0.375774	414.861	41.3986	24.8632	-2.73148	1.91878	0.483584	0.591642	0.413783	1.09913	0.308592	0.803432	0.799969	0.994191	0.959231	-0.21217	0.685279	0.364241	6.40623
1	0.683822	0.493009	16.9131	34.3059	26.5707	36.1386	37.2022	39.064	6644.83	23.4591	0.643775	2655.05	0.399566	6680	839.627	875.939	4928108230	1.3936	18.4483	4.43158	922.263	11.3876	858.793	859.956	752.64	169.623	7.70627	858.918	-0.451701	4928108230	0.469467	216.006	23.9315	4.75737	-0.558198	1.11228	0.383041	0.485703	0.356722	0.989618	0.250994	0.825837	0.824269	0.992407	0.955769	-0.169147	0.574213	0.335465	4.8733
1	0.707289	0.600589	9.36496	15.593	14.2127	19.2354	16.4924	19.6469	1005.04	11.0287	0.768565	631.335	0.628168	1020	839.794	865.015	7.39761e+08	1.07473	13.8148	2.70655	880.384	7.96588	851.563	850.333	825.41	54.9742	5.7337	851.62	0.292403	7.39761e+08	0.489691	95.931	2.39051	1.06787	0.113657	0.799876	0.276235	0.486514	0.275484	0.840107	0.197466	0.862383	0.862333	0.972411	0.931166	-0.184788	0.551288	0.274827	1.50314
1	0.961292	0.675078	16.5497	24.5152	26.5707	32.2025	29.0689	32.7567	6120.58	23.5662	0.68993	2345.35	0.383191	6150	698.786	720.915	3096973433	0.795327	11.7497	4.45384	749.421	7.11125	709.569	709.565	647.32	102.101	4.85951	709.629	-0.242834	3096973433	0.712723	84.0489	15.3163	0.96011	-0.21889	0.396988	0.232357	0.261075	0.228045	0.777548	0.178253	0.886696	0.886409	0.991098	0.962095	-0.082199	0.29396	0.224272	3.90834
1	0.461779	0.403579	14.0417	34.7928	21.9317	35.5106	30.4138	36.6333	4579.04	16.0666	0.641237	2079.61	0.454158	4610	977	1038.71	4687650035	2.0537	36.8793	8.48592	1078.97	20.5185	1008.04	1011.11	782.503	296.471	14.7691	1008.39	-1.24092	4687650035	0.278387	690.539	97.8266	64.1112	-4.63769	3.73547	0.533499	0.749424	0.442529	1.13663	0.333064	0.791325	0.787453	0.996897	0.968802	-0.316222	0.844098	0.384576	9.85018
1	0.96049	0.749815	8.9533	11.9407	13.4536	14.2127	13.1529	15.5242	737.625	11.4689	0.730645	540.341	0.732542	750	771.057	799.707	4.65002e+08	1.07085	13.6198	4.95842	821.765	9.17899	787.309	789.862	727.106	94.6587	5.8745	787.402	-1.08185	4.65002e+08	0.610052	146.907	8.93134	2.11378	-0.315891	0.590509	0.271864	0.363015	0.259292	0.851817	0.203425	0.872384	0.871611	0.984246	0.948553	-0.122767	0.434457	0.248906	2.97515
1	0.75762	0.680658	10.9066	16.0235	19.2094	17.4929	15.2643	19.4422	1298.12	12.1398	0.747835	769.525	0.592797	1315	911.383	946.457	1140516747	1.31983	18.1901	3.40282	967.482	11.1445	931.19	933.698	873.878	93.6036	7.60484	931.296	-0.659954	1140516747	0.490672	198.647	14.4056	5.22769	-0.865552	1.1946	0.259286	0.643043	0.24866	0.821738	0.194231	0.877366	0.876733	0.990122	0.958804	-0.297748	0.717471	0.240077	3.76452
1	0.753776	0.450277	6.96286	15.4635	16.5529	16.5529	13.1529	18.0278	685.083	11.656	0.716301	524.668	0.765845	700	904.501	928.855	5.90099e+08	1.08464	11.6877	3.8478	938.629	7.48104	918.098	919.877	880.766	57.863	4.94627	918.149	-0.872819	5.90099e+08	0.5554	93.8726	4.97482	1.60579	0.0911686	0.687255	0.312109	0.374953	0.312109	0.880065	0.210576	0.843946	0.843946	0.968789	0.921973	-0.134674	0.465319	0.312109	2.20928
1	0.368143	0.3296	14.1993	43.0804	37.1618	37.6962	23.8537	43.4856	5485.25	15.8598	0.642374	2341.5	0.426872	5520	873.075	913.478	4439026663	1.49511	19.234	4.20993	933.987	12.6478	896.606	900.326	820.496	113.491	8.28724	896.756	-1.0522	4439026663	0.405138	268.825	19.8474	8.53676	-1.7721	1.58209	0.366207	0.621615	0.341263	0.965591	0.243335	0.833394	0.831863	0.990214	0.951687	-0.245089	0.686338	0.320685	4.42079
1	0.682918	0.507385	8.72792	17.2018	17	18.6011	13	19.5448	1144.38	11.7474	0.786518	672.699	0.587831	1160	1045.95	1106.42	1355012895	1.92833	31.8402	2.73298	1141.68	18.7549	1080.55	1086.08	1015.47	126.209	13.494	1080.79	-0.65691	1355012895	0.307699	526.452	14.8257	22.5379	-2.77899	2.77508	0.494574	0.692568	0.434356	1.10258	0.297486	0.79277	0.788844	0.986884	0.93902	-0.27731	0.781119	0.382496	3.77558
1	0.941173	0.570579	13.1126	22.9813	24.4131	28.3196	23.7697	29.6816	4346.58	21.6294	0.758606	1697.85	0.390618	4370	809.469	846.865	2996048656	1.46282	18.9152	4.47715	905.838	11.6887	827.867	827.898	742.214	163.623	7.92305	828.006	-0.0395095	2996048656	0.421224	230.29	21.5382	5.26292	0.177758	1.27134	0.394632	0.5249	0.366171	1.00066	0.255617	0.821328	0.819721	0.993979	0.959622	-0.18558	0.614791	0.344112	4.61725
1	0.862689	0.600158	12.8631	21.4328	23.6008	23.3238	21.9317	26.7769	3341.33	18.4899	0.750043	1441.05	0.431279	3365	1697.74	1852.53	10775074484	3.22198	80.4548	3.97774	2012.15	49.916	1788.31	1804.63	1520.36	491.785	33.9314	1789.44	-0.924901	10775074484	0.134283	4036.05	156.029	1392.16	-81.2411	18.6643	3.4472	0.684577	1.263	2.07974	1.80156	0.579413	0.537761	0.99264	0.946393	-0.191046	0.81165	0.45889	12.3376
1	0.83825	0.702792	38.2724	54.4576	66.6408	57.3149	62.2013	69.0362	48679	45.6491	0.61306	10516.6	0.21604	48755	837.364	868.042	35401751817	1.36465	15.758	7.73589	994.724	10.0721	852.016	850.92	759.464	235.26	6.57329	852.124	0.932222	35401751817	0.439297	184.014	21.1775	7.14404	0.818233	1.29583	0.28403	0.640017	0.264197	0.856385	0.211028	0.870655	0.8698	0.997209	0.976123	-0.292077	0.723808	0.25146	4.57434
1	0.800832	0.720782	17.4713	24.2393	27.6586	28.3196	21.4009	29.4279	5589	19.4116	0.825758	1844.4	0.330005	5614	1145.29	1216.57	7792528283	2.26972	38.0358	10.2626	1371.38	22.8378	1177.77	1175.34	858.729	512.649	15.7187	1178.16	-0.605553	7792528283	0.248214	906.411	185.868	113.321	-0.412371	4.69663	0.860927	0.688972	0.58499	1.33806	0.504444	0.741589	0.731548	0.998084	0.973918	-0.252603	0.804149	0.431506	13.5981
1	0.66309	0.505969	14.3439	28.3494	30.8058	29.1548	23.2594	33.4365	4682.83	18.7982	0.706522	1915.86	0.409124	4710	1659.09	1753.59	13819675060	2.7717	43.421	8.52932	2049.86	32.2015	1712.27	1718.37	1439.11	610.757	18.4855	1712.93	-0.334201	13819675060	0.20126	2248.89	147.615	754.759	-17.6745	10.1015	1.95428	0.668569	0.860875	1.75365	1.19456	0.680929	0.657901	0.996976	0.968304	-0.219243	0.813286	0.428474	12.0655
1	0.811208	0.782777	13.5789	17.3471	19.8494	20.5183	17.088	21.6795	2271.62	14.0721	0.823999	1014.18	0.446456	2290	895.445	939.426	1930673484	1.63895	23.8937	3.70361	965.241	14.1639	918.021	919.383	844.553	120.688	9.77524	918.199	-0.656986	1930673484	0.374032	325.468	18.653	10.9601	-1.45503	1.77268	0.367056	0.654615	0.345029	0.973553	0.24382	0.831116	0.829688	0.990172	0.951102	-0.265092	0.736204	0.326144	4.278
1	0.394775	0.336133	12.8823	38.3251	33.6155	36.0555	20.8087	37.6829	3863.58	15.1298	0.637634	1867.41	0.483336	3895	1287.46	1387.01	7025125828	2.66125	48.0699	4.43432	1445.35	31.1381	1342.39	1349.61	1163.24	282.113	20.7764	1342.99	-0.958632	7025125828	0.194177	1626.8	71.2008	320.124	-23.3697	8.51142	1.03815	0.780566	0.676117	1.47609	0.566619	0.712317	0.697	0.993024	0.949881	-0.281217	0.863144	0.445455	8.32652
1	0.93504	0.866966	27.9086	32.1911	39.0512	41.0366	34.9857	44.7772	18049.3	30.1	0.733591	4535.97	0.25131	18090	1080.35	1192.3	23725234117	2.78468	46.401	5.11133	1261.55	34.0742	1144.26	1152.56	888.89	372.664	20.6117	1145.21	-1.23988	23725234117	0.187615	2182.49	132.711	662.611	-45.3143	11.0897	1.19342	0.802903	0.70495	1.54599	0.682885	0.709959	0.692983	0.995465	0.960031	-0.283322	0.873894	0.433244	11.412
1	0.645668	0.567348	14.4979	25.5539	27.7308	29.1548	20	29.4279	4120.17	16.4993	0.776054	1601.53	0.388705	4145	1318.63	1467.23	8020875746	3.30309	72.8784	4.01925	1620.47	46.3524	1389.73	1387.44	1139.38	481.086	30.275	1391.07	0.226907	8020875746	0.125248	3736.81	128.851	1194.64	24.2669	17.9295	2.15738	0.782246	0.951434	1.8037	1.21696	0.64869	0.621825	0.994869	0.957023	-0.290703	0.905837	0.460399	11.1762
1	0.717351	0.598368	18.3255	30.6258	33.3017	34.9857	26	35.9722	8339.79	21.9695	0.773182	2572.21	0.308426	8370	980.5	1090.39	9145625966	2.75372	50.752	6.60103	1143.64	34.8178	1044.26	1055.51	722.34	421.297	22.0353	1045.31	-1.50019	9145625966	0.191218	2188.72	212.036	690.827	-47.3986	10.2979	1.33411	0.7669	0.751941	1.59158	0.753411	0.69584	0.677122	0.995988	0.961857	-0.255825	0.84569	0.4452	14.4842
1	0.72242	0.589658	16.3805	27.7797	27.7849	27.7849	30.0167	32.2645	6209.71	20.0686	0.792262	2062.19	0.332092	6235	875.54	919.187	5023182010	1.62443	23.3374	12.6646	1128.25	13.7821	897.396	897.17	805.765	322.486	9.67559	897.576	0.973763	5023182010	0.380803	322.66	19.2222	18.0525	1.01095	1.6981	0.489659	0.550171	0.426113	1.08277	0.300378	0.795733	0.792854	0.997537	0.971843	-0.189514	0.64314	0.384459	4.34969
1	0.840173	0.618481	17.0735	27.6056	31.3209	32.0156	27.8927	34.1906	6773.79	23.1935	0.720789	2401.95	0.354594	6805	896.953	956.676	5852832952	2.07865	31.685	3.97874	1020.97	19.1952	927.074	926.941	794.13	226.841	13.0724	927.404	0.0899398	5852832952	0.286692	612.249	45.0184	43.5752	1.42795	3.37279	0.673766	0.666169	0.534731	1.25075	0.379428	0.753437	0.746349	0.993443	0.952406	-0.22607	0.760729	0.434138	6.65907
1	0.722222	0.676918	17.3779	25.672	29.0689	26.9072	24.7386	30.9354	5664.58	18.5409	0.791155	1942.38	0.342899	5690	886.28	925.003	4684363443	1.4536	18.3428	4.28941	961.04	12.07	907.199	909.059	834.398	126.642	7.89837	907.338	-0.782529	4684363443	0.465645	252.523	15.0357	6.67411	-1.02508	1.20897	0.404479	0.49542	0.375527	1.01392	0.258143	0.817019	0.815132	0.989189	0.946868	-0.161621	0.566999	0.350596	3.85154
1	0.872179	0.63346	17.9836	28.3894	30.2324	34.6554	29.1548	35.0143	8785.33	24.7607	0.799406	2575.66	0.293177	8815	917.853	968.212	7923777665	1.67963	21.9689	5.21576	993.121	15.7495	947.868	953.249	828.435	164.687	9.79835	948.102	-1.37088	7923777665	0.396136	444.145	30.8508	26.4219	-4.72052	2.18989	0.446665	0.65658	0.386808	1.07568	0.293652	0.816084	0.81257	0.991225	0.952464	-0.231783	0.702421	0.338968	5.5149
1	0.72671	0.506626	21.7367	42.9048	48.1041	43.9318	37.4833	51.7397	17795.3	31.1793	0.671565	4908.33	0.275821	17845	812.177	851.015	12373435717	1.48791	19.2245	4.30531	917.373	12.2713	832.543	833.939	743.916	173.456	8.15933	832.697	-0.627931	12373435717	0.445883	256.437	23.5358	7.86865	-0.972641	1.38426	0.412506	0.539677	0.380456	1.02363	0.26265	0.814997	0.812975	0.993701	0.95808	-0.181441	0.614939	0.353503	4.82626
1	0.843772	0.699463	15.1934	21.7215	23.3238	27.5862	21.2132	28.0357	4136.42	18.328	0.800309	1557.07	0.376431	4160	931.299	1069.67	4142685200	3.27219	75.6469	13.89	1191.26	46.9554	995.784	994.524	363.781	827.478	31.3202	997.917	-1.656	4142685200	0.126879	4251.3	705.73	3150.26	-71.3606	19.0758	2.42608	0.771218	0.946103	1.77352	1.50597	0.652361	0.6278	0.997979	0.974009	-0.297089	0.911196	0.471648	26.4871
1	0.58741	0.481382	8.1054	16.8378	17.4929	16.6433	13.3417	19.2354	698.625	9.89067	0.683334	557.204	0.797572	715	993.743	1045.76	7.43399e+08	1.73071	24.5425	2.78704	1072.35	15.1684	1019.49	1019.69	959.692	112.662	10.4602	1019.67	-0.0840717	7.43399e+08	0.347086	365.831	11.3302	9.97836	-0.0530542	1.84458	0.4326	0.616577	0.415342	1.01438	0.253953	0.795205	0.794055	0.983499	0.931187	-0.250996	0.734352	0.400242	3.31311
1	0.780281	0.651396	20.6429	31.6903	33.0151	37.2156	41.7852	42.638	9997.08	24.7274	0.689938	3252.79	0.325374	10035	973.929	1038.34	10230767687	2.08796	32.25	4.52609	1074.28	20.4668	1009.36	1014	879.436	194.846	13.5727	1009.71	-1.0575	10230767687	0.283186	710.662	36.5892	52.6009	-6.13572	3.39391	0.748341	0.635257	0.573112	1.30313	0.409878	0.73982	0.730812	0.988813	0.938196	-0.193341	0.708672	0.44541	5.9939
1	0.717484	0.608955	10.8286	17.7823	15.8114	20.1246	18.6815	21	1584.33	12.7585	0.797689	823.913	0.520038	1600	761.06	801.804	9.77056e+08	1.56359	21.2401	3.21552	833.612	12.7251	781.281	781.517	724.242	109.37	8.8059	781.447	-0.0798661	9.77056e+08	0.400907	259.425	14.3	6.26355	-0.0717681	1.42807	0.494793	0.483846	0.451304	1.09027	0.284596	0.78149	0.778697	0.986812	0.936299	-0.14668	0.572641	0.414253	3.7505
1	0.673139	0.590213	18.2846	30.9796	35.5106	26.2488	31.257	36.5787	7384.38	20.8536	0.721508	2541.67	0.344195	7415	807.625	862.823	5177253490	1.98958	27.8827	22.2165	1171.11	17.9589	835.195	834.8	725.137	445.977	11.6635	835.592	1.87844	5177253490	0.312545	662.274	24.3442	126.987	5.48274	3.16018	0.809728	0.589934	0.567022	1.3101	0.477596	0.74666	0.737861	0.997555	0.97075	-0.187303	0.696344	0.43175	4.87406
1	0.882839	0.73807	22.8012	30.893	33.3017	34.6554	34.0588	36.565	13437	27.2735	0.807051	3386.76	0.252048	13470	867.256	907.651	10549355201	1.64874	20.8414	28.0886	1113.24	13.5225	884.748	881.821	619.55	493.695	8.73039	884.971	-1.42987	10549355201	0.384997	394.203	140.895	72.2551	-1.91593	2.02256	0.55013	0.568143	0.455104	1.10762	0.335738	0.78358	0.780709	0.998765	0.979488	-0.195054	0.657582	0.407813	11.8544
1	0.796669	0.622353	10.6667	17.1394	19.2094	17.4929	16.1245	20.445	1557.21	13.6544	0.76644	847.69	0.544365	1575	1090.72	1210.89	2115951633	2.96241	54.1321	8.03647	1291.64	40.2128	1157.69	1170.61	841.544	450.098	23.8	1159.08	-1.789	2115951633	0.171487	3226.21	201.571	2128.61	-115.567	15.9638	2.14023	0.753637	0.960797	1.82659	1.17823	0.650554	0.622331	0.994276	0.954538	-0.253092	0.856663	0.443145	14.0749
1	0.738491	0.488753	15.7293	32.1824	33.1059	35.5106	27.8927	36.6333	7878.46	23.7664	0.735505	2603.31	0.330434	7910	1508.17	1560.4	18724464941	1.844	21.3234	7.33908	1608.96	16.6736	1538.39	1543.78	1391.91	217.051	9.48916	1538.57	-1.73376	18724464941	0.351417	560.513	51.2052	50.6438	-6.46456	2.75461	0.494199	0.691451	0.391148	1.10907	0.335149	0.819362	0.814588	0.995197	0.965189	-0.272718	0.764344	0.321116	7.11614
1	0.818166	0.663458	22.5584	34.0012	39.8246	32.2025	36.3593	40.8289	14270	27.8186	0.773403	3678.71	0.257792	14305	1578.08	1666.85	37958460520	2.57526	43.9672	5.14274	1896.15	28.6483	1628.53	1635.55	1446.4	449.748	18.9115	1628.96	-0.405846	37958460520	0.21012	1401.74	77.3734	261.079	-9.12455	7.74754	0.529946	0.871018	0.409845	1.11916	0.354733	0.810249	0.805905	0.998553	0.979776	-0.446341	0.940946	0.342334	8.69303
1	0.887295	0.695926	15.5866	22.3969	25.6125	28.3196	22.4722	28.9482	4631.38	19.8727	0.786482	1708.45	0.368886	4655	1084.37	1256.16	6291088203	3.37024	76.5864	3.02116	1339.64	50.3799	1160.71	1152.73	954.447	385.195	33.6101	1162.53	0.243255	6291088203	0.11917	4214.32	90.32	1701.12	40.5435	24.1926	1.81415	0.860289	0.959512	1.76393	0.862497	0.630826	0.601019	0.993113	0.946196	-0.309268	0.926222	0.479915	9.20436
1	0.906103	0.733683	26.3329	35.8913	39.6989	42.4382	38.833	45.3431	19974.4	32.5212	0.738158	4823	0.241459	20015	807.879	839.595	13597878191	1.3964	15.5317	11.4227	1007.69	10.8981	824.094	826.315	703.855	303.839	6.5238	824.248	-1.67428	13597878191	0.445069	254.213	30.6195	16.4312	-2.46184	1.44138	0.317982	0.635942	0.297453	0.909367	0.226289	0.85429	0.853282	0.998136	0.978848	-0.257514	0.689088	0.283001	5.50804
1	0.782067	0.676078	15.5027	22.9304	23.3238	26.9072	22.0227	27.8747	4356.29	17.9331	0.788557	1635.8	0.375502	4380	1034.83	1108.99	5116074980	2.16902	33.2492	5.16241	1132.48	23.4011	1080.33	1089.63	914.456	218.021	14.8942	1080.77	-1.44361	5116074980	0.27694	949.608	63.3913	91.8329	-11.3227	4.08028	0.879753	0.636705	0.579902	1.39334	0.535206	0.750622	0.738891	0.991613	0.949405	-0.200839	0.719346	0.398352	7.91127
0	0.856387	0.71532	19.2594	26.9241	30.2324	32.0156	26.4008	34.4964	8230.83	23.0575	0.809847	2434.32	0.295756	8260	874.301	914.756	6.65938e+09	1.5298	17.0947	13.8599	947.163	12.5726	897.719	901.394	685.792	261.371	7.56839	897.898	-2.12502	6.65938e+09	0.414598	320.801	90.3892	24.8862	-3.598	1.67024	0.411735	0.601087	0.37572	1.01927	0.266086	0.817506	0.815656	0.996647	0.968913	-0.215307	0.660347	0.349623	9.49074
0	0.907585	0.848265	17.7454	20.9196	24.4131	25.6125	21.6333	26.3059	4760.46	18.9863	0.802323	1705.69	0.358304	4785	894.271	941.033	4.04908e+09	1.67353	21.1575	3.95628	962.916	13.939	919.711	922.012	833.855	129.061	9.12217	919.893	-0.810878	4.04908e+09	0.365048	334.348	19.2834	11.3342	-1.56991	1.7715	0.436837	0.60168	0.399553	1.04844	0.272139	0.806315	0.803952	0.988354	0.943581	-0.214201	0.682772	0.368083	4.35307
0	0.725732	0.663983	17.4665	26.3057	29.1548	29.6816	21.6333	30.8221	6103.21	19.0909	0.801954	2013.91	0.329976	6130	841.005	889.345	4.60899e+09	1.71192	25.7159	3.41186	918.685	15.2525	866.896	869.541	769.676	149.009	10.6965	867.107	-0.62164	4.60899e+09	0.347863	366.191	27.7811	12.3338	-1.49677	2.01975	0.375591	0.685022	0.354922	0.983279	0.245979	0.825952	0.824606	0.992536	0.955921	-0.280778	0.765786	0.337134	5.23159
0	0.706815	0.523358	11.0787	21.1686	23.3238	23.3238	18.868	23.8747	2259.5	14.9623	0.753789	1104.7	0.488911	2280	1142.35	1268.72	3.35347e+09	3.01829	64.6254	4.38106	1395.9	39.8638	1211.69	1220.18	871.652	524.25	26.9432	1212.77	-0.759651	3.35347e+09	0.148894	2615.96	233.837	694.101	-35.8623	13.104	1.5186	0.789573	0.887141	1.66421	0.708031	0.643852	0.61753	0.996901	0.962536	-0.263885	0.87293	0.488689	15.1966
0	0.719975	0.684572	11.4812	16.7713	18.6011	19.2094	14.1421	19.6214	1593.71	12.0749	0.824882	799.892	0.501906	1610	979.649	1032.73	1.64194e+09	1.7826	26.4465	2.93112	1061.92	16.3516	1009.67	1013.58	941.144	120.779	11.5068	1009.87	-0.59695	1.64194e+09	0.337613	411.805	16.3678	12.5295	-1.57293	1.93397	0.581283	0.533918	0.490177	1.17989	0.333561	0.769312	0.764022	0.984718	0.931564	-0.164783	0.624801	0.417865	4.00356
0	0.421071	0.332336	17.1543	51.6174	48.8467	50.0899	26	52.4309	11904.1	21.7346	0.687064	3669.6	0.308263	11945	1174.51	1230.55	1.71794e+10	1.88008	36.1699	2.62538	1293.52	18.9134	1199.04	1193.58	1103.73	189.79	14.5021	1199.25	0.24512	1.71794e+10	0.323578	500.193	21.1048	22.316	1.85835	3.04145	0.369296	0.78327	0.325853	0.982426	0.259494	0.84373	0.841394	0.994395	0.964262	-0.384929	0.866263	0.293187	4.52069
0	0.66163	0.430488	16.4926	38.3114	41.4849	42.72	28.8444	43.0116	10879	25.348	0.729203	3256.08	0.2993	10920	948.51	974.392	1.01052e+10	1.02402	11.8639	6.57575	1021.2	8.56268	961.892	962.864	893.295	127.902	5.08658	961.97	-0.902474	1.01052e+10	0.650193	148.685	16.0238	3.68261	-0.365607	0.653889	0.207074	0.514038	0.199086	0.734815	0.166508	0.901768	0.901256	0.994437	0.971701	-0.20936	0.550042	0.192284	3.98898
0	0.623688	0.448928	17.3483	38.644	40.7922	43.8634	27.8029	45	11078.8	24.1018	0.749261	3207.58	0.289526	11115	878.065	901.677	8.80064e+09	1.03282	10.8431	19.2879	1083.78	8.02036	889.735	891.093	782.722	301.057	4.63018	889.821	-1.69746	8.80064e+09	0.638862	151.965	25.8879	7.99523	-0.703513	0.800426	0.189539	0.614016	0.178737	0.689383	0.156701	0.912076	0.91162	0.99889	0.987281	-0.286308	0.63972	0.172015	5.07297
0	0.833693	0.661697	20.9038	31.5912	34.9857	37.2022	29.7321	38.5357	11906.2	26.3373	0.781933	3224.76	0.270847	11940	773.405	845.337	7.94016e+09	2.15753	35.6478	4.15965	873.146	22.6912	814.958	821.73	681.4	191.746	15.2153	815.478	-1.09309	7.94016e+09	0.276821	849.069	39.824	81.7536	-9.907	4.34013	0.538786	0.776779	0.448986	1.15725	0.331193	0.789495	0.784468	0.991861	0.951086	-0.312078	0.839274	0.379522	6.23477
0	0.669996	0.523952	11.03	21.0516	23.8537	22.3607	16.1555	24.1868	2195.62	14.1045	0.800937	1019.98	0.464551	2215	853.951	921.179	1.76733e+09	2.10649	31.629	3.91832	958.372	20.6429	892.848	897.454	747.48	210.892	13.6178	893.247	-0.768626	1.76733e+09	0.282442	713.974	54.3586	47.3005	-4.85404	3.5517	0.466425	0.764676	0.408881	1.08066	0.295684	0.804069	0.801133	0.995434	0.963247	-0.332485	0.846929	0.36748	7.32023
0	0.523686	0.428559	15.7502	36.7514	36.1386	40.8167	23.8537	40.8656	7167.04	19.2462	0.710791	2529.12	0.352882	7200	910.086	968.579	6.35083e+09	1.9649	32.709	2.62996	1026.95	18.4335	938.911	938.341	850.515	176.439	13.43	939.18	-0.0308816	6.35083e+09	0.290098	504.886	17.4672	22.3978	-0.175915	2.95036	0.447749	0.73588	0.416241	1.04891	0.269904	0.796864	0.794974	0.993166	0.954093	-0.303223	0.822202	0.390798	4.10382
0	0.551244	0.411247	17.9663	43.6874	50.0899	46.8402	27.8927	50.448	12323.1	24.0824	0.6954	3710.19	0.301076	12365	898.09	939.954	1.0504e+10	1.6307	20.4101	6.65529	1011.59	13.6315	921.493	924.727	773.102	238.491	8.64877	921.68	-1.13628	1.0504e+10	0.386334	343.426	55.4754	16.2389	-2.26022	1.74503	0.435413	0.597386	0.387483	1.04963	0.280413	0.8135	0.810989	0.996458	0.968008	-0.211483	0.670542	0.352161	7.42616
0	0.938579	0.858365	10.1164	11.7857	14.2127	14.2127	12.2066	14.7648	872.625	11.0618	0.84992	519.586	0.595429	885	856.278	917.877	6.99932e+08	2.03826	28.9113	3.95276	950.028	18.9096	888.973	891.439	784.611	165.417	12.4078	889.317	-0.659525	6.99932e+08	0.295367	611.593	28.0431	31.6724	-2.11084	2.87179	0.724984	0.59267	0.564378	1.27704	0.395001	0.742589	0.733792	0.989125	0.939026	-0.195789	0.701969	0.442081	5.24442
0	0.609832	0.432782	14.431	33.3447	37.3363	39.3573	23.6008	39.5601	6177	20.3347	0.707394	2301.48	0.372589	6210	967.226	1031.83	6.2817e+09	2.11171	27.5416	6.59609	1167.7	20.7103	1005.34	1011.64	843.166	324.535	12.335	1005.76	-1.06643	6.2817e+09	0.31409	838.978	61.9881	104.795	-7.63635	3.89755	0.797574	0.656263	0.540664	1.3323	0.496515	0.763549	0.753952	0.996037	0.964963	-0.221382	0.743432	0.390489	7.82382
0	0.639197	0.505983	16.9103	33.4207	38.0789	37	25.6125	38.9102	5936.92	21.3624	0.633575	2502.61	0.421534	5980	840.963	885.051	4.47125e+09	1.65234	20.7196	6.967	908.651	14.299	864.47	867.763	763.478	145.173	8.81405	864.697	-1.5599	4.47125e+09	0.38551	393.743	27.0471	31.6926	-4.38714	2.09751	0.363865	0.700986	0.338259	0.978239	0.246953	0.835007	0.833431	0.992787	0.958069	-0.280615	0.752862	0.317089	5.15877
0	0.645122	0.502301	27.7254	55.1968	59.2368	62.6498	41.5933	64.4593	33421	35.6086	0.675826	7424.4	0.222148	33480	853.103	895.302	2.57805e+10	1.63755	19.8389	9.13035	992.702	14.4014	877.271	881.252	685.543	307.159	8.58544	877.512	-1.1995	2.57805e+10	0.427711	421.932	75.3773	33.6976	-2.79493	2.04583	0.361786	0.6962	0.307386	0.969607	0.264672	0.854335	0.851665	0.997889	0.978295	-0.298123	0.762206	0.269015	8.65772
0	0.783324	0.689364	19.1524	27.7827	33.3017	30.6105	26.9258	33.6749	7679.67	21.7628	0.764251	2463.07	0.320726	7710	1212.91	1327.3	1.24813e+10	2.86015	62.848	4.26356	1400.13	35.6914	1271.57	1273.6	900.826	499.302	25.6415	1272.34	-0.379936	1.24813e+10	0.156485	1972.36	239.112	381.019	-6.41105	11.4964	1.1451	0.818698	0.746873	1.49244	0.567748	0.681194	0.663943	0.99744	0.966806	-0.303671	0.898377	0.49242	15.3793
0	0.180779	0.0850346	20.7565	244.095	146.67	52.2015	151.076	151.608	24858	44.1273	0.538027	7655.82	0.307982	24950	871.912	927.901	2.03044e+10	1.9527	30.4275	4.25338	994.078	18.2634	901.807	905.291	783.519	210.56	12.4954	902.11	-0.868845	2.03044e+10	0.312789	546.174	32.6478	38.0322	-4.06714	2.92582	0.452305	0.730541	0.400984	1.07256	0.286508	0.807658	0.804623	0.994536	0.960361	-0.295288	0.806746	0.359773	5.6594
0	0.593632	0.509143	13.321	26.1636	30.2324	22.4722	19.6469	31.273	3072	15.5315	0.667301	1531.47	0.498527	3100	858.07	929.395	2.51844e+09	2.13166	34.7682	5.15859	954.648	22.5463	900.869	909.607	707.825	246.823	15.0537	901.332	-1.28821	2.51844e+09	0.28729	835.249	76.4149	71.9388	-9.49693	3.97837	0.760381	0.675601	0.549196	1.3145	0.452476	0.754467	0.745634	0.993925	0.955509	-0.226184	0.756189	0.416158	8.6953
0	0.869956	0.618423	11.0366	17.8463	18.6011	21.2603	17.2047	22.4054	2042.5	15.5255	0.815379	954.771	0.467452	2060	835.133	878.792	1.52303e+09	1.62579	20.1743	6.54935	907.59	13.9847	859.637	863.711	746.971	160.619	8.84546	859.846	-1.49127	1.52303e+09	0.415671	360.069	35.9612	17.6544	-2.65319	1.58587	0.544145	0.482783	0.462989	1.15688	0.324109	0.781432	0.776621	0.991756	0.949444	-0.141496	0.55803	0.397636	5.97495
0	0.14616	0.123219	16.7024	135.551	141.693	23.3238	140.057	141.75	3084.71	19.8121	0.709288	1444.79	0.468371	3115	781.864	835.489	2.04129e+09	1.88065	28.8932	3.78825	864.777	17.1614	809.223	810.487	695.196	169.581	12.0865	809.512	-0.578697	2.04129e+09	0.312027	467.362	35.8931	17.659	-1.40126	2.3444	0.560086	0.611313	0.475716	1.1645	0.327974	0.775213	0.770553	0.991527	0.948056	-0.207292	0.707439	0.411066	5.95368
0	0.962477	0.84247	17.7943	21.1216	25.6125	25.6125	23.3452	27.1477	5236.08	20.3291	0.811476	1796.99	0.343194	5260	875.87	915.077	4.22682e+09	1.4644	19.9147	5.68978	933.111	12.4441	896.276	898.35	791.394	141.716	8.38774	896.425	-1.12085	4.22682e+09	0.412856	265.764	29.3623	8.98916	-1.55559	1.35467	0.432086	0.514113	0.399272	1.03911	0.267387	0.805689	0.803645	0.991439	0.950542	-0.164434	0.581764	0.371922	5.39734
0	0.940846	0.654839	17.3558	26.5039	32.0156	29.6816	27.5136	32.573	7866.04	24.9361	0.787323	2429.42	0.308849	7895	892.252	974.134	6.9576e+09	2.37536	46.7951	2.83635	1049.23	26.5084	938.206	944.644	817.221	232.014	19.3438	938.758	-0.519458	6.9576e+09	0.228031	1037.03	38.7754	96.3383	-8.49178	5.77691	0.654792	0.795574	0.525758	1.24138	0.369994	0.757084	0.749965	0.993611	0.953159	-0.313789	0.865964	0.427005	6.12325
0	0.696099	0.629551	13.7409	21.8265	23.8537	25.6125	19.2354	25.923	2823.88	15.1934	0.778663	1240.79	0.439393	2845	801.711	843.139	1.91984e+09	1.54533	19.8026	3.28475	880.632	12.5374	821.312	820.419	749.867	130.764	8.40169	821.47	0.138188	1.91984e+09	0.408113	259.791	19.3828	7.22198	0.640291	1.50728	0.397696	0.581213	0.351604	1.01442	0.268736	0.831602	0.828807	0.992163	0.95668	-0.225064	0.678002	0.313893	4.37096
0	0.385169	0.354609	14.837	41.8405	35.5106	44.7214	21.8403	45.3982	5440.88	16.1157	0.647246	2311.32	0.424807	5475	1016.33	1072.38	6.02175e+09	1.89397	22.8944	15.5531	1121.19	18.2774	1048.39	1054.3	760.517	360.678	10.1405	1048.74	-2.52489	6.02175e+09	0.364994	747.018	158.037	133.089	-12.6876	3.14978	0.662575	0.647598	0.48303	1.23002	0.422675	0.781352	0.774882	0.997124	0.970425	-0.209114	0.699232	0.381794	12.5465
0	0.629876	0.449824	11.5555	25.6889	26.2488	28.178	18.6815	30.0333	3146.29	16.1808	0.737467	1408.02	0.447516	3170	868.282	906.982	2.5199e+09	1.53873	16.5876	5.8019	927.541	12.0479	891.436	895.474	801.782	125.759	7.4961	891.584	-1.43826	2.5199e+09	0.400446	263.9	18.4168	9.18809	-1.48862	1.44022	0.423686	0.542034	0.388575	1.03292	0.26729	0.811304	0.809224	0.988711	0.945104	-0.185591	0.617785	0.360312	4.2617
0	0.637495	0.422097	13.6365	32.3065	30.8058	36.6197	24.8395	39.0896	5823.17	20.5952	0.695974	2249.04	0.386223	5855	1071.94	1210.7	7.79536e+09	3.06516	69.173	4.68372	1273.7	44.3726	1152.45	1167.24	829.728	443.972	29.4707	1153.86	-1.19095	7.79536e+09	0.150209	3266.77	196.33	1018.7	-64.7839	14.8201	2.1943	0.738121	1.00151	1.85608	1.16077	0.633062	0.603332	0.993481	0.950164	-0.219955	0.832995	0.466316	13.8984
0	0.779971	0.604154	10.1685	16.831	19.8494	19.2094	14.5602	20.0749	1473.62	13.1277	0.798132	784.635	0.532452	1490	830.138	874.565	1.09067e+09	1.57825	23.3855	4.71302	894.78	14.5689	855.359	859.738	775.961	118.818	9.90628	855.564	-1.15757	1.09067e+09	0.424022	350.821	14.7829	12.2186	-1.935	1.51365	0.412271	0.565728	0.365959	1.03549	0.275012	0.824448	0.821652	0.984551	0.940089	-0.199535	0.640745	0.328189	3.80872
0	0.100229	0.0870785	13.9744	160.48	142.042	20.5183	17.4929	142.099	2487.67	16.0847	0.706128	1257.37	0.505441	2515	869.749	961.239	2.15141e+09	2.44506	47.0043	3.5485	1017.22	29.0303	924.179	934.008	779.136	238.086	19.932	924.896	-0.983195	2.15141e+09	0.223417	1326.11	46.3322	156.361	-17.2171	6.21785	0.825482	0.761602	0.599966	1.36508	0.458765	0.733582	0.722339	0.992012	0.947107	-0.269336	0.829902	0.439006	6.70673
0	0.705233	0.681317	14.1758	20.8064	22.8254	23.8537	16.7631	24.3721	2969.04	14.6733	0.803553	1243.22	0.418727	2990	938.748	972.217	2.73661e+09	1.3466	16.8413	4.35382	1034.41	10.6489	956.587	957.299	898.299	136.108	7.01085	956.689	-0.103141	2.73661e+09	0.483947	195.663	14.6638	4.15851	-0.322068	0.993974	0.401529	0.421887	0.366191	1.01644	0.26271	0.82261	0.820434	0.992058	0.954711	-0.13183	0.49845	0.336979	3.80992
0	0.668347	0.635116	17.6422	27.7779	31.4006	30.8058	23.0868	32.4037	6287.58	18.5653	0.787391	2092.26	0.332761	6315	847.213	902.285	4.89528e+09	1.84775	26.439	6.68831	1126.37	17.4306	880.149	885.868	778.378	347.995	11.4327	880.445	-0.594444	4.89528e+09	0.359335	519.937	23.4554	32.3101	-3.37172	2.51297	0.480123	0.675837	0.416401	1.0865	0.302335	0.80059	0.797596	0.997896	0.974195	-0.258897	0.755571	0.373963	4.79024
0	0.803837	0.639498	16.1917	25.3195	25.6125	30.6105	25.9615	31.1929	5328.46	20.3527	0.753163	1958.83	0.367616	5355	879.962	925.633	4.40494e+09	1.57846	20.4654	5.0068	952.894	14.2372	906.768	911.388	813.478	139.416	9.04496	906.965	-1.26915	4.40494e+09	0.441234	356.669	23.8205	15.469	-2.57468	1.59515	0.448664	0.556173	0.389211	1.07708	0.293718	0.814883	0.81134	0.99118	0.95216	-0.181268	0.619158	0.341159	4.8511
0	0.807355	0.645788	14.0165	21.7045	24.4131	23.3238	19.4165	26.7769	3632.62	17.5232	0.810173	1410.55	0.388299	3655	906.072	955.948	3.18371e+09	1.83243	23.9454	5.09449	1005.64	16.1122	933.052	935.891	825.876	179.768	10.2371	933.304	-0.780705	3.18371e+09	0.360557	471.131	24.3537	23.6582	-1.96438	2.1794	0.549001	0.593087	0.457218	1.16745	0.334622	0.785689	0.780538	0.991708	0.950193	-0.194606	0.679294	0.386119	4.89342
0	0.677428	0.565961	17.9992	31.8029	35.5106	32.6956	27.2947	38.1707	8432.38	21.5442	0.756049	2649.93	0.314256	8465	789.552	841.892	5.65226e+09	1.80308	31.2253	2.5524	874.739	16.9141	816.89	818.841	743.776	130.963	12.6176	817.142	-0.256843	5.65226e+09	0.318765	411.958	18.2764	14.5939	-1.25556	2.4878	0.401503	0.721777	0.372901	1.01478	0.258344	0.818283	0.81641	0.989267	0.947238	-0.301367	0.801826	0.348193	4.21362
0	0.679193	0.540035	11.2685	20.8663	22.8254	22.3607	16.1245	23.6008	2130.62	14.1722	0.77235	1036.75	0.486595	2150	807.791	875.52	1.52618e+09	2.15725	33.1518	3.17226	907.409	20.8429	842.107	843.496	753.227	154.182	14.1243	842.526	-0.431157	1.52618e+09	0.265417	707.118	19.3459	57.4803	-4.21801	4.16972	0.484601	0.791182	0.435078	1.09462	0.289934	0.79056	0.787413	0.990427	0.946298	-0.338311	0.865903	0.393208	4.29227
0	0.719379	0.666077	19.7718	29.6839	34.9857	32.311	25.9615	36.9865	8568.5	21.354	0.773262	2618.75	0.305625	8600	817.444	892.386	6.37675e+09	2.19509	38.9795	2.92453	922.415	23.0378	860.625	866.707	738.866	183.55	16.3894	861.094	-0.667734	6.37675e+09	0.253688	806.819	37.4435	57.4403	-6.61829	4.31681	0.663066	0.732456	0.532219	1.24388	0.372211	0.753786	0.746817	0.990039	0.942269	-0.262526	0.808127	0.434681	6.04392
0	0.5226	0.495403	18.4636	37.27	36.1386	40.8167	25.5539	42.5323	8896.04	19.4773	0.729688	2845.41	0.319851	8930	990.048	1040.32	9.27769e+09	1.8444	21.4185	14.8321	1295.84	15.8206	1019.03	1022.55	895.19	400.651	9.50616	1019.28	-0.0585301	9.27769e+09	0.343332	511.645	40.7491	58.6081	-1.84106	2.41021	0.59691	0.598746	0.485673	1.17133	0.353015	0.771922	0.767255	0.997964	0.973324	-0.198939	0.682184	0.416934	6.34786
0	0.818629	0.709418	13.9186	19.6197	19.8494	22.8035	21.5407	23.3452	2865.29	16.0613	0.792577	1230.9	0.429589	2885	868.421	896.586	2.25e+09	1.07876	14.1904	3.74333	926.541	8.75083	883.044	883.851	832.469	94.0717	5.8692	883.117	-0.300306	2.25e+09	0.579483	127.963	8.19953	2.0215	-0.314004	0.682373	0.291969	0.398954	0.279602	0.87754	0.211015	0.86226	0.861435	0.988869	0.953694	-0.133979	0.462125	0.268782	2.84638
0	0.69289	0.574768	16.8026	29.2337	33.9706	29.6816	25.7099	35.7071	6821.33	20.2558	0.771827	2253.6	0.330376	6850	837.458	868.974	4.9861e+09	1.47306	14.7979	13.6891	1063.11	11.1829	852.999	850.272	801.743	261.371	6.28786	853.169	2.31089	4.9861e+09	0.424633	290.777	7.09637	26.0713	3.91488	1.78997	0.348403	0.672292	0.3201	0.941532	0.242537	0.843603	0.842437	0.997178	0.973489	-0.271911	0.723153	0.303016	2.59536
0	0.767058	0.7101	15.1787	21.3754	20.5183	25.2389	23.0868	25.9422	3593.71	16.3962	0.815372	1391.52	0.387211	3615	858.941	915.621	2.85561e+09	1.9707	29.2279	4.48514	955.314	18.1136	888.47	891.006	780.142	175.172	12.1839	888.782	-0.814683	2.85561e+09	0.307009	555.076	27.0976	36.3431	-3.4142	2.93753	0.501609	0.706269	0.450972	1.10537	0.292885	0.782796	0.779578	0.992356	0.950451	-0.269902	0.790015	0.408151	5.14662
0	0.7818	0.736176	27.4347	37.2664	44.2832	43.4626	34.2053	44.833	20361.9	29.1349	0.760374	4742.44	0.232908	20405	901.133	938.413	1.73546e+10	1.48577	16.6775	5.68827	985.995	11.7298	922.092	925.059	820.994	165.001	7.22471	922.231	-1.31071	1.73546e+10	0.41296	256.316	30.0172	9.86275	-1.86527	1.44959	0.353711	0.604762	0.334782	0.958346	0.238208	0.835658	0.834502	0.994587	0.96301	-0.228151	0.669939	0.319214	5.45372
0	0.789151	0.714077	15.5198	21.7341	25.632	21.2603	23.5372	26.1916	3697.96	17.1515	0.777947	1486.54	0.401989	3720	777.923	825.713	2.38781e+09	1.67689	27.9603	2.54745	865.819	15.0466	800.972	800.076	726.902	138.917	11.2567	801.178	0.188978	2.38781e+09	0.361097	329.531	13.1391	9.14684	0.555783	1.90365	0.446536	0.619486	0.403487	1.05771	0.277657	0.805175	0.802558	0.988126	0.943115	-0.237123	0.720398	0.368217	3.57417
0	0.306846	0.147875	22.6799	153.372	140.289	51.923	140.431	145.959	16588.1	47.0618	0.578771	5434.7	0.327626	16655	943.917	1024.63	1.61874e+10	2.27544	58.2486	1.77306	1119.09	27.7616	985.365	986.129	869.137	249.955	22.9814	985.861	-0.060725	1.61874e+10	0.222638	977.293	36.524	70.7323	-1.97742	6.45055	0.462715	0.866381	0.41319	1.07641	0.286916	0.80109	0.798325	0.996232	0.965878	-0.417053	0.918242	0.375008	5.91836
0	0.684442	0.63215	13.1202	20.7549	22.8254	23.3238	17.088	23.8747	2614.75	14.2055	0.783145	1172	0.448227	2635	839.89	926.623	2.08372e+09	2.41909	48.0411	3.81527	951.908	27.8484	888.593	895.82	691.842	260.066	19.9918	889.26	-0.882901	2.08372e+09	0.218009	1186.85	85.7931	130.995	-12.8713	6.14042	0.79341	0.769176	0.602678	1.32339	0.422617	0.726749	0.717262	0.994614	0.954651	-0.279284	0.843544	0.467467	9.18988
0	0.638172	0.565105	20.1968	35.7399	39.3573	38.4838	26	39.9249	11476.6	22.8082	0.789738	3115.61	0.271475	11510	862.823	897.287	8.94171e+09	1.31672	16.2927	4.82899	940.673	10.6675	881.287	882.932	777.844	162.829	6.95306	881.399	-0.711031	8.94171e+09	0.500468	198.562	23.094	4.86535	-0.750849	1.04127	0.341672	0.503965	0.318434	0.944134	0.236218	0.84451	0.8431	0.993226	0.960513	-0.178243	0.573253	0.299432	4.78738
0	0.898716	0.749761	22.5054	30.0168	36.6197	35.5106	32.7567	36.9594	12489.6	26.9766	0.746534	3487.13	0.279202	12525	892.377	927.605	1.0368e+10	1.46679	17.1518	11.734	1054.37	11.5874	909.676	909.111	761.567	292.801	7.22311	909.827	0.197021	1.0368e+10	0.469391	274.037	48.1674	16.637	0.217771	1.3525	0.419711	0.522398	0.368477	1.02906	0.279418	0.82305	0.820741	0.997549	0.973914	-0.176805	0.598337	0.334454	6.92345
0	0.466745	0.335648	11.3316	33.7603	35.6931	41	18.0278	45	3364.08	15.7574	0.701041	1548.76	0.460382	3395	909.633	950.617	2.95164e+09	1.53717	21.1225	4.47911	998.782	13.2571	932.261	934.883	840.26	158.522	8.80899	932.421	-0.834559	2.95164e+09	0.434977	298.118	23.6874	10.2168	-1.51432	1.43809	0.423005	0.542316	0.381093	1.03671	0.272954	0.815932	0.813594	0.991662	0.952927	-0.189464	0.628032	0.348853	4.8408
0	0.298801	0.100241	20.9387	208.884	167.586	55.0364	168.241	168.6	13837.2	62.4149	0.522572	5333.79	0.385468	13920	838.827	896.436	1.05754e+10	1.95101	28.7064	4.66578	936.182	18.5092	871.289	876.131	731.133	205.049	12.2474	871.623	-1.0348	1.05754e+10	0.322219	581.395	42.3238	39.5039	-4.91764	2.91119	0.534564	0.686811	0.445439	1.15575	0.331365	0.790976	0.7861	0.993583	0.956244	-0.246292	0.759195	0.377745	6.45978
0	0.727174	0.562603	15.4005	27.3736	29.6816	30.2324	23.0868	33.7491	5537.08	19.9054	0.742295	2039.05	0.368254	5565	868.511	908.607	4.4104e+09	1.55418	18.4772	5.87225	935.278	12.5346	890.076	892.458	789.207	146.072	7.91031	890.238	-1.14977	4.4104e+09	0.41927	288.122	26.983	12.3441	-1.33461	1.53686	0.328946	0.644242	0.31179	0.930863	0.229197	0.846944	0.845821	0.993461	0.961264	-0.266668	0.721754	0.296969	5.16532
0	0.840109	0.644357	14.9802	23.2483	28.3196	25.6125	21.9317	28.9482	4685.92	19.5311	0.790611	1712.84	0.36553	4710	874.415	955.691	3.99919e+09	2.37765	39.4465	3.812	1025.02	25.3388	920.882	927.58	749.39	275.632	16.8989	921.458	-0.758189	3.99919e+09	0.240765	1061.06	73.215	98.5266	-8.50261	5.05703	0.812539	0.719748	0.58884	1.35557	0.456029	0.738618	0.727704	0.995288	0.958973	-0.252367	0.807901	0.431481	8.49422
0	0.870504	0.615118	22.9096	37.2442	41.8808	38.0789	39.2173	44.9667	17527.5	32.4212	0.711026	4589.29	0.261834	17570	893.209	952.879	1.51312e+10	1.978	25.5663	5.00612	1036.67	18.5379	927.662	932.338	799.844	236.823	11.3364	928.006	-1.04471	1.51312e+10	0.335301	636.991	45.3629	46.4642	-5.37733	2.99321	0.651459	0.638588	0.510522	1.24355	0.384071	0.765525	0.758548	0.994746	0.958327	-0.202552	0.708009	0.41075	6.69154
0	0.179664	0.0929724	15.2771	164.319	146.891	29.4109	139.607	147.058	6903.71	29.5222	0.575521	3046.57	0.441295	6935	893.519	957.201	5.97628e+09	2.05664	35.7092	2.67254	1000.77	20.171	927.984	930.912	845.548	155.226	14.7311	928.308	-0.425421	5.97628e+09	0.271486	602.865	22.8359	30.0685	-2.61325	3.35945	0.553628	0.716064	0.47823	1.14842	0.31689	0.772675	0.768396	0.991608	0.947682	-0.271529	0.800973	0.419389	4.70466
0	0.664566	0.454946	16.2282	35.6706	34.5254	46.6476	27.4591	46.744	7505.04	23.7055	0.699089	2651.68	0.353319	7545	816.816	873.959	5.44365e+09	1.9503	27.3576	4.75688	931.872	18.3203	849.055	853.329	731.123	200.749	11.5986	849.407	-1.0032	5.44365e+09	0.331672	597.774	31.4959	37.0687	-4.27886	2.7253	0.615026	0.627055	0.480122	1.22074	0.378378	0.779994	0.773284	0.992666	0.953168	-0.20789	0.708671	0.383999	5.56485
0	0.944059	0.589563	17.2371	29.2371	35.5106	29.6816	32.0156	36.1248	8797.46	27.6015	0.743021	2773.67	0.315281	8830	897.246	939.927	7.48639e+09	1.6688	19.6391	5.72317	997.176	13.6637	920.588	923.2	817.371	179.805	8.35962	920.78	-1.10174	7.48639e+09	0.376827	354.367	29.3049	17.4212	-2.40259	1.76395	0.482573	0.566546	0.433439	1.08438	0.286165	0.791301	0.788194	0.992647	0.952382	-0.188925	0.63859	0.39204	5.38371
0	0.725673	0.537417	13.6777	25.4509	26.9258	29.1548	22.3607	30.692	4138.54	18.469	0.730308	1706.91	0.412441	4165	957.169	998.922	4.01221e+09	1.46438	17.3173	7.17477	1020.52	13.1836	981.311	985.706	874.431	146.09	7.69766	981.486	-1.73868	4.01221e+09	0.492624	343.251	34.4264	17.149	-2.89636	1.48899	0.35664	0.606417	0.307179	0.968649	0.259706	0.854167	0.851357	0.993001	0.962273	-0.228927	0.655624	0.268502	5.84317
0	0.598866	0.552269	16.1176	29.1843	28.178	33.3017	21.587	33.7491	5308.38	17.4775	0.758683	1939.69	0.365401	5335	1099.24	1144.41	6.75411e+09	1.67943	19.3688	5.58817	1197.83	14.153	1125	1128.25	1018.22	179.613	8.52233	1125.17	-1.03241	6.75411e+09	0.393695	383.689	31.5166	17.1007	-2.48765	1.8714	0.463947	0.598227	0.396957	1.08229	0.300425	0.811713	0.808204	0.992982	0.956614	-0.215781	0.678004	0.347419	5.58251
0	0.650972	0.48274	8.25154	17.0931	18.0278	16.1555	12.8062	19	948.667	11.1272	0.739171	631.657	0.665837	965	866.651	903.272	7.58278e+08	1.414	17.4282	4.78597	927.215	11.7198	886.305	888.528	818.074	109.141	7.47277	886.443	-1.00214	7.58278e+08	0.482381	244.266	16.2966	6.11785	-0.867297	1.1167	0.480777	0.395342	0.431984	1.08526	0.287729	0.792032	0.788887	0.987212	0.939154	-0.116665	0.480057	0.390314	4.01708
0	0.690688	0.507217	14.8179	29.2142	33.1059	31.9531	24.1868	34.4819	6111.71	20.1779	0.770883	2097.03	0.343116	6140	976.788	1016.06	6.10043e+09	1.61656	17.1726	5.5943	1079.35	12.368	996.623	997.707	903.197	176.148	7.46312	996.773	-0.675504	6.10043e+09	0.392002	299.329	19.55	9.65834	-0.565155	1.4657	0.49805	0.489069	0.432635	1.10946	0.305337	0.793623	0.790159	0.992457	0.952632	-0.154377	0.583304	0.384024	4.39408
0	0.0969845	0.0843498	17.9005	212.217	138.293	25.6125	137.364	138.524	6420.38	20.5818	0.654661	2551.77	0.397448	6465	913.593	953.06	5.65273e+09	1.4835	19.674	4.0613	989.012	12.2645	934.937	936.402	850.828	138.184	8.24749	935.071	-0.592704	5.65273e+09	0.445351	251.732	15.9051	7.70784	-0.826441	1.32538	0.358129	0.572287	0.339007	0.962157	0.239398	0.833623	0.832408	0.990403	0.951909	-0.215811	0.656159	0.322846	3.95765
0	0.478093	0.469086	20.3198	43.3179	44.7214	45.1774	25.6125	46.3033	12446.8	20.71	0.738639	3516.33	0.28251	12485	853.12	918.706	9.85758e+09	2.17094	39.1509	3.07894	974.402	21.8702	888.164	891.722	777.543	196.859	15.917	888.568	-0.337625	9.85758e+09	0.258286	718.243	26.7311	50.4465	-3.23433	4.14299	0.571404	0.757076	0.455858	1.17454	0.355902	0.788768	0.783408	0.99145	0.950566	-0.318785	0.852526	0.37742	5.08311
0	0.823552	0.742048	16.0645	21.6489	25	26.2488	21.4709	26.9258	4112.12	17.829	0.802128	1547.45	0.376315	4135	824.891	866.662	2.97982e+09	1.56922	17.0025	5.58601	888.116	12.7279	848.718	851.938	759.775	128.341	7.61296	848.901	-1.31744	2.97982e+09	0.407619	310.039	20.8218	13.5294	-2.49334	1.61764	0.434795	0.572866	0.408804	1.03131	0.261979	0.799832	0.798197	0.988362	0.942059	-0.19765	0.643893	0.386984	4.53053
0	0.813819	0.720616	21.8329	30.2975	34.4819	35.5106	28.0179	37.2156	11331.1	24.6567	0.778607	3133.38	0.27653	11365	1038.89	1158.58	1.36257e+10	2.85834	74.04	2.16727	1215.79	38.4898	1094.01	1089.48	959.572	256.22	29.581	1094.95	0.134208	1.36257e+10	0.152009	2063.28	42.88	299.046	7.54679	11.9259	1.15284	0.823371	0.722667	1.52741	0.612528	0.697828	0.680174	0.990863	0.94238	-0.301924	0.894759	0.454105	6.33925
0	0.88606	0.739295	29.4167	39.7903	45.6508	47.1699	41.0488	48.2183	29574.8	35.2566	0.793958	5825.07	0.19696	29620	1113.9	1165.91	3.81811e+10	1.94941	20.976	47.9404	1314.88	17.3562	1134.97	1132.56	504.19	810.689	9.45921	1135.35	-3.19577	3.81811e+10	0.351859	879.455	672.112	456.561	-12.6285	3.87678	0.719775	0.679149	0.439633	1.21144	0.522571	0.808777	0.802165	0.999349	0.987287	-0.26875	0.784152	0.32385	25.9099
0	0.768052	0.611244	19.8305	32.4429	38.0789	37	28.7924	38.4057	10873.6	24.9178	0.749368	3167.41	0.291294	10910	1590.53	1701.63	2.97776e+10	2.86052	47.7458	5.2974	1867.23	34.2645	1651.41	1657.7	1389.65	477.582	20.8453	1652.08	-0.907438	2.97776e+10	0.181634	2226.64	138.868	660.142	-33.7532	10.8576	1.3381	0.777627	0.751916	1.59757	0.756595	0.69634	0.677421	0.996727	0.965387	-0.270092	0.86696	0.4426	11.6827
0	0.714863	0.603851	12.7073	21.0438	23.8537	23.3238	17.72	24.1868	2669.5	15.0434	0.794563	1171.23	0.438745	2690	1037.52	1171.65	3.39167e+09	2.85354	64.0578	3.76979	1282.41	42.1142	1121.6	1138.46	915.89	366.516	28.3223	1122.87	-1.15397	3.39167e+09	0.181813	2849.71	96.5309	840.87	-66.8003	13.4831	1.68926	0.774183	0.812042	1.71884	1.01512	0.695465	0.672509	0.993667	0.954863	-0.263014	0.857512	0.403036	9.67351
0	0.909957	0.756204	17.1285	22.6506	26.9258	24.4131	24.6982	28.3901	5376.33	20.6111	0.82832	1791.75	0.333266	5400	901.727	932.193	4.53371e+09	1.15651	16.3089	4.34089	997.726	9.80282	916.198	915.012	881.547	116.179	6.76383	916.284	0.757249	4.53371e+09	0.56176	156.677	4.65429	3.10364	0.576549	0.803139	0.282796	0.476475	0.276973	0.854512	0.202542	0.862448	0.862096	0.989174	0.953974	-0.179761	0.542719	0.272213	2.12699
0	0.745951	0.542829	19.9737	36.7956	32.6497	38.9487	37.6563	40.2368	11771.5	27.4477	0.653356	3830.2	0.325379	11805	958.362	1053.39	1.20492e+10	2.59545	50.6565	3.40735	1095.16	29.9511	1009.6	1015.39	805.977	289.187	21.2169	1010.29	-0.62976	1.20492e+10	0.192136	1384.21	83.6714	161.36	-10.0791	7.16317	0.854445	0.785008	0.607202	1.37017	0.476314	0.731137	0.720233	0.994233	0.954585	-0.298692	0.871684	0.445763	9.06044
0	0.656666	0.560475	9.2412	16.4882	17	17.4929	12.2066	18.1934	1120.38	10.8272	0.825808	631.704	0.563833	1135	853.768	924.85	8.97214e+08	2.12841	42.8276	2.04011	943.47	22.2863	888.712	889.045	815.721	127.749	17.233	889.099	0.0125452	8.97214e+08	0.248527	687.791	18.6267	35.063	-0.4022	4.04392	0.482268	0.785502	0.444155	1.06826	0.278158	0.783938	0.781734	0.987146	0.937214	-0.341137	0.86454	0.413989	4.21118
0	0.581794	0.50535	13.1614	26.0441	28.6531	28.178	18.0278	29.8998	3507.33	15.1523	0.770022	1449.77	0.413354	3530	968.173	1010.52	3.47168e+09	1.55096	19.5033	3.4283	1030.51	12.712	991.568	993.742	927.899	102.612	8.4144	991.704	-0.645388	3.47168e+09	0.396351	270.034	10.607	6.4452	-0.744015	1.36505	0.443354	0.506432	0.406437	1.05163	0.272691	0.802708	0.800473	0.983272	0.933123	-0.165345	0.591683	0.376273	3.2212
0	0.645986	0.557496	9.42085	16.8985	18.0278	17.4929	12.3693	18.4662	1170.17	10.9162	0.814144	659.601	0.563681	1185	872.924	956.793	9.94957e+08	2.3481	51.3985	2.09954	975.664	26.8282	915.768	917.243	830.438	145.226	20.7077	916.311	-0.204568	9.94957e+08	0.20884	996.169	20.1575	65.4303	-4.07606	5.46389	0.715742	0.766386	0.578386	1.26562	0.372558	0.732932	0.724543	0.986031	0.929584	-0.290615	0.847388	0.465453	4.35506
0	0.848438	0.749295	15.5163	20.7079	23.3238	25	21.095	25.7099	3920.54	17.5693	0.799263	1504.38	0.383718	3944	812.813	920.933	2.99675e+09	2.77383	51.3099	5.6503	966.711	32.9997	870.566	875.323	593.651	373.06	21.605	871.679	-1.1014	2.99675e+09	0.177196	1938.87	159.649	372.92	-22.1877	8.55195	1.59207	0.681246	0.841022	1.68141	0.866109	0.669487	0.647323	0.994005	0.952794	-0.215718	0.806481	0.465671	12.566
0	0.862722	0.719308	9.53783	13.2597	15.8114	13.4536	13.9284	16.3095	956.917	11.4395	0.843835	556.514	0.58157	970	836.281	902.708	7.37146e+08	2.05562	38.5653	2.34598	921.937	20.893	871.388	873.353	796.332	125.605	15.6147	871.748	-0.312708	7.37146e+08	0.266541	627.905	21.0976	25.4945	-1.82605	3.20966	0.627631	0.670247	0.540669	1.18845	0.326409	0.744029	0.738362	0.983399	0.924308	-0.235845	0.763851	0.465806	4.52207
0	0.798943	0.646271	10.3952	16.0849	17	19.2094	14.8661	19.4422	1428.46	12.8509	0.802441	764.392	0.535117	1445	856.954	927.692	1.16392e+09	2.16661	36.6567	3.31286	954.231	22.4278	897.049	902.981	794.899	159.332	15.5807	897.487	-0.805489	1.16392e+09	0.264929	784.625	31.5871	41.6974	-5.48033	3.40347	0.946297	0.557736	0.674071	1.42184	0.48396	0.703909	0.689964	0.985947	0.928016	-0.15103	0.648962	0.476109	5.56504
0	0.978022	0.884559	14.8199	16.754	19.8494	21.2603	18.6815	21.6795	2786.17	16.3858	0.834467	1147.48	0.41185	2805	799.287	874.096	1.99889e+09	2.18218	35.3033	4.82111	899.783	23.8279	843.592	852.293	708.691	191.092	15.3594	844.166	-1.3251	1.99889e+09	0.284936	968.574	42.2723	114.009	-13.8665	4.4912	0.798289	0.692498	0.584024	1.34651	0.451082	0.739564	0.729135	0.988141	0.937383	-0.216034	0.747241	0.43363	6.43011
0	0.771714	0.656936	10.4739	15.9436	17	18.0278	13.9284	18.4932	1388.88	12.3039	0.818133	735.815	0.529792	1405	857.746	927.748	1.13281e+09	2.16412	36.4483	3.579	954.231	22.437	897.483	903.689	786.673	167.558	15.4719	897.926	-0.88121	1.13281e+09	0.267208	795.697	31.6209	52.4039	-6.72946	3.61037	0.866949	0.607069	0.646056	1.37392	0.4416	0.711246	0.698994	0.987037	0.930607	-0.175087	0.691588	0.47631	5.56168
0	0.917291	0.649393	8.14012	12.535	13.4536	15	13.4164	15.4272	692.292	11.4982	0.776582	487.33	0.703937	705	755.699	851.825	4.58261e+08	2.60211	53.6401	2.67074	883.939	30.2605	805.372	808.412	706.887	177.052	21.6151	806.236	-0.393985	4.58261e+08	0.186359	1391.44	26.1889	150.64	-9.28535	7.27443	1.26734	0.702178	0.801153	1.53127	0.586576	0.666172	0.645264	0.981485	0.915881	-0.234073	0.811228	0.491189	4.96806
0	0.846978	0.619428	14.4135	23.269	26.9258	22.8254	26.2488	28.0891	4560.29	19.7083	0.785386	1693.28	0.37131	4585	922.139	1034.94	4.49982e+09	2.70341	60.7354	3.13027	1066.67	36.5343	989.665	1004.36	820.37	246.303	26.0935	990.668	-0.909038	4.49982e+09	0.187176	1986.07	71.406	333.772	-30.3634	9.77049	1.12875	0.788848	0.697683	1.51467	0.629131	0.708475	0.691975	0.991102	0.944435	-0.280769	0.860889	0.441793	8.32107
0	0.934303	0.848878	17.3868	20.4821	24.4131	24.4131	21.1896	25.865	4661	19.1365	0.809775	1666.37	0.357514	4685	1010.68	1091.27	5.14907e+09	2.34196	44.1644	3.87932	1283.29	24.8794	1047.91	1044.77	896.009	387.281	18.1907	1048.36	0.384616	5.14907e+09	0.224612	937.565	56.4864	73.5224	3.67513	5.33514	0.601527	0.797036	0.459472	1.16304	0.382965	0.786507	0.781802	0.997982	0.974842	-0.357301	0.890799	0.386995	7.43658
0	0.752427	0.54242	11.5244	21.2463	22.8254	23.6008	18.4391	25.6905	2062.42	15.9863	0.694493	1128.24	0.547046	2085	811.622	885.43	1.51657e+09	2.25586	33.6012	4.46028	919.891	22.4079	852.346	856.445	709.979	209.912	14.5703	852.862	-0.919815	1.51657e+09	0.25556	879.738	45.485	69.573	-6.25742	4.1355	0.820988	0.66453	0.597034	1.34216	0.452911	0.733284	0.723307	0.990306	0.942222	-0.226072	0.770079	0.449256	6.6825
0	0.732433	0.564166	6.47008	11.4684	12.2066	11.6619	9.21954	12.6886	409.583	8.39984	0.835543	319.21	0.779353	420	927.203	1106.36	4.40486e+08	3.44301	117.81	1.98324	1160.29	59.3996	1021.74	1027.52	873.597	286.695	46.2541	1024.1	-0.164477	4.40486e+08	0.0988095	4828.93	66.574	1647.16	-43.8178	28.0633	2.98103	0.807441	1.32319	1.9863	1.158	0.542547	0.492679	0.983289	0.912769	-0.268787	0.906307	0.473986	7.76461
0	0.913934	0.805423	18.215	22.6154	27.5862	27.5862	24.0416	28.2312	5824.67	20.669	0.825069	1897.47	0.325764	5850	1157.07	1249.54	8.59345e+09	2.49692	43.5396	9.20534	1293.36	30.6544	1211.28	1222.93	801.05	492.307	19.1704	1212.01	-1.92706	8.59345e+09	0.23494	1769.45	296.084	447.829	-35.8872	7.59255	1.12086	0.736698	0.646269	1.49465	0.694373	0.733497	0.719053	0.997267	0.97018	-0.258063	0.823231	0.406723	17.1599
0	0.797336	0.772658	16.7955	21.7373	25	26.2488	20.2485	26.9258	4342.42	17.3319	0.822629	1564.71	0.360332	4365	876.79	921.457	3.55028e+09	1.65056	19.956	9.55087	1126.21	14.0243	901.652	904.624	800.1	326.108	8.67281	901.86	-0.376657	3.55028e+09	0.403912	375.399	21.9834	19.8208	-1.70214	1.72913	0.482699	0.558788	0.412675	1.09433	0.30839	0.803451	0.800138	0.997576	0.972764	-0.183691	0.635883	0.365544	4.65524
0	0.904668	0.581429	9.59441	16.5014	17.4929	19.8494	16.2788	20.9045	1587.67	14.9283	0.791857	831.145	0.523501	1605	735.547	824.419	1.00372e+09	2.43312	37.5747	5.63641	875.214	28.6745	789.84	800.404	604.829	270.385	17.0151	790.806	-1.4385	1.00372e+09	0.255822	1525.4	70.0509	228.517	-21.7784	6.2167	1.05926	0.700096	0.640725	1.47215	0.63808	0.733133	0.719052	0.992955	0.952847	-0.253215	0.805279	0.411069	8.29209
0	0.929988	0.890053	14.8588	16.6943	20.5183	19.8494	18.0278	21.7945	2555.38	15.5255	0.809818	1116.18	0.436796	2575	1206.11	1268.76	3.9498e+09	2.04343	29.8748	3.49823	1299.96	18.8646	1238.27	1239.67	1132.67	167.281	12.5886	1238.51	-0.499946	3.9498e+09	0.291649	597.077	27.1546	33.0371	-1.8443	3.1257	0.526817	0.709447	0.438735	1.15016	0.328709	0.794523	0.78943	0.989699	0.946355	-0.278446	0.802867	0.369051	5.14815
0	0.864963	0.796507	9.28822	11.6612	13.4536	13.4536	10.7703	14.3527	717.833	10.0865	0.841025	460.99	0.642196	730	888.043	934.936	6.06969e+08	1.74237	27.6553	4.62036	944.345	15.6844	911.633	913.841	816.707	127.638	11.2903	911.847	-0.97622	6.06969e+08	0.334667	389.152	26.8692	17.514	-2.40248	2.03645	0.526562	0.585344	0.448715	1.12754	0.315447	0.787942	0.783427	0.986135	0.937256	-0.212564	0.681389	0.386976	5.14682
0	0.9668	0.742242	15.6888	21.1371	24.4131	24.4131	22.8473	26.2679	4671.46	20.4353	0.806627	1675.38	0.358641	4695	886.409	953.008	4.01462e+09	2.08844	34.332	3.74561	979.432	20.8874	924.331	929.951	799.977	179.455	14.4069	924.707	-0.947144	4.01462e+09	0.285518	696.105	44.4677	48.5095	-5.94611	3.52239	0.644285	0.688151	0.513098	1.23417	0.374366	0.76305	0.756417	0.992303	0.949839	-0.240227	0.769082	0.418639	6.61414
0	0.789889	0.76489	10.9188	14.275	14.2127	15.8114	16.1245	17.2916	1135.42	11.2756	0.81663	644.509	0.567641	1150	822.283	859.703	8.13565e+08	1.43765	17.9165	4.4603	907.512	11.6332	840.959	840.484	802.621	104.892	7.63674	841.099	0.64943	8.13565e+08	0.460501	236.526	4.79618	8.29439	1.02721	1.40632	0.463926	0.504967	0.400266	1.07258	0.29601	0.809676	0.806233	0.982771	0.934747	-0.175769	0.60033	0.352124	2.13554
0	0.764049	0.689111	14.4951	21.0344	23.8537	25.6125	18.0278	26.096	3298.75	16.0713	0.804214	1332.53	0.403951	3320	917.12	987.515	3.04496e+09	2.09061	35.7299	3.23076	1015.55	21.6839	957.301	962.817	857.56	157.995	15.2117	957.683	-0.820377	3.04496e+09	0.269943	731.721	25.0823	48.9807	-6.41596	3.78636	0.528713	0.752927	0.456224	1.14527	0.316315	0.783461	0.779133	0.989613	0.943962	-0.291039	0.820309	0.397573	4.92611
0	0.878758	0.843464	21.9859	26.0663	30.8058	30.8058	25.7099	32.4037	9196.62	22.9059	0.809994	2620.73	0.284966	9230	1279.68	1331.26	1.57667e+10	1.8092	26.2223	3.61172	1372.78	15.9236	1306.82	1308.72	1209.07	163.704	10.8783	1306.98	-0.541019	1.57667e+10	0.341257	413.616	23.6062	16.3794	-1.42225	2.17593	0.517148	0.614378	0.448204	1.1258	0.309544	0.786683	0.782733	0.98985	0.944907	-0.211462	0.702629	0.394131	4.81573
0	0.925782	0.632195	12.221	19.3311	21.9317	22.3607	20.3961	23.1517	2858.04	17.8963	0.780813	1247.33	0.43643	2880	844.654	876.855	2.14088e+09	1.30887	15.6413	6.46245	903.473	10.5122	862.065	864.325	777.945	125.528	6.65317	862.184	-1.32277	2.14088e+09	0.522484	204.931	16.3518	5.59352	-0.704179	0.960735	0.357416	0.452542	0.331516	0.971361	0.24531	0.838485	0.836832	0.990451	0.9531	-0.145974	0.523723	0.309547	4.02499
0	0.899425	0.583171	6.7413	11.5597	12.2066	13.4536	10.8167	14.3527	513.417	10.3971	0.800828	387.191	0.754145	525	799.898	974.366	4.17376e+08	3.43722	97.0533	2.83403	1011.76	55.6669	889.013	896.911	653.656	358.104	40.1043	891.629	-0.473561	4.17376e+08	0.103804	4658.35	116.522	1445.63	-54.2641	22.4107	4.1085	0.687155	1.53121	2.19415	1.7053	0.513109	0.456417	0.982892	0.912784	-0.198054	0.842289	0.45346	10.5795
0	0.526329	0.485806	17.1716	35.3467	38.0789	37.3363	24.3516	39.6358	7006.83	18.604	0.678302	2610.61	0.372581	7045	941.921	999.713	6.63199e+09	1.90215	29.3935	3.66929	1148.57	17.5823	969.994	968.109	908.767	239.802	12.2732	970.245	0.381187	6.63199e+09	0.309021	486.806	11.6115	23.611	1.12375	2.85852	0.428511	0.739341	0.388585	1.03888	0.271705	0.811919	0.809649	0.995787	0.96497	-0.317162	0.826214	0.357476	3.31722
0	0.696735	0.622737	16.9177	27.1666	29.1548	30.8058	23.4094	32.0936	5902.96	18.928	0.770967	2048.78	0.347076	5930	827.002	908.831	4.53307e+09	2.33414	43.3588	3.44291	933.567	26.1178	873.713	881.611	745.438	188.129	18.3422	874.317	-0.906776	4.53307e+09	0.234903	1055.03	45.0402	107.889	-11.8389	5.31181	0.70474	0.763063	0.542204	1.27886	0.401433	0.75331	0.744989	0.991601	0.947206	-0.285475	0.834059	0.424129	6.62464
0	0.826347	0.737807	12.1997	16.5351	18.0278	19.8494	15.8114	20.8087	1857.38	13.6637	0.808291	904.029	0.486724	1875	886.659	929.554	1.55637e+09	1.57232	22.6229	3.3895	948.363	13.3395	910.926	914.46	837.219	111.144	9.36017	911.078	-0.778189	1.55637e+09	0.39312	278.249	16.3273	7.00016	-0.803907	1.49318	0.395762	0.578056	0.377326	0.999671	0.25004	0.814359	0.81318	0.984932	0.937548	-0.215159	0.673951	0.361673	4.00652
0	0.871691	0.838662	10.8759	12.9681	13.4536	15.8114	13.4164	16.5831	1031.38	11.3042	0.828821	595.618	0.577499	1045	1220.53	1329.4	1.71365e+09	2.6944	59.9176	2.37349	1356.51	33.6524	1279.93	1285.05	1162.04	194.471	24.9993	1280.57	-0.4095	1.71365e+09	0.170684	1634.94	38.1915	172.512	-11.3585	8.1077	1.32266	0.716137	0.83777	1.5654	0.593441	0.652284	0.629122	0.984482	0.920448	-0.2382	0.8244	0.501201	6.04038
0	0.909462	0.708166	10.091	14.2494	16.6433	16.6433	16.1555	16.9115	1169.88	12.9593	0.781388	687.138	0.58736	1185	828.12	866.795	8.52338e+08	1.47585	19.9004	2.9921	902.349	12.1478	847.965	848.926	796.871	105.478	8.5499	848.099	-0.233359	8.52338e+08	0.407532	228.627	12.2502	3.9486	-0.434422	1.17134	0.485171	0.411632	0.435062	1.09532	0.290264	0.790741	0.78748	0.987096	0.938739	-0.117166	0.49608	0.391968	3.4754
0	0.864749	0.790278	9.21524	11.6608	13.4536	13.4536	11.4018	14.5945	717.417	10.0836	0.848838	456.57	0.636408	730	804.602	851.772	4.99358e+08	1.6515	24.6375	2.84577	878.578	14.3614	826.877	824.678	782.181	96.3966	9.97014	827.074	0.410131	4.99358e+08	0.366755	326.526	7.06238	9.84777	1.14098	1.84752	0.568306	0.529198	0.488959	1.15373	0.320877	0.76793	0.763396	0.978892	0.920335	-0.16867	0.630676	0.426816	2.59663
0	0.912021	0.572782	20.6052	35.9738	39.8246	39.8246	36.0555	46.6262	16216.2	32.8088	0.734323	4219.2	0.260184	16260	852.221	908.643	1.26278e+10	1.98404	29.7282	3.64268	996.98	17.9323	880.964	881.754	770.19	226.79	12.3709	881.259	-0.289822	1.26278e+10	0.300552	519.796	33.752	27.1288	-0.898522	2.87858	0.564285	0.671298	0.475673	1.16911	0.330908	0.775965	0.770999	0.994476	0.957414	-0.240142	0.762804	0.407085	5.75963
0	0.684265	0.646227	9.68557	14.9879	16.5529	17	12.6491	17.2627	970	10.2557	0.782341	605.716	0.62445	985	919.508	994.365	9.11764e+08	2.22451	42.5677	2.85616	1020.66	24.025	961.662	967.897	854.601	166.06	17.5006	962.106	-0.653705	9.11764e+08	0.247729	853.916	27.6358	55.7885	-6.51739	4.26441	0.781618	0.687417	0.592154	1.31975	0.422638	0.732454	0.722841	0.984936	0.92851	-0.227957	0.771886	0.454941	5.17323
0	0.771615	0.667917	15.8484	23.7282	25.6125	28.3196	23.3238	28.9482	4670.71	18.309	0.792973	1704.04	0.364836	4695	949.012	994.509	4.4545e+09	1.66363	21.6997	5.07032	1021.88	14.373	973.863	976.617	866.846	155.038	9.28386	974.051	-1.04648	4.4545e+09	0.382097	366.703	30.8134	15.5771	-2.41837	1.80179	0.422286	0.616764	0.381186	1.042	0.2732	0.815941	0.813509	0.991662	0.952912	-0.221604	0.690064	0.348151	5.51979
0	0.803126	0.718678	10.2044	14.1989	14.2127	15.8114	15.6525	17	1101.04	11.4035	0.842866	611.779	0.555637	1115	727.25	785.418	6.42585e+08	1.91614	32.8615	2.8244	805.798	18.6069	758.812	762.508	684.328	121.471	13.5019	759.151	-0.579307	6.42585e+08	0.294985	513.184	16.5328	20.3114	-2.65602	2.56309	0.576717	0.628541	0.502264	1.16261	0.317619	0.761076	0.756313	0.98473	0.929568	-0.212156	0.713976	0.439012	4.00425
0	0.913891	0.633058	18.0113	28.4512	33.1059	32.311	30.5941	34.3074	8231.46	26.0013	0.711752	2769.96	0.336509	8265	1043.58	1193.82	1.02529e+10	3.17575	71.6595	2.74157	1251.2	44.1763	1112.39	1107.3	916.123	335.074	30.5522	1113.78	0.187702	1.02529e+10	0.128429	3099.31	89.0705	884.779	16.5629	18.1029	1.21351	0.874039	0.753491	1.5523	0.628918	0.686476	0.667817	0.99473	0.954524	-0.348188	0.936412	0.467924	9.21114
0	0.754836	0.67803	14.9489	22.0475	25	24.4131	18.4391	25.7099	3828.67	16.6423	0.834006	1419.1	0.370651	3850	850.342	921.923	2.99353e+09	2.14651	34.8365	3.14058	984.047	21.4218	881.375	876.481	817.337	166.71	14.9856	881.783	0.696434	2.99353e+09	0.266797	719.611	14.6026	48.1108	4.86537	3.99577	0.776537	0.672658	0.582847	1.32337	0.423841	0.738089	0.727833	0.9884	0.937322	-0.228018	0.765106	0.438736	3.71445
0	0.85005	0.700116	18.3887	26.2652	30.8058	29.6816	25.9615	31.7962	7531.79	22.3267	0.803741	2311.89	0.306951	7560	920.823	980.238	6.86032e+09	2.00148	29.5858	3.5872	1067.16	18.1914	952.316	952.622	886.547	180.616	12.4269	952.601	0.254159	6.86032e+09	0.294947	542.718	13.6608	33.5932	0.709903	3.16412	0.499316	0.726634	0.437376	1.10458	0.300937	0.790832	0.787458	0.992427	0.95207	-0.297345	0.818745	0.390428	3.60479
0	0.915258	0.86644	10.9759	12.6678	15	15.8114	13.4536	16.1864	1076.62	11.5943	0.839198	605.336	0.562253	1090	895.705	961.868	9.4734e+08	1.98515	33.473	2.8268	977.576	19.786	931.943	936.396	849.102	128.474	13.9964	932.266	-0.59098	9.4734e+08	0.29278	600.931	24.8898	25.29	-3.19297	2.76458	0.652343	0.614264	0.522771	1.24452	0.370993	0.759287	0.751572	0.987288	0.936423	-0.200368	0.704482	0.418108	4.93552
0	0.834121	0.650192	12.1242	18.6471	18.6011	22.0227	19.3132	23.1084	2345.96	15.5539	0.802281	1064.24	0.453646	2365	844.047	897.809	1.80213e+09	1.83024	25.4761	3.17815	929.213	15.9514	872.686	874.627	800.331	128.882	10.6929	872.926	-0.432755	1.80213e+09	0.328033	418.417	12.6266	15.1712	-1.11393	2.21323	0.48012	0.64124	0.428544	1.09482	0.292431	0.793917	0.790874	0.987265	0.939681	-0.233343	0.734646	0.387183	3.49178
0	0.764511	0.640064	17.1422	26.782	25	30.4138	29.2746	30.9516	6512.54	20.4752	0.779993	2162.19	0.332004	6540	916.667	999.71	6.10714e+09	2.32969	41.9071	3.89627	1040.87	26.3003	965.763	974.715	820.384	220.484	17.8241	966.34	-1.06841	6.10714e+09	0.251128	1114.82	54.6386	117.983	-13.2048	5.24419	0.812066	0.727074	0.593318	1.35707	0.452971	0.735743	0.724954	0.992143	0.947659	-0.245494	0.797618	0.438385	7.31624
0	0.738501	0.708375	11.9146	16.8197	18.6011	19.2094	13.8924	19.6214	1688.88	12.4213	0.835181	821.174	0.486225	1705	935.821	990.445	1.58531e+09	1.86436	29.9606	3.95935	1012.22	17.2295	964.017	965.81	863.367	148.851	12.2078	964.261	-0.651806	1.58531e+09	0.315649	469.76	27.2032	20.2069	-2.01796	2.31109	0.602871	0.583506	0.507142	1.19463	0.337942	0.761745	0.756002	0.988188	0.937916	-0.185214	0.673288	0.429409	5.17447
0	0.665044	0.555708	12.1925	21.9404	18.6011	25.2389	21.8403	25.4165	2499.08	14.5913	0.771073	1154.98	0.462163	2520	870.033	933.76	2.05003e+09	2.03775	37.3991	2.24011	968.61	20.0724	901.626	900.392	839.895	128.715	15.1412	901.944	0.128454	2.05003e+09	0.266909	572.269	13.9851	30.5305	0.555184	3.74112	0.510275	0.760306	0.454436	1.10257	0.294523	0.781882	0.778366	0.986451	0.936068	-0.313237	0.838236	0.407529	3.63002
0	0.858059	0.667469	156.486	234.447	254.629	247.681	243.578	288.477	3895.96	201.17	0.0502697	23818.8	6.11373	9180	-33.7076	-33.7076	9.74831e+09	0.110281	2.84217e-14	710.585	34277.1	95.2873	7.75958	-33.7076	-3504.99	37782.1	5.33663e-12	1030.49	25.2218	9.74831e+09	0.984161	1.06185e+06	20420.2	3.65714e+09	2.35347e+06	2400.29	240.841	0.70842	1.18844	0.100433	233.613	0.989755	0.989474	0.999898	0.999306	-0.256344	0.191566	0.0010227	140.989
0	0.713258	0.687905	13.6577	19.8541	22.8254	22.3607	17.2047	23.8747	2588.88	14.1611	0.775778	1175.31	0.453986	2610	896.082	986.494	2.34143e+09	2.53004	44.895	3.6403	1022.94	28.2095	946.469	952.819	781.831	241.106	19.1105	947.153	-0.78629	2.34143e+09	0.208882	1296.07	58.7999	146.053	-10.8039	6.23293	1.07499	0.701625	0.67463	1.48216	0.605542	0.715654	0.701031	0.989805	0.941488	-0.246323	0.816014	0.442426	7.58333
0	0.859084	0.771129	12.6344	16.3843	20.5183	19.2094	15.8114	20.7364	1962.96	14.0755	0.818971	925.742	0.471605	1980	801.929	861.244	1.37542e+09	1.91982	35.5315	2.24745	887.47	18.9669	833.157	835.243	766.974	120.497	14.3901	833.462	-0.239821	1.37542e+09	0.287726	508.006	16.336	18.6598	-1.38275	2.80211	0.45482	0.719222	0.39877	1.07452	0.290917	0.8094	0.80622	0.987977	0.944007	-0.296199	0.807045	0.354986	3.96836
0	0.821702	0.700095	12.446	17.7776	20.5183	18.6011	17.2047	22.8254	2186.88	14.6079	0.824675	987.985	0.451779	2205	907.643	935.884	1.87899e+09	1.25025	13.3134	4.50388	954.2	8.78776	923.044	924.588	868.602	85.5977	5.61643	923.118	-0.747111	1.87899e+09	0.458384	137.004	12.2861	2.38553	-0.382535	0.946893	0.304426	0.510872	0.300743	0.881108	0.2099	0.850242	0.849997	0.988321	0.949964	-0.193629	0.582628	0.297521	3.48213
0	0.852706	0.732608	11.5263	15.7332	18.0278	18.0278	14.8661	19.2614	1633.58	13.4158	0.826582	811.507	0.496765	1650	852.533	918.014	1.3039e+09	2.08308	33.8313	2.85694	950.858	20.3124	888.596	892.261	815.824	135.034	14.156	888.956	-0.448663	1.3039e+09	0.271633	639.787	18.198	33.7675	-3.08271	3.36556	0.579011	0.704102	0.50315	1.16878	0.320265	0.760863	0.756011	0.988601	0.938153	-0.2547	0.787985	0.438708	4.18325
0	0.915815	0	0	8.59802	8.60233	8.60233	8.94427	9.48683	234.583	7.87419	0.869632	211.518	0.901674	265	964.486	1014.48	5.24206e+07	1.56254	26.0686	2.71386	1020.73	16.27	994.324	1001.42	942.22	78.5093	11.3686	994.519	-0.87044	2.62103e+08	0.382698	388.012	12.1752	7.84595	-1.98029	1.63139	0.745015	0.369968	0.534834	1.31698	0.450727	0.767614	0.753601	0.959885	0.900039	-0.136742	0.546022	0.350924	3.45732
0	0.697362	0.593994	12.5038	21.0504	22.3607	23.3238	16.5529	23.6008	2680.04	14.6797	0.814882	1145.03	0.427244	2700	973.315	1050.37	2.80938e+09	2.20218	34.8472	4.63511	1078.74	24.1792	1019.56	1028.45	875.313	203.431	15.5166	1020.05	-1.28343	2.80938e+09	0.284766	1001.13	42.7874	90.2805	-11.2146	4.22083	0.926879	0.63282	0.6128	1.42547	0.543649	0.73722	0.724131	0.989163	0.941401	-0.192242	0.7135	0.414267	6.47774
0	0.831863	0.730094	16.1736	22.1528	24.4131	26.9072	20.6155	27.3679	4591.33	18.4281	0.813872	1641.42	0.357504	4615	809.237	865.066	3.22946e+09	1.86946	29.4711	2.6553	899.929	17.0694	836.26	835.448	765.446	134.483	12.1942	836.526	0.105651	3.22946e+09	0.312571	444.365	16.8488	17.8302	0.340037	2.56578	0.433576	0.710207	0.401286	1.04531	0.268465	0.804685	0.802586	0.988417	0.943247	-0.285257	0.797308	0.373539	4.03918
0	0.716804	0.616489	17.0568	27.6677	30.2324	31.4006	23.0217	33.2716	6377.33	19.8323	0.786291	2115.08	0.331656	6405	946.241	1016.83	6.16714e+09	2.30792	42.7399	19.7622	1373.36	24.8433	980.653	976.046	875.158	498.2	17.2989	981.256	2.45946	6.16714e+09	0.240977	1183.56	24.0206	614.389	33.6931	6.54765	1.43359	0.640775	0.654021	1.44731	0.988967	0.73532	0.724191	0.996708	0.970248	-0.249845	0.809951	0.426179	4.76886
0	0.522563	0.489304	12.6196	25.791	26.5707	27.7308	16.1555	28.178	2997.21	13.4774	0.774848	1297.42	0.432875	3020	869.329	960.177	2.57648e+09	2.39327	50.8013	2.70618	982.211	28.8221	923.006	932.174	778.724	203.487	21.2799	923.656	-0.748093	2.57648e+09	0.217442	1200.51	45.1776	125.49	-14.149	6.39542	0.676052	0.806878	0.536756	1.26108	0.381283	0.753388	0.745543	0.991902	0.947564	-0.31311	0.86387	0.428503	6.61399
0	0.621781	0.537986	10.5657	19.6394	15.8114	20.1246	20.6155	22.0454	1693.29	12.2114	0.802544	856.058	0.505558	1710	858.617	894.47	1.3136e+09	1.54436	17.2831	9.99099	916.042	12.4048	876.275	878.6	767.465	148.577	7.34569	876.464	-1.92325	1.3136e+09	0.427453	330.802	31.7941	19.7065	-3.05023	1.56733	0.500393	0.508875	0.421587	1.10261	0.315831	0.800684	0.796999	0.990252	0.948339	-0.165747	0.579777	0.367662	5.61488
0	0.964467	0.709783	11.4391	16.1164	18.3576	19.2354	17.4929	19.6469	1918.71	15.5437	0.833521	895.86	0.466908	1935	792.118	839.262	1.30158e+09	1.63654	22.14	4.99674	863.898	14.7593	819.924	824.713	726.663	137.236	9.49994	820.154	-1.29578	1.30158e+09	0.379945	377.732	19.9557	15.7932	-3.03916	1.8306	0.44143	0.60613	0.384381	1.06089	0.288917	0.816588	0.813514	0.988356	0.946072	-0.220473	0.67531	0.341355	4.42804
0	0.631655	0.57895	20.6807	35.7209	39.3573	39.3573	26.6833	40.8289	10890	22.5633	0.760847	3122.76	0.286755	10925	650.001	684.897	4.87714e+09	1.39143	18.3301	3.63468	720.129	10.9804	668.002	668.991	596.955	123.174	7.62635	668.147	-0.44541	4.87714e+09	0.441899	193.929	18.2691	4.41118	-0.284149	1.17071	0.351519	0.536854	0.339164	0.946662	0.232206	0.83246	0.831654	0.990551	0.951768	-0.194542	0.616365	0.328518	4.2502
0	0.861918	0.7595	9.96909	13.1259	13.4536	15.8114	14.3178	16.0935	971.667	11.3134	0.83242	569.928	0.586546	985	774.303	819.993	6.2648e+08	1.72722	23.4964	9.62223	849.235	14.5038	797.265	798.233	664.165	185.07	9.70649	797.509	-1.3066	6.2648e+08	0.357238	388.026	42.2788	17.8091	-1.50467	1.82871	0.641785	0.477766	0.512853	1.18782	0.368345	0.760696	0.755718	0.990474	0.944325	-0.154943	0.599422	0.436084	6.47929
0	0.697828	0.619008	18.7802	30.3392	34.4819	31.6228	28.6531	37.1753	8232.38	21.1715	0.749022	2632.33	0.319753	8265	987.219	1043.71	8.55115e+09	2.00621	28.03	5.50883	1151.68	18.5341	1016.86	1019.89	884.627	267.057	11.9256	1017.16	-0.956355	8.55115e+09	0.307699	620.206	39.824	43.9885	-4.51621	2.94569	0.608884	0.654106	0.484471	1.20715	0.366765	0.77592	0.769944	0.995856	0.963391	-0.225729	0.739112	0.398148	6.26413
0	0.757107	0.718243	18.2589	25.4216	25.2389	29.0689	26.9258	30.8869	5897.71	19.2469	0.767039	2058.05	0.348957	5925	759.243	807.043	3.66969e+09	1.69747	23.1309	4.43181	828.902	14.7884	786.763	790.804	661.364	167.537	9.8839	786.993	-1.04193	3.66969e+09	0.364368	362.419	37.1586	13.5476	-1.96506	1.86147	0.462536	0.598491	0.416505	1.07685	0.284602	0.799041	0.796331	0.992958	0.954224	-0.207264	0.679332	0.379664	6.06697
0	0.928944	0.727739	16.9901	23.3464	27.7308	27.313	25.0799	28.4605	5912.12	21.6875	0.771025	2050.74	0.346871	5940	908.67	954.673	5.19032e+09	1.70828	21.5625	17.9778	1264.4	14.617	934.551	937.435	845.229	419.167	9.22459	934.768	0.166424	5.19032e+09	0.396751	406.46	24.9696	26.0154	-1.05858	1.86778	0.511474	0.566274	0.427128	1.10708	0.323589	0.797208	0.793624	0.998448	0.977723	-0.194689	0.659481	0.375772	4.96286
0	0.918288	0.77451	16.6043	21.4385	25	25.6125	22.8473	26.8328	4845.96	19.6867	0.808689	1712.47	0.353381	4870	864.01	895.078	3.77035e+09	1.31467	15.603	15.5483	1048.56	10.3476	879.758	880.87	787.999	260.561	6.44482	879.885	-0.00778907	3.77035e+09	0.503781	223.225	22.5654	9.35294	-0.655525	1.02004	0.399183	0.430803	0.345363	0.99438	0.276543	0.833806	0.831988	0.996793	0.971527	-0.140574	0.508458	0.316806	4.73392
0	0.827483	0.723079	10.8966	15.0698	15	19.2354	16.1245	19.3391	1330.33	12.47	0.808541	723.473	0.543829	1345	865.856	914.753	1.07219e+09	1.75426	24.703	5.00696	933.168	15.8977	892.6	896.116	793.766	139.402	10.5279	892.841	-1.15946	1.07219e+09	0.349862	431.128	28.8515	20.2167	-3.10817	2.07595	0.494311	0.613648	0.431463	1.10409	0.301399	0.794279	0.790554	0.990277	0.946925	-0.219314	0.696291	0.380859	5.3343
0	0.703552	0.603522	16.9461	28.0787	31.4006	32.0156	25.0599	33.2566	6226.88	19.7548	0.766679	2134.93	0.342858	6255	680.368	805.054	3.42377e+09	3.06618	51.9791	4.71506	915.815	38.6793	737.853	734.952	496.624	419.191	22.8638	739.841	0.0901817	3.42377e+09	0.16018	2938.26	129.921	1196.13	23.3352	16.1707	1.61629	0.817577	0.86363	1.69505	0.843897	0.662241	0.63783	0.995135	0.956409	-0.285907	0.896112	0.462412	11.2374
0	0.867885	0.735041	13.7896	18.7603	22.8035	20.5183	19.3132	23.5797	2750.54	16.2818	0.811672	1169.63	0.425237	2770	918.416	959.312	2.44151e+09	1.5828	22.9604	4.15004	978.46	13.3755	938.68	939.23	851.176	127.284	9.35965	938.834	-0.691864	2.44151e+09	0.390327	289.736	17.3844	8.05092	-0.734807	1.56789	0.417226	0.577149	0.367229	1.03929	0.278148	0.824264	0.821385	0.988961	0.94841	-0.223992	0.684315	0.32777	4.13479
0	0.831992	0.78679	10.6456	13.5304	15.8114	14.2127	14.4222	16.5831	1046	11.2572	0.819432	608.124	0.581381	1060	834.625	881.621	7.85111e+08	1.68001	26.6525	2.54871	898.963	14.9765	860.432	862.957	805.986	92.9773	11.0281	860.622	-0.500067	7.85111e+08	0.345506	327.502	9.6071	8.58046	-1.05601	1.76136	0.517141	0.542673	0.462898	1.11167	0.29537	0.777522	0.773975	0.970555	0.909221	-0.176535	0.629974	0.416094	3.04875
0	0.764812	0.723547	9.75834	13.4868	13.4536	15.8114	13.3417	16.5831	866.667	10.3149	0.821062	535.397	0.617766	880	1121.38	1213.07	1.20469e+09	2.55767	52.8318	3.49805	1235.36	29.6473	1169.45	1173.99	1013.78	221.581	21.2397	1170.03	-0.732475	1.20469e+09	0.19539	1357.43	58.071	140.552	-10.8733	6.41845	1.3199	0.65198	0.803325	1.57803	0.65117	0.669166	0.648401	0.987461	0.930649	-0.208862	0.776759	0.484342	7.53578
0	0.669652	0.524469	14.0255	26.7422	23.8537	32.2025	26.0768	32.2645	4189.62	17.908	0.745595	1685.64	0.402337	4215	873.454	907.926	3.35136e+09	1.37274	17.7113	3.57098	934.581	10.8173	891.578	892.438	826.463	108.117	7.38879	891.685	-0.379805	3.35136e+09	0.456821	191.182	10.4325	3.44412	-0.0733846	1.01513	0.438333	0.393923	0.407362	1.03717	0.265665	0.801448	0.799416	0.983392	0.932841	-0.11652	0.466833	0.380571	3.20751
0	0.953468	0.791764	16.274	20.5541	25.2389	23.6008	22.4722	25.7294	4377.71	19.5977	0.818145	1581.8	0.361331	4400	988.956	1032.39	4.49787e+09	1.66543	22.8742	5.8612	1058.01	14.1591	1010.89	1012.55	896.984	161.021	9.44132	1011.06	-0.965715	4.49787e+09	0.384976	351.64	35.8979	17.9001	-1.68697	1.94564	0.390461	0.664329	0.368677	0.992324	0.249412	0.819216	0.81784	0.994025	0.959276	-0.26775	0.748122	0.350336	5.95894
0	0.718589	0.673336	13.6748	20.3091	24.4131	19.8494	19.4165	25.1396	2715.17	14.5939	0.798503	1178.7	0.434119	2735	985.35	1044.87	2.82968e+09	2.01119	29.8088	21.7837	1371.2	19.0303	1016.81	1020.09	866.403	504.793	12.4883	1017.16	0.380217	2.82968e+09	0.303226	714.472	52.9722	98.1375	-2.98036	3.08767	0.908939	0.540221	0.599907	1.34346	0.53872	0.734291	0.724521	0.998011	0.973275	-0.166635	0.660676	0.448249	7.24063
0	0.706622	0.644085	11.0714	17.1893	18.0278	19.8494	14.8661	20.4695	1432.79	12.1463	0.771389	796.769	0.556096	1450	729.053	771.585	8.18607e+08	1.65098	22.1054	6.66331	798.84	14.2858	751.119	753.901	643.615	155.225	9.197	751.37	-1.3405	8.18607e+08	0.393805	377.236	31.8381	21.5524	-3.0591	1.79623	0.473979	0.577882	0.404333	1.09095	0.303377	0.808842	0.804798	0.990705	0.950406	-0.204832	0.657803	0.349051	5.61311
0	0.937099	0.689807	14.3117	20.7474	24.4131	22.8254	23.6008	25.2587	3805.62	19.4423	0.762553	1545.84	0.406199	3830	823.149	867.382	2.75803e+09	1.52118	22.3643	3.17251	887.319	13.7079	848.422	852.314	788.124	99.195	9.52752	848.595	-0.75426	2.75803e+09	0.406129	292.626	12.7874	7.70981	-1.68352	1.49421	0.398296	0.575906	0.364259	1.01823	0.262299	0.823483	0.821274	0.98496	0.940096	-0.199681	0.641975	0.335045	3.53733
0	0.777734	0.698285	14.7952	21.1878	22.3607	25.6125	21.9317	25.9615	3254.42	16.4785	0.723907	1467.07	0.450793	3280	734.177	785.546	1.90813e+09	1.76238	26.2401	2.92809	805.414	15.8824	762.467	765.688	692.948	112.467	11.1869	762.722	-0.607487	1.90813e+09	0.334216	389.089	17.1929	13.2259	-1.94417	2.04427	0.551417	0.572783	0.489216	1.13413	0.30424	0.765452	0.761596	0.985374	0.931208	-0.18497	0.659215	0.437574	4.10105
0	0.818503	0.671965	16.8597	25.0902	26.5707	27.5862	27.5136	30.3809	5453.21	20.5364	0.747989	2003.04	0.367315	5480	774.194	808.794	3.43262e+09	1.48873	18.1436	15.732	855.465	11.7818	791.267	791.884	615.036	240.429	7.45836	791.448	-1.60978	3.43262e+09	0.45463	286.968	67.5129	20.2636	-1.26556	1.36237	0.460486	0.489306	0.394651	1.07061	0.300674	0.811823	0.808951	0.996275	0.967511	-0.15562	0.570459	0.352141	8.20288
0	0.641302	0.44141	18.8716	42.753	47.7074	45.6508	32.573	48.518	14818.8	27.4175	0.707434	4124.21	0.278309	14860	854.02	885.427	1.12589e+10	1.41735	15.0249	42.9108	1139.64	10.5988	870.273	871.093	610.112	529.527	6.39125	870.438	-1.05168	1.12589e+10	0.453433	287.929	128.332	48.7033	-1.58673	1.38823	0.489395	0.473566	0.407222	1.06509	0.317609	0.805906	0.803544	0.998998	0.982433	-0.146501	0.540984	0.367431	11.3184
0	0.724688	0.544492	13.3253	24.4729	25	23.3238	20.2485	27.8747	2339.92	17.7352	0.593134	1437.03	0.614136	2370	836.613	881.444	1.74818e+09	1.65717	24.6295	3.19313	922.128	14.1262	858.673	858.485	769.94	152.188	10.0585	858.854	-0.13962	1.74818e+09	0.36327	309.931	24.5412	8.75437	-0.183717	1.75909	0.412905	0.617951	0.384771	1.0232	0.260351	0.81222	0.810423	0.99181	0.952291	-0.230547	0.70875	0.360904	4.91978
0	0.665086	0.509392	11.7674	23.1008	23.8537	24.4131	18.6011	25.7876	2602.33	15.364	0.729773	1253.73	0.481773	2625	819.817	865.385	1.8751e+09	1.67727	23.0829	6.27827	888.206	14.7927	844.943	848.386	729.288	158.918	9.52113	845.178	-1.41274	1.8751e+09	0.372199	396.809	29.5225	16.6514	-2.68298	1.76648	0.523066	0.536345	0.438452	1.13212	0.325105	0.793336	0.789144	0.989806	0.946315	-0.171702	0.614781	0.378319	5.40468
0	0.768208	0.512166	13.2395	25.8501	27.313	29.1548	22.4722	30.2324	4599.38	19.8583	0.770232	1736.45	0.37754	4625	912.058	949.523	4.02675e+09	1.35839	17.5966	3.93017	974.183	11.5748	932.964	935.256	862.664	111.519	7.62819	933.086	-0.831324	4.02675e+09	0.49502	227.025	15.2038	4.77724	-0.853444	1.01893	0.357739	0.474958	0.33202	0.967906	0.244028	0.838253	0.836562	0.986449	0.945274	-0.161557	0.547853	0.309739	3.87791
0	0.853226	0.709348	13.5337	19.0791	22.3607	22.3607	18.868	22.9129	2859.38	16.2787	0.795787	1224.24	0.428151	2880	900.504	932.879	2.42931e+09	1.39762	15.8448	6.5343	1037.65	10.3065	918.326	919.673	834.869	202.783	6.73294	918.429	-0.141962	2.42931e+09	0.452442	189.365	18.3631	3.75675	-0.130507	0.990156	0.459383	0.362635	0.426291	1.04477	0.271482	0.791685	0.790035	0.994445	0.957657	-0.111894	0.465588	0.402913	4.26967
0	0.796536	0.74242	19.4695	26.2244	25	29.8329	29.1548	30.7571	7086.67	20.8887	0.771171	2313.63	0.326477	7115	844.384	878.61	5.26786e+09	1.37463	15.8051	24.4193	920.888	11.0921	860.297	860.406	648.497	272.391	6.72276	860.458	-2.29556	5.26786e+09	0.507567	276.643	99.5577	34.4576	-2.57722	1.28873	0.409678	0.512264	0.34279	1.0134	0.288981	0.837444	0.834908	0.997215	0.973975	-0.17367	0.582099	0.303389	9.96683
0	0.752266	0.731798	18.7668	25.6448	31.4006	27.313	23.0868	31.9687	6372.58	19.2917	0.795521	2089.5	0.327889	6400	811.364	852.175	4.41756e+09	1.58439	21.434	3.53042	885.533	12.93	830.644	829.631	748.75	136.783	8.81234	830.809	0.139216	4.41756e+09	0.388368	273.582	23.0312	7.54555	0.440939	1.53234	0.47988	0.522211	0.437159	1.0795	0.281924	0.788397	0.785686	0.990506	0.945943	-0.166093	0.606956	0.401091	4.77157
0	0.858945	0.747495	16.754	22.4135	25.2389	25.2389	24.3516	27.5318	4871.88	19.252	0.820346	1694.15	0.34774	4895	814.532	842.565	3.34874e+09	1.28869	13.5865	7.57711	886.98	9.04896	827.018	826.773	749.277	137.704	5.80294	827.112	-0.765943	3.34874e+09	0.463198	156.71	21.1917	3.54179	-0.336997	0.934051	0.398615	0.398893	0.376403	0.996279	0.252057	0.815242	0.814017	0.99209	0.95325	-0.12453	0.480124	0.359392	4.58887
0	0.80112	0.712491	15.8013	22.1775	22.0227	26.0768	23.7697	27.2764	4252.46	17.7669	0.807467	1572	0.369669	4275	1029.5	1063.01	4.68592e+09	1.42069	16.2984	5.98368	1095.86	10.8082	1046.86	1048.52	960.296	135.56	6.88361	1046.96	-1.0927	4.68592e+09	0.427549	214.944	19.6996	5.92804	-0.910504	1.15781	0.432056	0.453247	0.403017	1.03307	0.264203	0.803124	0.80139	0.988457	0.942935	-0.138954	0.527445	0.379521	4.41791
0	0.752521	0.673978	13.1722	19.544	19.8494	22.8035	19.6977	23.8537	2480.54	14.7073	0.803201	1103.29	0.444779	2500	777.023	815.967	1.59895e+09	1.48476	19.7845	24.8222	1019.91	12.4248	799.54	801.544	724.302	295.611	8.27136	799.737	1.81392	1.59895e+09	0.422753	314.609	21.0433	26.5073	0.83481	1.42352	0.466342	0.500531	0.371686	1.05449	0.324684	0.82531	0.822457	0.997317	0.973857	-0.178046	0.600512	0.32446	4.56112
0	0.836242	0.63741	19.9684	31.3274	36.0555	34.4819	30.8707	37.7624	11006.8	26.1973	0.756907	3161.42	0.287224	11045	906.273	961.42	9.69886e+09	1.91707	28.9786	7.3753	1152.08	17.5668	936.807	940.144	759.12	392.964	12.1726	937.082	-0.465567	9.69886e+09	0.310666	515.05	65.0188	38.8884	-2.25202	2.73084	0.567318	0.654272	0.471165	1.15907	0.33783	0.778024	0.773524	0.998058	0.974094	-0.234184	0.745077	0.406353	8.0298
0	0.689891	0.639901	20.7316	32.3981	34.9857	36.0555	26.5707	37.8153	10307.9	22.3512	0.774247	2958.36	0.287	10340	900.616	930.125	8.67882e+09	1.2594	14.7855	7.44038	950.768	9.50589	916.068	917.66	818.847	131.92	6.22691	916.157	-1.33181	8.67882e+09	0.511859	164.677	26.8791	4.83114	-0.485996	0.948371	0.343597	0.466046	0.331193	0.937953	0.230123	0.83638	0.835639	0.993161	0.95877	-0.157435	0.535436	0.321164	5.16989
0	0.841035	0.709434	19.237	27.116	31.3209	33.1059	26.5707	34.5832	8182.92	22.8055	0.75159	2612.81	0.319301	8215	818.091	868.349	5.88288e+09	1.73981	24.0958	3.4297	900.063	15.1876	846.011	848.784	764.687	135.377	10.2611	846.235	-0.693229	5.88288e+09	0.349998	378.806	19.8563	12.8274	-1.79876	1.90077	0.526593	0.563318	0.472313	1.1152	0.2952	0.77277	0.769271	0.989596	0.941711	-0.180835	0.645025	0.425954	4.41726
0	0.655831	0.621956	13.2393	21.2865	24.6982	17.4929	24.0208	25.9422	2373.58	13.9604	0.731109	1176.99	0.495869	2395	844.553	899.893	1.83379e+09	1.88448	30.3396	3.04537	928.828	17.6031	874.758	877.906	795.935	132.893	12.5488	875.029	-0.560779	1.83379e+09	0.319888	474.762	21.7509	16.8838	-1.74022	2.33318	0.545028	0.618278	0.461271	1.15794	0.326234	0.782567	0.777706	0.989326	0.943478	-0.215901	0.71404	0.394892	4.61543
0	0.847587	0.718473	17.1841	23.9175	25	29.0689	25	30.1496	5709.58	20.2722	0.804727	1919.72	0.336228	5735	796.652	822.387	3.75868e+09	0.993893	13.7285	9.15849	841.272	8.32087	809.487	810.05	698.8	142.472	5.63333	809.563	-1.21348	3.75868e+09	0.639838	123.314	35.0527	2.66398	-0.436378	0.583793	0.284651	0.340959	0.269754	0.859213	0.208609	0.867335	0.8666	0.994354	0.966478	-0.113685	0.393414	0.259191	5.91421
0	0.800221	0.72199	18.5444	25.6851	30.2324	29.6816	23.7697	31.3847	6652.71	20.5538	0.78463	2180.14	0.327708	6680	980.287	1021.6	6.7072e+09	1.60539	20.7072	12.99	1214.73	13.7495	1001.85	1004.5	805.966	408.763	8.67731	1002.03	-1.34223	6.7072e+09	0.413628	372.534	74.6734	22.2798	-2.48561	1.70491	0.451835	0.577387	0.384964	1.06482	0.29919	0.816857	0.813773	0.998453	0.9788	-0.202993	0.657314	0.340522	8.62322
0	0.840599	0.715025	12.0057	16.7906	20.5183	19.2094	15.8114	20.7364	1933.17	14.1142	0.82816	906.183	0.468756	1950	801.068	861.369	1.35465e+09	1.94526	36.4434	2.20192	887.47	19.3223	833.167	835.479	771.698	115.772	14.7165	833.481	-0.256558	1.35465e+09	0.282487	524.171	16.2571	22.105	-1.86111	3.05359	0.399923	0.767124	0.373608	1.01111	0.256378	0.817557	0.815828	0.9893	0.947096	-0.337723	0.842739	0.350816	3.94874
0	0.703408	0.643863	21.0117	32.6338	37.2022	36.0555	27.6586	39.4462	10291.2	22.9549	0.763171	2998.06	0.291322	10325	767.73	814.863	6.51679e+09	1.70435	23.4582	3.85735	842.555	14.8208	794.233	797.706	711.303	131.252	9.96622	794.46	-0.839609	6.51679e+09	0.3569	361.207	19.393	17.1331	-2.53405	2.12659	0.321512	0.736116	0.313176	0.912042	0.220317	0.844793	0.844246	0.991345	0.955409	-0.331344	0.805073	0.305961	4.35217
0	0.691132	0.596809	24.8707	41.6729	43.4626	48.2597	38.3275	48.6313	20666.3	28.8015	0.752124	4842.13	0.234301	20710	837.979	887.547	1.54508e+10	1.84342	25.5351	5.23135	923.994	16.2274	863.476	865.585	742.468	181.526	10.617	863.745	-1.01624	1.54508e+10	0.339464	465.852	37.9553	28.3279	-3.00789	2.42846	0.478535	0.668685	0.426885	1.08943	0.290342	0.794769	0.791711	0.99272	0.953132	-0.245078	0.744842	0.385358	6.12107
0	0.626532	0.546667	19.8873	36.3792	33.541	41.7253	30.0167	44.5646	11060	22.7928	0.745998	3217.99	0.290956	11095	905.903	941.786	9.47883e+09	1.42514	18.2411	3.84838	967.959	11.3234	924.186	925.165	861.111	106.848	7.6179	924.302	-0.552467	9.47883e+09	0.424377	214.448	12.5164	4.67349	-0.561601	1.20622	0.366092	0.532646	0.346202	0.969132	0.241611	0.830163	0.828887	0.986085	0.94277	-0.189483	0.610802	0.32927	3.50803
0	0.77724	0.59853	12.5453	20.9602	22.3607	23.3238	18.2483	23.6643	2853.71	16.2911	0.793525	1226.11	0.429656	2875	847.594	944.301	2.31218e+09	2.71739	49.9028	4.14118	1034.34	30.6492	895.912	897.483	695.688	338.649	20.68	896.792	-0.311808	2.31218e+09	0.184531	1578.4	91.6369	252.13	-3.29185	8.16938	1.05722	0.768814	0.706578	1.46974	0.54357	0.696178	0.68041	0.995399	0.957075	-0.275885	0.864803	0.475013	9.47929
0	0.712242	0.63142	13.8525	21.9386	23.3238	25	19.4165	25.318	3173.54	15.6256	0.778049	1342.27	0.422957	3195	766.438	820.781	2.03472e+09	1.70822	32.3566	2.47951	836.872	17.52	797.755	802.284	733.672	103.2	13.2223	798.026	-0.621921	2.03472e+09	0.360187	432.726	12.7841	13.788	-2.39487	2.11308	0.334188	0.724435	0.316583	0.940675	0.231923	0.844635	0.843469	0.987288	0.947655	-0.315759	0.789357	0.301248	3.51258
0	0.496166	0.458105	20.7375	45.268	47.4342	48.1041	27.2947	48.7237	14638.5	22.4605	0.739373	3913.98	0.267375	14680	932.891	972.484	1.32987e+10	1.64043	18.5058	19.4202	1033.52	12.823	951.603	951.582	718.26	315.257	7.84496	951.79	-1.79734	1.32987e+10	0.387003	354.603	112.568	45.0125	-2.84458	1.81918	0.530259	0.545354	0.442223	1.1208	0.327816	0.790691	0.78714	0.997338	0.970864	-0.174345	0.624219	0.388466	10.5946
0	0.871116	0.683067	13.4334	19.6663	21.2603	25.2389	20.6155	25.2587	2944.25	17.1316	0.777346	1277.97	0.434055	2965	1015.26	1122.47	3.43847e+09	2.74754	54.4935	3.31676	1188.27	33.2614	1076.06	1083.83	929.902	258.372	22.6924	1076.89	-0.687609	3.43847e+09	0.178952	1775.57	46.0527	323.837	-23.6041	9.51081	1.39843	0.74288	0.856759	1.60636	0.637332	0.648957	0.624755	0.988884	0.931922	-0.224623	0.819659	0.497793	6.63501
0	0.9463	0.823883	16.8029	20.3948	26.2488	25	22.561	26.5518	4381.42	19.2996	0.787573	1644.13	0.375251	4405	788.493	932.078	3.24176e+09	3.21445	67.0472	3.74028	1033.01	43.7201	855.945	853.446	608.845	424.167	28.5698	857.863	-0.182037	3.24176e+09	0.133659	3286.06	123.887	1132.33	-4.52215	17.6204	1.91556	0.802729	0.98577	1.80099	0.918742	0.625063	0.594161	0.994233	0.950429	-0.258402	0.887008	0.480559	10.9525
0	0.875762	0.68038	11.3162	16.6322	18.0278	18.0278	18.868	20.1494	1791.88	14.5659	0.780991	913.503	0.509803	1810	790.399	842.877	1.21193e+09	1.77885	26.4734	2.91573	868.605	15.6906	818.043	819.8	738.677	129.928	11.0717	818.276	-0.381998	1.21193e+09	0.335108	381.473	19.1631	11.6042	-1.06815	1.96893	0.565194	0.551395	0.496293	1.1529	0.311446	0.763194	0.758744	0.985015	0.930325	-0.170757	0.641974	0.437352	4.33716
0	0.77435	0.636035	16.5693	26.051	30.6105	26.2488	26.6271	31.7962	5923.5	20.1726	0.776875	2037.91	0.344038	5950	782.563	810.897	3.78938e+09	1.24996	13.3066	4.17432	843.742	8.76225	797.958	799.375	747.638	96.1038	5.67024	798.041	-0.769398	3.78938e+09	0.454738	133.721	12.1925	2.4281	-0.452551	0.909587	0.364619	0.426031	0.359227	0.943925	0.230301	0.821285	0.820926	0.986019	0.940257	-0.144048	0.509171	0.354508	3.47219
0	0.574553	0.487928	10.0293	20.555	22.3607	22.3607	15.6525	22.9129	1511.12	11.8099	0.737173	863.869	0.571673	1530	818.411	864.996	1.08674e+09	1.70814	23.184	3.10023	903.757	14.3509	842.588	842.757	790.052	113.705	9.78153	842.785	0.0752462	1.08674e+09	0.35735	333.047	11.1639	11.6825	0.261455	1.98296	0.457417	0.624831	0.424076	1.06065	0.272913	0.793502	0.791296	0.987774	0.940012	-0.225531	0.718933	0.395063	3.2836
0	0.837499	0.661809	16.829	25.4287	28.178	29.1548	25.0799	29.7658	6322.92	21.2965	0.787081	2100.92	0.332271	6350	865.574	902.956	5.00271e+09	1.43027	15.826	7.01043	919.595	11.8957	887.442	891.416	777.855	141.739	7.0263	887.597	-1.67372	5.00271e+09	0.482734	274.427	25.5753	10.2849	-1.5813	1.25126	0.38347	0.525298	0.34316	1.00159	0.262513	0.834759	0.832449	0.989828	0.951679	-0.181719	0.5935	0.311452	5.03567
0	0.766233	0.671148	19.0644	28.4057	34.6554	28.6531	28.2312	34.8855	8009.33	21.7654	0.765885	2527.66	0.315589	8040	878.146	913.389	6.48175e+09	1.44294	18.0429	15.3932	1118.74	11.5619	897.743	899.932	798.762	319.974	7.63052	897.88	0.103574	6.48175e+09	0.421621	245.985	30.3737	11.4765	-0.544399	1.29882	0.376304	0.547131	0.33337	0.981615	0.262064	0.839081	0.837239	0.998107	0.977943	-0.202408	0.630613	0.306376	5.49024
0	0.872727	0.692574	14.9042	21.52	24.4131	26.9072	21.5407	27.074	4072.04	18.7811	0.800928	1539.69	0.378111	4095	904.581	951.466	3.55017e+09	1.67117	21.7441	5.50817	1072.46	14.4878	930.905	934.367	820.536	251.927	9.34096	931.103	-0.864624	3.55017e+09	0.399114	369.956	34.2553	16.8357	-2.4975	1.87074	0.442768	0.613897	0.389171	1.05961	0.287992	0.813192	0.810498	0.99641	0.967896	-0.225014	0.697946	0.351274	5.82215
0	0.692198	0.585807	18.7302	31.9734	33.541	35.5106	25.2389	36.5103	9084.33	22.1319	0.789815	2665.76	0.293446	9115	925.253	1012.2	8.56628e+09	2.50069	38.0519	5.78147	1064.75	26.4319	968.748	970.031	729.596	335.157	16.5242	969.433	-1.03203	8.56628e+09	0.226019	1327.14	109.649	215.72	-11.8666	6.40664	0.93988	0.7413	0.620591	1.42279	0.545187	0.732555	0.72006	0.995331	0.959885	-0.270691	0.840819	0.428144	10.4058
0	0.717349	0.50644	11.293	22.2988	22.8254	25	18.3848	25.4951	2622.92	15.9961	0.761228	1208.26	0.460653	2645	847.437	884.343	1.98621e+09	1.49608	18.4756	7.23246	905.051	12.3284	866.395	868.885	774.825	130.226	7.72408	866.563	-1.53172	1.98621e+09	0.425069	291.077	27.7147	10.5881	-1.61988	1.35944	0.4656	0.484716	0.411729	1.07494	0.289769	0.802499	0.799518	0.990838	0.949261	-0.152876	0.556367	0.370364	5.24316
0	0.67389	0.545336	9.12454	16.732	18.6011	17	12.6491	19.0263	1159.88	11.2755	0.806126	662.25	0.570967	1175	809.887	876.785	8.38013e+08	2.04416	40.884	1.96806	891.22	20.965	844.159	844.611	784.044	107.177	16.4814	844.513	-0.134536	8.38013e+08	0.260084	598.175	12.6859	26.5928	-0.810369	3.53856	0.490892	0.754784	0.453093	1.07853	0.279164	0.77971	0.777233	0.981426	0.925381	-0.309872	0.835195	0.420425	3.45279
0	0.665013	0.551854	15.981	28.9588	32.6956	32.311	23.3238	33.2415	6101.42	19.258	0.770284	2096.3	0.343576	6130	863.429	915.694	4.86682e+09	1.85191	24.5961	11.9122	961.255	16.3319	890.744	892.556	687.174	274.081	10.5855	891.03	-1.55154	4.86682e+09	0.339146	509.664	85.3516	60.0697	-4.56477	2.51057	0.526887	0.649663	0.42351	1.12852	0.342684	0.802097	0.797987	0.996427	0.967955	-0.241195	0.742595	0.36081	9.21169
0	0.863713	0.761	9.92799	13.046	14.2127	15.8114	13.6015	16.0935	931.917	11.268	0.8213	561.781	0.602824	945	854.117	887.296	7.15985e+08	1.48953	15.8809	9.69407	902.578	11.7493	870.258	873.08	760.914	141.664	6.60144	870.434	-2.0095	7.15985e+08	0.423221	307.123	28.6902	17.2547	-2.6723	1.57237	0.41434	0.579318	0.369967	1.02242	0.271385	0.821795	0.819423	0.991844	0.954349	-0.216813	0.655591	0.336745	5.32921
0	0.659355	0.561829	16.8276	29.9515	35.5106	30.8058	24.7386	36.0139	6765.08	19.7487	0.750593	2304.6	0.34066	6795	857.844	952.5	5.69909e+09	2.44595	45.1739	3.74722	1001.9	29.5635	915.043	926.163	782.937	218.965	19.5843	915.815	-1.09935	5.69909e+09	0.234638	1413.54	41.0906	243.081	-25.5345	7.30736	0.816222	0.79686	0.584503	1.35593	0.467879	0.740632	0.730189	0.992146	0.948528	-0.284893	0.847483	0.430843	6.28214
0	0.777264	0.68361	15.0914	22.076	24.4131	25.6125	21.587	26.3059	3957.46	17.1589	0.811672	1490.67	0.376673	3980	843.338	894.76	3.01297e+09	1.85835	26.5658	3.94329	922.727	16.3538	869.817	871.477	764.325	158.402	11.0555	870.073	-0.630056	3.01297e+09	0.328117	445.077	29.569	20.3948	-1.56694	2.35756	0.47083	0.664516	0.423778	1.08569	0.286718	0.795798	0.792816	0.990697	0.947676	-0.248953	0.752853	0.384068	5.39411
0	0.858207	0.721592	15.596	21.6133	25.6125	23.3238	22.4722	27.1662	4111.12	18.5487	0.766482	1619.16	0.393848	4135	767.634	795.908	2.52706e+09	1.1664	14.6105	4.8784	852.447	9.00984	781.667	781.441	725.946	126.5	6.12568	781.754	0.389508	2.52706e+09	0.526782	136.565	7.85744	2.55713	-0.0592653	0.783774	0.293108	0.452712	0.287612	0.874764	0.207978	0.857104	0.856743	0.992101	0.95901	-0.160142	0.52268	0.282857	2.78114
0	0.910606	0.76968	20.2387	26.295	29.1548	32.0156	30.6757	33.0757	8313.58	23.9443	0.749927	2646.41	0.318324	8345	871.963	900.589	6.59083e+09	1.1103	11.9494	5.7146	922.101	8.96381	888.618	891.459	822.175	99.9259	5.33433	888.703	-1.50587	6.59083e+09	0.601252	151.945	16.2348	3.40985	-0.498949	0.726446	0.231581	0.511911	0.228351	0.779453	0.178049	0.88636	0.886147	0.991119	0.962018	-0.219715	0.5829	0.225551	4.01385
0	0.582898	0.442596	14.0364	31.7138	33.1059	32.6956	23.6008	34.8281	5414.79	18.4859	0.730402	2041.63	0.377046	5445	818.113	890.249	4.0224e+09	2.14577	38.7853	3.21559	915.031	22.6216	859.042	865.284	743.484	171.546	16.118	859.496	-0.776749	4.0224e+09	0.262261	779.413	36.7324	59.3346	-6.86986	4.27596	0.420603	0.819623	0.37943	1.04121	0.272931	0.816919	0.814403	0.993592	0.958293	-0.376508	0.882727	0.345562	5.98058
0	0.983228	0.736978	15.9939	21.702	25	26.2488	24.8395	27.1662	5090.58	21.338	0.796839	1795.94	0.352797	5115	780.835	833.963	3.37556e+09	1.80883	28.2995	3.59186	847.246	16.8271	812.092	817.361	720.786	126.46	11.8651	812.363	-1.00397	3.37556e+09	0.31983	440.369	26.8615	22.2168	-3.48998	2.56007	0.361779	0.750111	0.34116	0.971138	0.242403	0.832844	0.831482	0.990307	0.95163	-0.331212	0.814998	0.323239	5.12941
0	0.615589	0.597955	13.1695	22.0242	21.5407	25	18.4391	25.4951	2563.42	13.5578	0.742504	1219.92	0.475896	2585	791.839	843.745	1.74877e+09	1.72989	26.0152	4.50736	931.869	16.7489	822.217	827.587	729.87	202	11.1462	822.501	-1.07379	1.74877e+09	0.376506	468.037	20.6472	25.1462	-4.38067	2.36556	0.405577	0.703848	0.340526	1.02406	0.286858	0.839424	0.836107	0.995137	0.966515	-0.292983	0.771494	0.293574	4.48957
0	0.800065	0.637651	15.0619	23.6209	25	26.9072	22.4722	28.4605	4525.88	18.8982	0.771703	1714.62	0.378849	4550	1251.58	1360.61	7.83517e+09	2.81458	50.0935	6.92731	1451.5	33.4908	1311.49	1317.5	948.656	502.847	21.6684	1312.26	-1.03637	7.83517e+09	0.178553	2012.6	261.64	557.466	-26.7902	9.8217	1.14781	0.787078	0.708198	1.51081	0.635391	0.701844	0.68564	0.997669	0.969961	-0.29133	0.880876	0.458031	16.1081
0	0.801958	0.70754	22.7755	32.1896	36.0555	37.2022	33.6155	38.8587	12704.8	25.8147	0.757718	3474.99	0.273519	12740	873.183	918.578	1.02641e+10	1.72113	22.6506	4.24852	975.482	14.4314	897.384	899.005	793.73	181.751	9.4613	897.584	-0.39087	1.02641e+10	0.361317	359.608	30.0046	14.8784	-0.884069	1.95082	0.413172	0.648895	0.381426	1.02044	0.262515	0.814253	0.812448	0.994995	0.96214	-0.254706	0.739129	0.356622	5.44242
0	0.854307	0.777306	13.0947	16.8462	19.8494	19.2094	16.1555	20.6155	2137.12	14.3918	0.830822	965.746	0.45189	2155	887.187	925.675	1.78218e+09	1.39035	15.4897	6.80763	937.567	11.9683	909.239	912.999	814.542	123.025	6.91397	909.395	-1.69191	1.78218e+09	0.513469	282.941	24.6299	12.9012	-2.03003	1.31749	0.318266	0.605594	0.291268	0.917343	0.230528	0.858711	0.85706	0.99152	0.958865	-0.237174	0.654561	0.269064	4.93757
0	0.975603	0.862987	14.7291	17.0676	20.5183	22.0227	18.4391	22.5832	2830.71	16.6511	0.831148	1164.31	0.411315	2850	853.907	897.109	2.19813e+09	1.5222	21.4203	4.9479	909.562	13.653	878.04	881.389	784.899	124.663	9.00802	878.223	-1.20421	2.19813e+09	0.440671	321.08	22.5385	12.0085	-2.09758	1.46923	0.377922	0.586662	0.344899	0.99581	0.255835	0.832907	0.830848	0.989931	0.951311	-0.208262	0.646249	0.317365	4.71858
0	0.868792	0.772073	14.3865	18.6336	20.5183	22.0227	21.0238	23.7908	2975.54	16.1887	0.819012	1221.53	0.410524	2995	900.643	949.932	2.57993e+09	1.7189	27.8301	3.12335	968.135	15.7144	927.923	931.377	848.671	119.464	11.3613	928.123	-0.725186	2.57993e+09	0.362302	371.418	22.5737	12.1996	-1.58802	1.87623	0.423178	0.628336	0.39529	1.03494	0.263688	0.806995	0.805144	0.988676	0.944028	-0.231385	0.712806	0.370963	4.71268
0	0.737659	0.606926	14.4657	23.8344	26.5707	22.8035	26.2488	28.9137	4022.38	17.5817	0.77237	1583.61	0.393699	4045	1302.43	1379.65	7.29045e+09	2.54277	34.3735	20.4616	1765.94	27.6352	1341.74	1338.22	955.394	810.547	14.8999	1342.51	1.51753	7.29045e+09	0.237953	2063.98	263.542	1247.11	36.8291	8.49349	1.82913	0.632425	0.837844	1.6786	1.11107	0.677484	0.657455	0.998356	0.976122	-0.184899	0.747698	0.463591	16.1826
0	0.830732	0.611856	12.8801	21.0509	22.3607	25	20.2237	25.318	3223.96	17.4876	0.79771	1323.02	0.41037	3245	678.188	722.663	1.60876e+09	1.48382	25.6695	3.12765	744.481	14.5405	703.883	708.459	631.86	112.621	10.6	704.106	-0.822799	1.60876e+09	0.437628	313.318	13.933	7.96539	-1.5328	1.46847	0.262635	0.693656	0.253515	0.83654	0.197139	0.874762	0.874154	0.989971	0.957965	-0.322753	0.760352	0.245535	3.69202
0	0.892537	0.792337	17.3455	21.8916	26.0768	24.4131	25.0799	27.9464	5004.75	19.539	0.783352	1806.27	0.360911	5030	797.19	840.675	3.37284e+09	1.66386	22.7228	3.71262	892.242	13.8555	818.673	818.527	738.743	153.499	9.36706	818.868	0.0711364	3.37284e+09	0.381464	318.237	18.4331	9.46009	0.32263	1.6465	0.64622	0.435165	0.526564	1.22492	0.35861	0.755475	0.748574	0.987409	0.935799	-0.117366	0.520207	0.432295	4.26415
0	0.692487	0.649652	20.3804	31.3713	30.8058	33.9706	31.241	36.8917	9348.38	21.7242	0.755895	2839.1	0.303699	9380	780.095	820.171	6.02138e+09	1.61433	17.6731	12.2286	858.429	12.9892	800.988	803.353	575.949	282.48	7.65003	801.211	-1.72758	6.02138e+09	0.408357	356.036	92.8536	25.6753	-2.95958	1.80205	0.415596	0.621406	0.363187	1.0314	0.280463	0.825856	0.823408	0.997162	0.972337	-0.230537	0.69736	0.327812	9.61804
0	0.674378	0.628075	14.0925	22.4377	24.4131	23.8537	17.4642	25.3772	3038.75	15.1315	0.755291	1343.28	0.44205	3060	775.873	820.635	1.95e+09	1.61818	23.324	3.11885	853.952	13.687	798.099	798.329	724.201	129.751	9.62658	798.283	0.00129234	1.95e+09	0.37588	294.16	20.432	8.29431	0.0657457	1.66853	0.471791	0.558721	0.428586	1.07168	0.280623	0.792674	0.790027	0.990673	0.947019	-0.190743	0.649085	0.39299	4.48693
0	0.794668	0.751806	10.618	14.1233	15.8114	14.2127	15.8114	17	1055.33	11.2234	0.791788	633.094	0.5999	1070	894.95	930.694	8.94512e+08	1.36008	18.4294	2.99294	951.374	10.9107	914.223	915.859	868.238	83.136	7.5427	914.326	-0.43163	8.94512e+08	0.459913	188.565	9.85468	3.48331	-0.156547	1.05785	0.392799	0.456839	0.378761	0.988498	0.245287	0.812959	0.812023	0.985004	0.937207	-0.145189	0.543092	0.366477	3.11256
0	0.822127	0.755442	17.3384	22.9514	25.632	23.8537	25.807	28.1069	5114	18.8689	0.780183	1839.9	0.359777	5140	913.006	948.246	4.46258e+09	1.31139	18.17	3.1761	974.727	10.9608	931.672	932.767	868.29	106.437	7.56948	931.776	-0.266036	4.46258e+09	0.480441	192.473	14.5222	3.67808	-0.359974	1.03587	0.331187	0.51465	0.320174	0.925237	0.225034	0.841749	0.841015	0.98735	0.9469	-0.184006	0.589521	0.310537	3.7876
0	0.967363	0.780625	15.929	20.4054	23.8537	24.4131	22.4722	25.4951	4361.04	19.7394	0.791589	1630.71	0.373928	4385	838.906	885.152	3.27789e+09	1.64956	26.0099	2.61112	906.08	14.5577	864.413	866.843	806.636	99.4447	10.6324	864.594	-0.492961	3.27789e+09	0.350365	313.1	10.5132	9.1347	-1.19927	1.8844	0.363251	0.675285	0.347662	0.966054	0.238889	0.828762	0.827728	0.986154	0.942427	-0.276433	0.753596	0.33407	3.18311
0	0.806381	0.712195	15.9322	22.3705	24.4131	26.2488	20	26.7208	4378	18.0392	0.83001	1559.26	0.356157	4400	945.562	972.269	4.05083e+09	1.01227	12.5323	4.68698	993.531	8.27357	959.438	960.462	901.932	91.5985	5.33821	959.502	-0.781897	4.05083e+09	0.628826	121.955	8.63769	2.00073	-0.308739	0.577285	0.238436	0.410581	0.233022	0.793204	0.182723	0.884386	0.88403	0.986071	0.953576	-0.144125	0.459834	0.228333	2.92452
0	0.818114	0.692437	11.5893	16.737	18.6011	19.2094	15.8114	19.8746	1793.25	13.6928	0.823977	866.289	0.483083	1810	836.715	864.103	1.31133e+09	1.28978	13.4707	5.3176	899.097	9.05732	851.081	852.099	792.56	106.538	5.65579	851.171	-0.497762	1.31133e+09	0.464232	153.768	13.2498	2.60764	-0.430765	0.894523	0.375259	0.405097	0.356152	0.973943	0.243023	0.825071	0.823835	0.985724	0.941094	-0.133963	0.482242	0.339791	3.62213
0	0.850834	0.792916	22.206	28.0054	33.3017	30.8058	29.1548	34.4964	10313.9	23.828	0.807052	2839.21	0.27528	10345	888.506	916.098	8.43387e+09	1.21947	14.1168	65.5821	1230.45	8.98556	902.825	903.181	842.541	387.908	5.92928	902.918	3.3338	8.43387e+09	0.486803	167.755	13.3218	10.5818	0.432023	0.902539	0.411884	0.370744	0.363896	0.975707	0.273573	0.822437	0.821466	0.998607	0.9799	-0.121953	0.455251	0.346487	3.63306
0	0.667855	0.614415	10.6725	17.3701	19.8494	18.0278	13.8924	20.1494	1433.21	11.6007	0.787879	780.245	0.544405	1450	800.709	850.711	9.95859e+08	1.72774	24.5543	3.03753	877.035	15.1678	828.515	831.206	765.445	111.589	10.5208	828.733	-0.566908	9.95859e+08	0.362808	362.695	14.4397	11.2668	-1.34465	1.83215	0.540229	0.540859	0.477373	1.13836	0.306471	0.771754	0.767599	0.985657	0.932925	-0.168537	0.628701	0.422706	3.75703
0	0.710359	0.542492	11.3396	20.9028	22.8254	23.3238	17.4642	23.8537	2325	14.8485	0.786798	1078.7	0.463959	2345	690.639	723.591	1.17814e+09	1.22572	16.9068	3.1162	740.629	10.1945	708.689	710.449	662.416	78.2125	6.96517	708.806	-0.487846	1.17814e+09	0.524591	166.279	8.49687	3.37786	-0.415172	0.942566	0.264283	0.560978	0.260874	0.827872	0.193593	0.870131	0.869904	0.984514	0.947939	-0.235498	0.637176	0.257891	2.88568
0	0.791308	0.449109	11.0428	24.5882	25	22.8254	24.4131	29.2916	3386.79	19.4568	0.714435	1526.56	0.450739	3410	849.96	933.069	2.74826e+09	2.36395	43.7567	3.15966	969.074	26.1138	897.161	903.997	770.572	198.501	18.5198	897.743	-0.760691	2.74826e+09	0.227845	1043.89	44.2708	86.6178	-8.89562	4.99902	0.932982	0.681855	0.654292	1.41319	0.490706	0.71362	0.700179	0.98899	0.936991	-0.216391	0.765885	0.460317	6.5766
0	0.894471	0.874132	15.0035	17.1638	21.2603	20.5183	17.4929	21.6795	2686.29	15.3526	0.834803	1119.44	0.416724	2705	876.59	919.229	2.19229e+09	1.5594	21.0463	3.7236	950.962	13.4801	900.089	902.895	833.146	117.816	9.10388	900.255	-0.617062	2.19229e+09	0.404292	298.279	13.2324	8.07627	-1.3295	1.46554	0.423103	0.54898	0.379885	1.0461	0.274794	0.817159	0.814379	0.988748	0.946498	-0.187578	0.629996	0.343024	3.60155
0	0.681486	0.626365	27.7693	44.3341	43.6005	59.5483	39.8497	59.9583	21713.7	30.2131	0.708566	5312.01	0.244639	21770	845.615	884.588	1.63248e+10	1.56694	18.6893	7.27814	924.37	12.693	865.772	867.666	754.081	170.289	7.88816	865.953	-1.31033	1.63248e+10	0.419898	312.331	27.1497	17.4304	-2.06003	1.61473	0.400571	0.59954	0.372099	1.01176	0.257797	0.818562	0.816792	0.99206	0.953878	-0.212406	0.664761	0.348416	5.1813
0	0.76992	0.570091	27.6245	48.4562	55.8032	51	48.1041	57.2975	32537.1	37.3074	0.682523	7221.37	0.221943	32595	798.465	855.893	2.23865e+10	1.96929	32.8671	3.5823	916.9	18.4381	828.423	830.71	651.721	265.179	13.2562	828.739	-0.337772	2.23865e+10	0.300257	524.069	59.5049	28.4834	-1.37203	3.05032	0.448818	0.742996	0.40654	1.05928	0.277633	0.803479	0.800946	0.996341	0.966389	-0.317685	0.832408	0.372267	7.67166
0	0.917306	0.686434	14.6975	21.4113	25	24.4131	23.0868	26.9258	4020.92	19.6407	0.769446	1589.24	0.395243	4045	919.76	978	3.67526e+09	1.95396	28.52	4.19102	1012.35	18.6377	952.896	958.284	845.207	167.145	12.2363	953.202	-1.04513	3.67526e+09	0.325514	582.541	33.1277	33.5219	-4.47	2.7459	0.642008	0.61667	0.506798	1.22819	0.376427	0.766443	0.759903	0.990394	0.945122	-0.198795	0.694695	0.412395	5.70975
[truncated: 802 more columns]

## Sheet: Vfeature
	1	2	3	4	5	6	7	8	9	10	11	12	13	14	15	16	17	18	19	20	21	22	23	24	25	26	27	28	29	30	31	32	33	34	35	36	37	38	39	40	41	42	43	44	45	46	47	48	49
group	original_shape_Elongation	original_shape_Flatness	original_shape_LeastAxisLength	original_shape_MajorAxisLength	original_shape_Maximum2DDiameterColumn	original_shape_Maximum2DDiameterRow	original_shape_Maximum2DDiameterSlice	original_shape_Maximum3DDiameter	original_shape_MeshVolume	original_shape_MinorAxisLength	original_shape_Sphericity	original_shape_SurfaceArea	original_shape_SurfaceVolumeRatio	original_shape_VoxelVolume	original_firstorder_10Percentile	original_firstorder_90Percentile	original_firstorder_Energy	original_firstorder_Entropy	original_firstorder_InterquartileRange	original_firstorder_Kurtosis	original_firstorder_Maximum	original_firstorder_MeanAbsoluteDeviation	original_firstorder_Mean	original_firstorder_Median	original_firstorder_Minimum	original_firstorder_Range	original_firstorder_RobustMeanAbsoluteDeviation	original_firstorder_RootMeanSquared	original_firstorder_Skewness	original_firstorder_TotalEnergy	original_firstorder_Uniformity	original_firstorder_Variance	original_glcm_Autocorrelation	original_glcm_ClusterProminence	original_glcm_ClusterShade	original_glcm_ClusterTendency	original_glcm_Contrast	original_glcm_Correlation	original_glcm_DifferenceAverage	original_glcm_DifferenceEntropy	original_glcm_DifferenceVariance	original_glcm_Id	original_glcm_Idm	original_glcm_Idmn	original_glcm_Idn	original_glcm_Imc1	original_glcm_Imc2	original_glcm_InverseVariance	original_glcm_JointAverage
1	0.833822	0.700187	23.7022	33.8512	41.7253	36.0555	35.6931	41.8091	15342.2	28.2259	0.748037	3991.66	0.260174	15380	818.098	852.81	1.07706e+10	1.37694	16.5839	23.4602	1100.63	11.1919	836.683	838.07	754.024	346.603	7.03556	836.838	1.04343	1.07706e+10	0.502975	259.409	16.1027	17.0055	0.248944	1.13122	0.417739	0.4555	0.357328	1.0107	0.285962	0.82851	0.826542	0.998176	0.977868	-0.153603	0.542928	0.326046	3.99051
1	0.598852	0.565161	14.7083	26.0249	29.7321	30.8707	19.8494	30.9354	3646.88	15.5851	0.710128	1613.47	0.442426	3675	1139.72	1207.63	5.06449e+09	2.18108	37.6693	3.44381	1295.03	21.7004	1173.61	1172.31	1075.16	219.864	15.527	1173.92	0.420036	5.06449e+09	0.25499	726.364	19.6136	49.5018	2.92766	3.97548	0.700774	0.699351	0.554342	1.26139	0.379079	0.745588	0.737434	0.991612	0.945866	-0.25063	0.790302	0.441494	4.3352
1	0.675372	0.598509	33.0391	55.2024	59.2368	62.6498	45.607	63.1585	48312.9	37.2822	0.766824	8365.6	0.173155	48370	1440.49	1519.45	1.04941e+11	2.54407	45.477	24.5334	1648.08	28.8282	1472.3	1469.04	891.761	756.318	18.7928	1472.94	-2.54264	1.04941e+11	0.218152	1889.58	599.161	1278.44	-38.6021	8.73294	1.16201	0.761053	0.552016	1.37994	0.849437	0.777552	0.767554	0.998826	0.983266	-0.339377	0.89475	0.352539	24.4391
1	0.850207	0.802705	23.1631	28.8563	33.3017	35.3836	29.1548	36.7696	10532.5	24.5338	0.75089	3094.53	0.293808	10565	716.013	848.483	6.46776e+09	3.06577	87.6514	3.62166	1132.65	44.7937	780.602	777.638	553.588	579.065	34.6032	782.424	0.260988	6.46776e+09	0.134098	2848.42	97.9023	672.448	10.7542	16.3116	1.14655	0.868318	0.684769	1.49578	0.663552	0.713029	0.698002	0.998048	0.973273	-0.363988	0.93795	0.444258	9.70107
1	0.942978	0.844855	27.0644	32.0344	37.2022	39.6989	37.3631	40.1497	18167.1	30.2078	0.771213	4333.45	0.238533	18205	1189.59	1274.4	2.78234e+10	2.55149	39.1611	15.4683	1628.7	27.1318	1235.65	1239.3	756.885	871.817	16.7887	1236.26	-1.1498	2.78234e+10	0.219971	1509.86	399.277	464.919	-15.8091	7.16107	1.38762	0.673179	0.780239	1.56385	0.760578	0.678758	0.660222	0.998944	0.979318	-0.205166	0.780987	0.48267	19.9458
1	0.53725	0.406995	23.984	58.9295	46.8402	71.5612	40.6079	72.2565	26086.1	31.6598	0.623058	6826.98	0.261709	26150	816.186	859.672	1.85889e+10	1.66047	16.8807	6.81427	904.13	13.6742	842.908	848.13	700.755	203.375	7.85527	843.124	-1.69356	1.85889e+10	0.373452	364.316	40.0998	26.4939	-4.27381	2.19757	0.328632	0.737889	0.310883	0.927115	0.228667	0.84736	0.846326	0.996011	0.96907	-0.326503	0.792445	0.29678	6.29542
1	0.798785	0.443419	27.7624	62.6099	63.1348	73.0548	70.3491	74.4312	55307.4	50.0119	0.687567	10210	0.184604	55375	965.87	1006.78	5.39349e+10	1.62095	19.2788	19.016	1072.26	13.7574	986.7	989.482	700.144	372.113	8.21462	986.911	-2.47092	5.39349e+10	0.425734	415.175	144.579	61.0214	-5.49523	1.91228	0.529323	0.562348	0.441286	1.12995	0.325899	0.792092	0.787864	0.997676	0.972732	-0.170197	0.603102	0.380498	12.0097
1	0.414212	0.190495	16.6981	87.6559	43.8634	75.6902	70.0357	77.4855	20685.2	36.3082	0.56712	6425.63	0.310639	20760	833.491	891.028	1.56608e+10	1.83348	26.7278	8.95928	1204.1	18.3488	868.2	875.046	727.776	476.322	11.7327	868.547	-0.992918	1.56608e+10	0.350166	602.601	40.3623	61.3762	-6.82854	3.19865	0.459521	0.747335	0.380251	1.07373	0.310451	0.820904	0.81732	0.998861	0.982057	-0.304285	0.800469	0.328178	6.29899
1	0.636578	0.590231	14.1423	23.9605	19.8494	26.0768	23.8537	27.2947	3433.12	15.2528	0.772888	1423.95	0.414767	3455	882.156	922.654	2.81268e+09	1.68393	16.1335	6.31565	1016.05	12.6192	902.079	902.529	810.521	205.531	7.08051	902.269	-0.617657	2.81268e+09	0.387461	343.709	22.025	14.6905	-0.881415	1.81109	0.34086	0.679059	0.312036	0.948771	0.240126	0.848653	0.846865	0.99587	0.969056	-0.315753	0.780315	0.288072	4.65374
1	0.768872	0.690101	27.7322	40.1857	45.793	36.6197	43.1741	47.927	22607.4	30.8977	0.745294	5187.88	0.229477	22650	857.423	888.363	1.73186e+10	1.39783	13.4173	16.0794	1089.87	9.92208	874.304	876.024	722.969	366.898	5.84435	874.425	-0.326817	1.73186e+10	0.43958	211.071	56.7981	11.5513	-0.89127	1.28141	0.342177	0.575845	0.316354	0.9305	0.237969	0.845102	0.844143	0.998675	0.981469	-0.224285	0.648187	0.301628	7.52085
1	0.600483	0.381576	15.1061	39.5888	41.3401	38.0789	30.1496	43.3013	7061.79	23.7724	0.57467	3097.48	0.438626	7105	984.811	1022.59	7.16207e+09	1.49255	19.5625	28.1738	1052.81	12.3016	1003.86	1005.27	734.539	318.272	8.12664	1004.01	-2.48396	7.16207e+09	0.430572	296.242	136.861	41.2994	-3.25326	1.5615	0.429475	0.566722	0.383452	1.024	0.277184	0.814255	0.812444	0.997838	0.974615	-0.192616	0.632858	0.356144	11.6867
1	0.706554	0.544328	10.4684	19.2317	21.1896	21.9317	15.6525	22.1359	1745.29	13.5883	0.72747	963.64	0.552137	1765	822.802	852.113	1.23858e+09	1.15772	14.8755	4.11928	881.413	9.24034	837.615	838.112	778.866	102.546	6.2103	837.701	-0.372043	1.23858e+09	0.566636	144.25	9.31895	2.26951	0.0339844	0.699331	0.273054	0.432215	0.264987	0.849453	0.200874	0.868851	0.868313	0.989562	0.956028	-0.155708	0.502943	0.257928	3.03516
1	0.66967	0.550061	14.814	26.9316	23.3238	26.5707	29.1548	30.9354	4103.12	18.0353	0.622411	1991.36	0.485328	4130	861.512	907.113	3.23884e+09	1.80196	21.924	42.9228	1222.3	15.8899	885.143	884.209	797.346	424.949	9.20896	885.564	4.16717	3.23884e+09	0.37629	745.29	24.5296	372.956	19.0125	3.34327	0.750172	0.625708	0.472377	1.20134	0.521218	0.789729	0.784651	0.997785	0.975769	-0.222116	0.719827	0.373996	4.88685
1	0.764709	0.63281	20.3461	32.152	40.7922	41.2311	31.9061	41.9762	10170.4	24.5869	0.683823	3319.7	0.326409	10210	859.816	901.886	7.95385e+09	1.57605	19.3664	4.44665	979.269	13.1754	882.448	884.673	805.651	173.618	8.34334	882.624	-0.823297	7.95385e+09	0.430689	310.609	14.7051	16.2003	-2.48854	1.91975	0.348584	0.692463	0.331875	0.946021	0.233866	0.836767	0.835728	0.994662	0.963309	-0.292132	0.75976	0.317979	3.78316
1	0.827959	0.631859	26.3501	41.7025	47.1699	51.225	42.5206	54.4059	22248.8	34.5279	0.632186	6051.23	0.27198	22300	933.211	974.967	2.03287e+10	1.65571	21.1919	18.1759	1232.66	13.7158	954.579	954.916	844.649	388.016	8.81996	954.778	1.26307	2.03287e+10	0.391995	378.784	32.6957	39.317	1.5947	1.86914	0.52825	0.556836	0.437647	1.11912	0.330177	0.792994	0.789396	0.998197	0.975935	-0.182204	0.641171	0.383573	5.68862
1	0.636841	0.275166	8.39661	30.5147	31.6228	31.4006	22.2036	33.0757	2409.79	19.433	0.536368	1620.59	0.672504	2440	855.241	890.292	1.87243e+09	1.24963	16.2409	4.73021	901.376	11.0818	875.886	879.73	811.972	89.4035	7.12446	876.008	-1.3096	1.87243e+09	0.49648	212.173	13.4291	7.41013	-2.03719	1.18767	0.252116	0.645802	0.246067	0.818338	0.190401	0.877974	0.877571	0.990351	0.959133	-0.272737	0.67043	0.240775	3.63244
1	0.599161	0.382842	8.30407	21.6906	20.8806	23.3238	15.5242	23.8537	1115.83	12.9961	0.616525	843.852	0.756253	1135	927.809	971.042	1.02793e+09	1.59964	21.1044	4.74298	1005.36	13.4802	951.496	954.407	870.438	134.92	8.60788	951.665	-0.96081	1.02793e+09	0.411115	322.525	21.6898	10.0929	-1.63728	1.50929	0.450913	0.533115	0.404256	1.05987	0.280509	0.805356	0.802523	0.991102	0.950106	-0.186436	0.616977	0.366087	4.6287
1	0.942601	0.665817	12.9704	19.4804	22.3607	23.3238	21.2132	24.5357	3016.71	18.3623	0.731983	1379.34	0.457234	3040	947.536	974.905	2.81726e+09	1.06894	12.5112	6.31292	1002.22	8.97563	962.586	964.565	892.958	109.263	5.40415	962.668	-1.23738	2.81726e+09	0.627074	157.109	16.1493	3.58139	-0.421239	0.698727	0.225532	0.504558	0.216449	0.771766	0.177826	0.893258	0.892684	0.993944	0.969239	-0.207094	0.560047	0.208793	4.00383
1	0.835862	0.529487	23.0569	43.5458	58.1893	55.9017	45.31	62.2495	19079.5	36.3983	0.516747	6682.17	0.350227	19135	846.059	883.758	1.43628e+10	1.61159	18.0007	11.5512	1067.13	12.8557	866.171	868.45	721.307	345.828	7.6671	866.374	-0.75412	1.43628e+10	0.416447	351.82	51.933	25.4129	-1.70833	1.80185	0.404275	0.63048	0.352607	1.01137	0.276249	0.830662	0.828504	0.998225	0.978141	-0.245301	0.711118	0.320457	7.18216
1	0.697593	0.541281	20.0665	37.0722	44.8219	37.3363	33.121	47.1699	12335.6	25.8613	0.682594	3782.36	0.306621	12375	788.851	838.926	8.2043e+09	1.85199	29.3388	43.3784	1188.45	17.2558	813.838	811.29	719.97	468.477	11.8499	814.232	3.94055	8.2043e+09	0.321092	641.623	25.6767	272.161	14.5071	3.19683	0.58548	0.686645	0.41064	1.11428	0.411775	0.811839	0.808094	0.998578	0.980779	-0.28449	0.789539	0.342773	5.00237
1	0.909111	0.596674	6.45946	10.8258	12.2066	12.2066	11.6619	13.7477	363.208	9.84184	0.683613	360.117	0.99149	375	1078.36	1145.19	4.65302e+08	2.17083	40.8409	2.79396	1166.96	22.4788	1113.58	1116.83	1029.36	137.594	16.3748	1113.91	-0.460147	4.65302e+08	0.251513	748.807	17.7533	30.568	-2.42096	3.2844	1.10464	0.491823	0.755624	1.47844	0.513359	0.675093	0.656909	0.971978	0.898029	-0.134213	0.625875	0.498683	4.1478
1	0.882427	0.624812	19.0327	30.4615	42.0595	41.4849	39.5601	43.2666	7278.5	26.8801	0.551045	3296.03	0.452845	7330	972.898	1005.73	7.1927e+09	1.32581	16.3956	4.36737	1028.53	10.2774	990.502	992.145	916.459	112.07	6.95845	990.59	-0.805842	7.1927e+09	0.478254	175.595	17.4313	3.72999	-0.354356	0.983466	0.380473	0.439972	0.368349	0.973232	0.240219	0.81784	0.817038	0.989767	0.947595	-0.144381	0.525305	0.357801	4.15697
1	0.557109	0.465977	10.8861	23.3618	23.3238	23.3238	15.8114	24.1868	1819.5	13.0151	0.686237	1050.3	0.577244	1840	867.108	899.586	1.44073e+09	1.35782	17.2157	12.5177	1002.69	11.2744	884.72	884.399	806.392	196.3	7.00082	884.876	1.38598	1.44073e+09	0.513315	277.276	15.596	17.3975	1.43789	1.25254	0.416783	0.491241	0.338308	1.02255	0.29994	0.841561	0.838488	0.995036	0.966836	-0.169614	0.57235	0.290529	3.92262
1	0.624079	0.489149	16.1294	32.9744	31.3209	36.8782	29.4279	38.5227	7382.46	20.5786	0.725786	2526.25	0.342196	7415	890.123	961.948	6.31632e+09	2.14516	47.4883	3.03207	1010.23	23.9694	922.522	918.716	722.102	288.128	18.9581	922.947	0.112717	6.31632e+09	0.242703	784.012	87.5393	44.4498	3.13875	4.54344	0.637113	0.753499	0.485145	1.22414	0.393138	0.778629	0.771825	0.996315	0.966033	-0.30449	0.838525	0.385601	9.30388
1	0.847793	0.753302	13.7418	18.2421	22.0227	20.5183	18.0278	23.1084	2606.71	15.4656	0.827618	1106.75	0.424577	2625	931.164	980.055	2.41074e+09	1.76156	22.8006	5.09151	1012.19	15.5508	958.09	961.561	862.107	150.082	9.71628	958.32	-1.21943	2.41074e+09	0.377073	439.919	24.5424	25.3518	-3.63252	2.16646	0.539445	0.595451	0.462206	1.14118	0.316711	0.781397	0.776621	0.989403	0.943285	-0.197771	0.664396	0.398151	4.91274
1	0.852656	0.803896	25.6313	31.8838	38.4187	35.3836	35.6931	38.7427	15470.5	27.1859	0.806724	3721.87	0.240579	15505	742.741	783.067	9.03243e+09	1.52796	18.6071	5.24348	892.44	12.4529	763.065	763.452	630.537	261.903	7.95504	763.249	-0.0427688	9.03243e+09	0.444315	280.887	36.3977	10.7599	0.0423695	1.48947	0.415822	0.562281	0.361749	1.02596	0.278014	0.827203	0.824424	0.996624	0.970189	-0.21017	0.650071	0.322503	6.01076
1	0.704427	0.527574	6.11947	11.5993	12.2066	11.6619	8.60233	12.6886	379.958	8.17084	0.829337	305.898	0.805084	390	1364.67	1421.21	7.57429e+08	1.99545	29.799	4.73564	1443.78	18.3519	1393.4	1394.93	1276.66	167.113	12.5361	1393.6	-0.811854	7.57429e+08	0.297449	560.919	29.7419	28.491	-3.00613	2.60604	0.88161	0.489225	0.679065	1.34795	0.410006	0.693134	0.680722	0.982875	0.917894	-0.143425	0.62705	0.512138	5.41363
1	0.843132	0.763642	8.66823	11.3512	12.8062	12.8062	10.7703	13.7477	608.125	9.57054	0.823158	421.693	0.693431	620	814.568	839.631	4.24987e+08	1.06596	13.5521	8.09989	847.871	8.63188	827.844	829.886	759.803	88.0674	5.64327	827.927	-1.68733	4.24987e+08	0.551639	136.623	13.9566	3.51152	-1.10366	0.756523	0.255797	0.486268	0.240112	0.81496	0.196588	0.882558	0.881513	0.98523	0.952501	-0.196859	0.537704	0.226387	3.71894
1	0.849155	0.711896	13.8068	19.3945	25.4951	25.7099	20.2237	26.4386	2840.12	16.4689	0.721207	1344.77	0.473491	2865	866.797	889.379	2.20996e+09	1.19732	11.0727	8.26414	941.715	7.68495	878.204	878.246	805.329	136.386	4.66355	878.274	-0.162573	2.20996e+09	0.504333	122.628	13.5721	2.36549	-0.233679	0.75272	0.388465	0.316608	0.37787	0.976689	0.241329	0.812799	0.812125	0.989546	0.946206	-0.0998722	0.415627	0.368898	3.67164
1	0.841953	0.677737	7.88822	11.6391	12.8062	13.4536	10.7703	14.5258	573.417	9.79954	0.802336	416.014	0.725501	585	901.708	956.918	5.08432e+08	1.76143	24.2472	4.08795	974.898	16.5871	932.002	935.773	855.075	119.823	10.2706	932.263	-0.98756	5.08432e+08	0.371659	486.471	15.2461	24.7377	-3.91935	2.36174	0.483433	0.657287	0.440916	1.07023	0.278613	0.786534	0.783794	0.981758	0.92752	-0.257369	0.742439	0.404606	3.84384
1	0.880156	0.72686	17.8448	24.5506	27.7308	32.0156	27.1662	32.7872	6035	21.6083	0.710212	2257.08	0.373999	6065	817.787	874.416	4.35565e+09	1.90693	30.1315	2.8136	897.53	17.4759	847.169	849.113	765.582	131.948	12.4882	847.444	-0.366778	4.35565e+09	0.304122	465.936	20.3639	22.5936	-1.27689	2.91593	0.360434	0.779672	0.345404	0.961214	0.237417	0.829762	0.828801	0.990323	0.950923	-0.361452	0.856664	0.332638	4.44126
1	0.814674	0.727911	21.4354	29.4478	32.249	32.2025	33.2415	34.3802	10363.6	23.9904	0.781836	2940.19	0.283704	10395	959.55	997.065	9.89479e+09	1.45713	16.5292	6.13638	1048.72	11.4192	975.522	973.171	821.544	227.179	7.28506	975.643	0.361233	9.89479e+09	0.426208	236.474	55.7828	6.5156	0.99153	1.27706	0.407843	0.51275	0.377065	1.01347	0.26053	0.816233	0.814519	0.995985	0.965949	-0.174026	0.590093	0.353388	7.45422
1	0.720657	0.475675	12.446	26.165	29.1548	26.5707	21.8403	29.4279	4053.92	18.856	0.728895	1686.82	0.416096	4080	851.821	882.183	3.06761e+09	1.2142	16.1378	3.22422	907.365	9.60315	867.018	867.147	816.902	90.4626	6.69055	867.102	-0.1716	3.06761e+09	0.509027	145.856	10.3048	2.47122	0.040406	0.880547	0.359313	0.421113	0.33591	0.954391	0.239028	0.835929	0.834385	0.986369	0.944571	-0.147937	0.492541	0.315593	3.18975
1	0.687748	0.616528	10.602	17.1962	18.6011	19.2094	13.8924	20.1246	1423.42	11.8267	0.79846	766.395	0.538419	1440	812.535	852.311	9.97335e+08	1.42634	20.6509	2.41937	871.775	11.978	832.095	831.77	792.786	78.9892	8.75732	832.222	0.0621231	9.97335e+08	0.413778	211.731	8.23362	4.4037	0.257703	1.33025	0.354911	0.578223	0.346578	0.946793	0.23143	0.8281	0.827544	0.97927	0.930962	-0.216645	0.662349	0.339287	2.82654
1	0.816101	0.621508	9.18644	14.7809	14.2127	17.4929	15.0333	17.6068	1050.62	12.0627	0.796492	627.482	0.597246	1065	974.6	1034.85	1.07826e+09	1.90132	36.3891	2.12248	1052.24	19.005	1005.95	1008.03	946.834	105.409	14.4862	1006.2	-0.203961	1.07826e+09	0.287378	504.071	15.62	16.8122	-1.49059	2.71873	0.570082	0.652501	0.498044	1.15882	0.315064	0.762984	0.758182	0.984884	0.930137	-0.224604	0.737301	0.435011	3.88344
1	0.710866	0.614398	12.8633	20.9365	22.3607	26.5707	19.2094	26.9258	2250.88	14.883	0.676152	1228.4	0.545745	2275	906.796	928.66	1.91597e+09	0.884648	10.8622	4.89684	983.787	6.85606	917.662	917.892	881.372	102.414	4.55248	917.706	-0.0405664	1.91597e+09	0.648273	80.8302	4.76327	1.01578	0.288173	0.483473	0.233524	0.346562	0.23167	0.774331	0.177296	0.884443	0.88435	0.991037	0.96143	-0.127831	0.400285	0.230344	2.16811
1	0.623587	0.558005	20.078	35.9818	36.1248	30.2324	37.2156	42.7317	10438.6	22.4378	0.696404	3316.79	0.317742	10475	1331.92	1440.08	2.00908e+10	2.96517	55.814	21.012	2054.67	37.2797	1383.77	1381.31	867.287	1187.38	23.1286	1384.91	0.979122	2.00908e+10	0.165148	3156.08	478.935	3585.99	38.7219	14.9603	2.01667	0.755491	0.833342	1.67867	1.30346	0.685061	0.665476	0.999173	0.98376	-0.286449	0.890196	0.450676	21.8105
1	0.802993	0.585856	16.0445	27.3865	28.178	33.3017	27.8927	34.2053	6380.92	21.9911	0.71697	2320.45	0.363654	6410	855.208	893.558	4.86798e+09	1.6939	19.1671	28.185	943.215	14.824	871.053	872.488	593.56	349.654	7.96852	871.456	-3.75551	4.86798e+09	0.397802	701.797	153.41	188.485	-13.4257	2.72315	0.694732	0.578544	0.45839	1.20779	0.48067	0.796824	0.791206	0.99702	0.972132	-0.18716	0.649024	0.355472	12.3654
1	0.675375	0.481867	10.9315	22.6857	26.5707	25.9615	18.3848	26.9258	2285.88	15.3213	0.699803	1199.16	0.524595	2310	885.976	940.391	1.94367e+09	1.767	28.6705	2.62913	967.117	16.6904	917.058	921.11	854.488	112.629	12.0001	917.287	-0.576152	1.94367e+09	0.329567	419.451	10.5837	17.6401	-2.37376	2.7461	0.373711	0.761092	0.357922	0.972862	0.241222	0.823671	0.822618	0.985752	0.940722	-0.346844	0.837501	0.344106	3.16077
1	0.865129	0.795649	12.798	16.085	18.6011	19.2094	15.2971	19.6214	1902.79	13.9156	0.812725	913.695	0.480187	1920	918.556	975.616	1.71624e+09	1.93224	31.3893	3.12193	1002.91	17.9446	945.187	944.11	853.819	149.09	12.8709	945.45	-0.123624	1.71624e+09	0.303899	497.032	19.0953	19.7565	0.505915	2.70968	0.564953	0.654051	0.486908	1.16591	0.322718	0.769017	0.764336	0.988903	0.940202	-0.231068	0.751612	0.423584	4.30795
1	0.697343	0.655791	19.3485	29.504	31.9531	34	25.9422	34.9285	7232.33	20.5744	0.705071	2565.09	0.35467	7265	886.124	922.549	5.95758e+09	1.36798	18.9634	3.16519	945.71	11.3091	905.447	906.838	848.508	97.2018	7.82196	905.56	-0.526243	5.95758e+09	0.467494	203.856	14.1101	5.59649	-0.758335	1.27601	0.316006	0.603071	0.305191	0.906515	0.219438	0.849198	0.848486	0.987933	0.949392	-0.241119	0.679058	0.295815	3.72425
1	0.863681	0.805867	25.5961	31.7622	38.0789	38.0789	32.3883	38.9487	15441.3	27.4324	0.761598	3937.44	0.254994	15480	883.265	924.089	1.25906e+10	1.47331	21.7723	2.9997	959.498	12.7511	901.717	899.458	855.311	104.186	9.02001	901.856	0.572012	1.25906e+10	0.409116	250.668	6.6	6.1567	1.14854	1.44661	0.364462	0.596043	0.34233	0.969586	0.242723	0.832484	0.831048	0.986164	0.943469	-0.225631	0.670309	0.323342	2.51581
1	0.906916	0.621541	12.6345	20.3277	22.8254	26.8328	20.6155	28.0179	2144	18.4355	0.565032	1423.07	0.663748	2170	1022.47	1045.14	2.31871e+09	0.898333	11.8299	26.576	1178.85	7.24483	1033.65	1033.63	988.148	190.702	4.9236	1033.7	1.50389	2.31871e+09	0.663396	95.2347	8.34681	1.8837	-0.240552	0.517231	0.22237	0.396571	0.211753	0.74983	0.176194	0.895287	0.895009	0.997318	0.978906	-0.148601	0.45068	0.206975	2.87629
1	0.63187	0.489397	11.4449	23.3856	24.6982	17.4929	24.5153	25.9422	2615.5	14.7767	0.787494	1165.75	0.44571	2635	781.523	824.459	1.69975e+09	1.81685	19.7192	22.6486	1032.36	14.9537	802.791	802.784	619.048	413.312	8.41015	803.159	1.39741	1.69975e+09	0.368065	591.891	75.1433	98.2899	2.8078	2.54691	0.750166	0.536468	0.523038	1.27337	0.470494	0.76561	0.758581	0.997733	0.973025	-0.171044	0.648245	0.407527	8.64256
1	0.655468	0.410214	20.4012	49.7331	41.8808	50.9902	48.8467	57.1052	21288.8	32.5984	0.689953	5383.92	0.252899	21335	891.763	919.03	1.75077e+10	1.09906	13.3095	12.652	1110.58	8.85785	905.79	907.005	809.691	300.885	5.57137	905.875	-0.90549	1.75077e+10	0.579003	154.372	22.9429	5.22093	-0.961927	0.779736	0.291539	0.453029	0.275911	0.870732	0.212597	0.86423	0.863487	0.998293	0.980362	-0.153587	0.494085	0.265369	4.77712
1	0.585143	0.483006	18.5301	38.3641	41.7612	42.3792	30.0832	43.0116	10721.8	22.4485	0.713298	3296.54	0.307461	10760	1389.78	1423.58	2.12933e+10	1.36264	17.1091	6.47839	1449.89	10.8332	1406.67	1407.41	1307.85	142.036	7.20126	1406.74	-0.968447	2.12933e+10	0.481398	208.256	23.0753	6.58328	-0.946558	1.0357	0.488449	0.357155	0.433879	1.0921	0.291294	0.792008	0.788518	0.987031	0.938985	-0.103034	0.426957	0.38752	4.7894
1	0.655662	0.5913	25.1953	42.6101	39.2046	54.4243	54.7449	57.6715	19528.2	27.9378	0.712071	4924.95	0.252197	19575	942.997	1027.69	1.84098e+10	2.0914	40.0864	3.06365	1162.45	26.7455	969.248	953.058	798.961	363.493	19.448	969.78	1.09488	1.84098e+10	0.276948	1032.15	67.6863	136.877	19.5334	6.57623	0.514281	0.853831	0.432086	1.11832	0.318429	0.796314	0.792001	0.998011	0.974845	-0.376063	0.873342	0.371625	8.13448
1	0.854449	0.659763	13.2077	20.0188	21.2603	22.8035	22.0227	24.4131	3014.83	17.105	0.798754	1263.51	0.419099	3035	787.516	823.682	1.97654e+09	1.37115	17.7267	7.16834	866.053	11.3376	806.861	808.654	684.352	181.701	7.55599	807.001	-0.845249	1.97654e+09	0.485421	225.374	33.441	5.83158	-0.742459	1.14304	0.436773	0.446631	0.379931	1.04997	0.288167	0.818245	0.815552	0.993403	0.958383	-0.146693	0.54653	0.340961	5.76753
1	0.91179	0.698684	20.1786	28.8809	36.1386	35.6931	34.0147	36.7831	10297.4	26.3334	0.700042	3269.73	0.317529	10335	892.743	967.809	8.76301e+09	2.09443	33.284	3.68486	1032.73	22.6641	920.361	910.893	824.635	208.092	15.0461	920.813	1.168	8.76301e+09	0.28463	832.826	28.4605	96.3271	13.3089	4.90936	0.552287	0.797073	0.469398	1.15628	0.325515	0.777991	0.773494	0.994596	0.957938	-0.31071	0.839201	0.406823	5.23171
1	0.724439	0.592355	10.4848	17.7002	21.0238	16.6433	20.3961	21.1187	1453.5	12.8227	0.750836	826.448	0.568592	1470	856.233	887.668	1.11694e+09	1.26899	15.8022	3.14447	908.074	9.68232	871.591	871.992	828.888	79.1867	6.56912	871.678	0.0296264	1.11694e+09	0.468767	152.675	5.68803	2.65108	0.169696	0.969354	0.418954	0.396528	0.399887	1.00665	0.25242	0.803235	0.801963	0.975692	0.920658	-0.11839	0.469188	0.383203	2.3559
1	0.824164	0.651418	16.6671	25.5859	26.9258	29.4109	29.5466	30.8869	5935	21.087	0.713963	2220.35	0.374112	5965	840.508	866.228	4.35028e+09	1.04838	11.7663	11.4543	883.656	8.48382	853.904	855.808	736.26	147.396	5.10005	853.991	-1.98803	4.35028e+09	0.585189	148.605	32.9713	4.93924	-1.33414	0.829657	0.241739	0.545649	0.23119	0.796436	0.186526	0.886059	0.885455	0.995194	0.971244	-0.212969	0.569504	0.222907	5.72924
1	0.709972	0.637083	11.3012	17.739	19.8494	18.6011	16.4924	20.664	1682.71	12.5942	0.793706	861.98	0.512257	1700	931.332	975.456	1.55242e+09	1.89224	22.3811	43.5973	1324.88	17.9918	954.97	951.734	863.338	461.537	9.36052	955.61	4.9099	1.55242e+09	0.359803	1221.77	22.1902	963.777	46.6499	5.04506	1.1808	0.609249	0.564716	1.35629	0.853227	0.768926	0.760162	0.996957	0.972995	-0.210355	0.713607	0.379708	4.60685
1	0.834144	0.551818	14.3199	25.9503	31.4006	28.6531	24.5967	31.6544	5103.58	21.6463	0.726405	1973.43	0.386676	5135	895.253	932.41	4.30386e+09	1.43284	18.5305	3.45907	954.805	11.5198	915.383	917.104	858.04	96.7648	7.80291	915.501	-0.611378	4.30386e+09	0.435075	216.851	10.0114	5.26404	-0.555617	1.27878	0.399691	0.523533	0.385103	0.988996	0.245638	0.809871	0.808908	0.984745	0.936163	-0.182649	0.611434	0.372423	3.12915
1	0.660521	0.550014	22.3179	40.577	48.2597	41.2311	36.1386	52.0096	12845.3	26.802	0.531215	4993.18	0.388715	12875	866.477	896.439	9.99749e+09	1.26574	15.7042	4.35208	939.72	9.70637	881.104	880.938	806.817	132.903	6.52809	881.195	-0.0354634	9.99749e+09	0.492224	159.67	14.1749	2.92242	-0.103152	0.87282	0.443969	0.325192	0.413334	1.03803	0.265481	0.798352	0.796396	0.988132	0.941495	-0.092255	0.391961	0.387348	3.75069
1	0.724603	0.532248	6.35632	11.9424	11.6619	13.4536	9.84886	13.6015	429.292	8.6535	0.823737	334.09	0.778237	440	878.793	909.715	3.52683e+08	1.35113	17.1384	6.82999	918.723	10.3709	895.191	897.776	819.887	98.8366	7.01699	895.294	-1.4095	3.52683e+08	0.435744	185.385	19.6167	4.52932	-0.763807	1.11121	0.349068	0.520385	0.331758	0.945761	0.235191	0.836815	0.835852	0.986738	0.945106	-0.194884	0.607886	0.318422	4.40739
1	0.864086	0.662182	22.8977	34.5791	41.7253	39.6989	34	42.9069	15121.3	29.8793	0.732304	4038.18	0.267052	15160	775.676	816.911	9.72981e+09	1.35541	17.2118	27.1911	922.974	13.5284	800.869	806.679	560.938	362.036	7.78197	801.129	-3.48517	9.72981e+09	0.508873	416.558	113.323	114.094	-10.6585	2.14351	0.246807	0.789845	0.206128	0.767955	0.203116	0.902162	0.900773	0.998918	0.987258	-0.390639	0.781716	0.183602	10.623
1	0.802937	0.757002	18.9142	24.9856	28.3196	29.6816	25.9422	31.5911	5965.17	20.0619	0.723136	2199.61	0.368742	5995	974.864	1012.38	5.91507e+09	1.40489	21.343	2.77931	1044.66	12.0537	993.201	992.848	933.076	111.583	8.73692	993.311	-0.00855998	5.91507e+09	0.432563	218.252	10.5437	4.55355	-0.0188178	1.27305	0.301708	0.615977	0.294385	0.884808	0.211716	0.854028	0.853539	0.988454	0.95111	-0.258246	0.698252	0.287979	3.20948
1	0.706973	0.604929	17.8624	29.5281	34.4819	32.6956	26.4764	35.623	7244.83	20.8756	0.75777	2389.46	0.329815	7275	799.441	852.813	4.97896e+09	1.83343	32.791	2.28901	874.013	17.3104	827.028	828.227	754.481	119.532	13.2697	827.281	-0.248568	4.97896e+09	0.31215	417.756	13.2584	15.1427	-0.365565	2.60396	0.435609	0.713472	0.413424	1.02706	0.259035	0.796967	0.795506	0.983425	0.931623	-0.300646	0.80793	0.394184	3.56597
1	0.75133	0.475171	5.50411	11.5834	11.6619	11.6619	8.94427	13.1529	349.458	8.70298	0.774766	309.678	0.886165	360	821.034	864.359	2.57698e+08	1.48586	25.3396	2.66645	875.345	13.7399	845.904	850.191	795.814	79.5314	10.207	846.066	-0.691534	2.57698e+08	0.395802	273.915	12.2455	6.01203	-1.48499	1.49029	0.350102	0.610366	0.339035	0.931878	0.227434	0.832327	0.831589	0.986623	0.943758	-0.264239	0.699811	0.329352	3.45808
1	0.732351	0.628145	9.29597	14.7991	17	17.4929	12.1655	18.1934	910.292	10.8381	0.772144	588.265	0.646237	925	768.029	805.242	5.72284e+08	1.48113	17.4766	7.49159	823.976	12.0503	786.388	788.203	694.393	129.583	7.5965	786.565	-1.34432	5.72284e+08	0.453431	279.578	24.9038	13.2943	-1.87777	1.36745	0.448975	0.50043	0.412866	1.05579	0.273676	0.799421	0.797178	0.988024	0.941656	-0.157647	0.57372	0.382818	4.96727
1	0.526642	0.452435	15.9757	35.3104	22.0227	41.4367	37.3363	41.7373	4991.54	18.596	0.615209	2295.89	0.459957	5030	594.231	657.204	1.97428e+09	1.98118	34.7581	2.34574	686.414	19.4059	626.057	626.366	556.459	129.955	14.2559	626.499	-0.0780351	1.97428e+09	0.27828	552.915	12.708	25.4169	0.0501867	3.30104	0.431803	0.768311	0.396368	1.03753	0.267551	0.807633	0.805352	0.988481	0.944004	-0.337746	0.848625	0.36615	3.46268
1	0.813037	0.609828	16.3006	26.7299	34.6554	28.6531	29.5466	35.9026	5272.88	21.7324	0.663084	2209.43	0.419018	5310	931.926	954.862	4.7211e+09	1.01283	11.9012	4.20718	970.75	7.42302	942.869	943.171	900.987	69.7634	4.97478	942.919	-0.581404	4.7211e+09	0.585866	93.7514	4.91498	1.93731	0.218925	0.737182	0.203106	0.568014	0.202564	0.719286	0.160201	0.898808	0.898772	0.979714	0.949386	-0.267334	0.631616	0.20209	2.18665
1	0.762746	0.680589	13.7657	20.2262	23.8537	22.8254	18.3848	24.3516	2793.96	15.4275	0.73698	1301.69	0.465895	2815	1374.92	1428.41	5.53267e+09	2.02411	24.3347	12.1656	1653.67	18.2888	1401.65	1403.62	1254.75	398.916	10.4042	1401.94	-0.41834	5.53267e+09	0.326602	793.157	43.6487	115.607	-5.0091	3.58262	0.950953	0.572895	0.551384	1.37129	0.638888	0.768885	0.758355	0.996843	0.97042	-0.216068	0.738285	0.368942	6.55672
1	0.792924	0.638868	22.3316	34.955	42.0595	42.0595	33.2415	43.2319	14062.9	27.7166	0.702035	4013.36	0.285387	14105	1104.53	1161.81	1.82065e+10	1.89233	26.9944	3.66818	1195.93	17.3691	1135.9	1138.81	1039.15	156.777	11.5674	1136.12	-0.769585	1.82065e+10	0.32359	504.707	24.6386	36.2114	-4.29484	3.20646	0.415077	0.770946	0.389101	1.01932	0.258515	0.809704	0.808047	0.991761	0.951721	-0.332138	0.84068	0.36708	4.89292
1	0.6622	0.361206	12.0605	33.3894	35.6931	37.3363	24.7386	37.55	5241.54	22.1105	0.598806	2436.9	0.46492	5270	882.356	922.427	4.30126e+09	1.71159	18.7378	9.64452	1040.32	14.4433	903.154	900.427	829.87	210.446	7.8649	903.426	2.00963	4.30126e+09	0.383466	491.398	14.1189	81.7021	10.1958	3.09722	0.579455	0.685937	0.44781	1.17217	0.370031	0.794301	0.788817	0.993134	0.95634	-0.236692	0.727093	0.364806	3.67278
1	0.741244	0.628413	18.3375	29.1807	35.2278	30.2324	36.8782	37.0945	6625.83	21.63	0.626191	2724.4	0.411179	6670	850.848	880.096	5.00709e+09	1.27325	13.8591	7.46479	902.491	9.49496	866.322	868.208	755.362	147.129	5.87297	866.422	-1.4767	5.00709e+09	0.508588	173.673	26.8316	4.76105	-0.463051	0.974624	0.307942	0.515491	0.297522	0.899597	0.217547	0.852865	0.852267	0.993871	0.96295	-0.193056	0.591195	0.289348	5.16379
1	0.600282	0.385052	8.04835	20.902	22.3607	20.2485	15.1327	23.1517	812.292	12.5471	0.616353	683.065	0.840911	835	918.949	949.792	7.29863e+08	1.17551	14.9302	3.47864	964.817	9.39054	934.85	935.288	887.158	77.6592	6.44592	934.926	-0.403147	7.29863e+08	0.552067	142.778	8.62345	2.20078	-0.281444	0.727783	0.353235	0.343586	0.343578	0.948004	0.2322	0.829821	0.829177	0.979392	0.931606	-0.102901	0.420581	0.335127	2.92048
1	0.933514	0.890855	22.8078	25.6021	30.2324	32.0156	28.2312	32.5269	9619.08	23.8999	0.789015	2772.18	0.288196	9650	887.659	926.339	7.94988e+09	1.48058	20.4973	3.76929	954.716	12.1934	907.514	908.597	816.033	138.683	8.46506	907.646	-0.532127	7.94988e+09	0.431371	239.742	23.257	6.43056	-0.511028	1.4009	0.357446	0.592927	0.34538	0.952471	0.233897	0.829307	0.828516	0.992879	0.956995	-0.227307	0.678261	0.334952	4.79543
1	0.601596	0.386611	14.5515	37.6385	40.8167	39.8246	27.0185	42.0238	7473.62	22.6432	0.646155	2860.89	0.382799	7510	983.303	1035.48	7.72684e+09	1.82326	22.8263	6.67521	1076.92	16.6433	1014.07	1019.94	884.803	192.119	9.99333	1014.33	-1.65195	7.72684e+09	0.344271	528.155	38.3925	42.8544	-6.11546	2.65001	0.529372	0.664064	0.449127	1.14469	0.322334	0.78785	0.783413	0.993633	0.955798	-0.226422	0.72001	0.387653	6.15319
1	0.921629	0.912528	10.6121	11.6293	14.2127	14.2127	12.083	14.7648	857.708	10.7179	0.825254	529.001	0.616761	870	1011.92	1062.13	9.42315e+08	1.75366	25.5166	5.05564	1076.93	16.1962	1040.52	1045.72	942.401	134.533	10.6838	1040.73	-1.27918	9.42315e+08	0.343475	441.549	27.8002	22.149	-3.78161	2.27481	0.50932	0.630043	0.45846	1.11107	0.294983	0.779015	0.775856	0.989939	0.943391	-0.218995	0.704518	0.416142	5.23045
1	0.742149	0.579579	10.4684	18.062	17.4642	18.3576	18.868	21.2368	1518.17	13.4047	0.746295	855.959	0.563811	1535	1386.73	1446.67	3.07244e+09	2.09529	27.8365	9.23025	1480.76	19.5057	1414.49	1416.4	1249.07	231.688	11.6652	1414.78	-1.67143	3.07244e+09	0.307706	815.636	65.831	113.507	-9.4788	3.79417	0.706897	0.680234	0.529306	1.27587	0.419678	0.760318	0.752402	0.994333	0.95697	-0.242656	0.772326	0.412722	8.06592
1	0.731599	0.51566	16.7825	32.5457	25.632	36.7696	34.7131	38.0263	6378.17	23.8104	0.663972	2504.95	0.392738	6410	872.762	916.177	5.13581e+09	1.6188	23.3534	5.16161	1055.17	13.6482	894.94	895.51	796.359	258.814	9.54574	895.108	-0.0952529	5.13581e+09	0.378198	300.825	28.4602	8.02639	-0.263592	1.59116	0.523859	0.503373	0.456981	1.11419	0.306871	0.781329	0.777841	0.996424	0.965199	-0.159444	0.597486	0.408542	5.30974
1	0.741588	0.529711	9.98702	18.8537	16.1555	22.8473	23.5372	24.1039	1315.58	13.9817	0.686092	846.28	0.643274	1335	881.596	913.061	1.07326e+09	1.16041	17.4309	2.60991	928.883	9.84402	896.548	896.095	855.732	73.1506	7.14843	896.629	0.0565116	1.07326e+09	0.492773	145.366	5.70567	1.50399	0.244176	0.817092	0.315601	0.440538	0.304514	0.899831	0.218198	0.849591	0.848851	0.981631	0.939467	-0.160463	0.515473	0.294814	2.36224
1	0.770057	0.639705	17.8448	27.8954	31.9531	34	29.0689	34.7131	6785.96	21.481	0.700231	2475.43	0.364787	6820	836.399	858.653	4.89903e+09	1.06296	11.5795	4.19744	877.343	7.01155	847.498	847.572	774.272	103.07	4.82762	847.546	-0.353889	4.89903e+09	0.507675	80.3491	19.2586	0.988982	0.122386	0.665915	0.363554	0.293156	0.357856	0.940732	0.22973	0.822012	0.821642	0.990198	0.948979	-0.0849113	0.343217	0.352962	4.37984
1	0.52681	0.465589	15.8112	33.9596	24.5153	36.3593	29.4109	36.7015	5978.71	17.8903	0.677175	2352.46	0.393472	6010	845.261	914.37	4.6508e+09	2.24144	40.9371	8.33455	941.938	23.1858	879.166	881.281	654.631	287.307	16.5333	879.684	-1.30671	4.6508e+09	0.246127	912.076	95.086	102.955	-6.10531	4.73525	0.632918	0.763179	0.481819	1.20093	0.396028	0.778013	0.772911	0.995742	0.963698	-0.325934	0.866133	0.399791	9.69847
1	0.955054	0.770092	9.2885	12.0615	13.4536	15	13.3417	15.2971	856.792	11.5194	0.832487	524.031	0.61162	870	828.697	866.737	6.28209e+08	1.38469	17.2992	4.61239	881.895	11.8973	849.608	852.489	778.159	103.736	7.68212	849.752	-1.11625	6.28209e+08	0.447269	245.748	13.0159	6.20118	-1.48333	1.19951	0.372249	0.52135	0.352534	0.982482	0.245623	0.827019	0.825705	0.98584	0.941714	-0.174602	0.584208	0.335283	3.57886
1	0.714103	0.539781	9.46758	17.5397	19.2094	17	14.3178	19.7231	1253.58	12.5251	0.739556	760.236	0.60645	1270	803.09	838.813	8.59786e+08	1.45141	19.4799	6.77819	859.042	12.0549	822.643	825.658	736.708	122.334	8.05172	822.798	-1.32371	8.59786e+08	0.425228	254.479	20.4215	10.1123	-1.66289	1.46919	0.310797	0.646124	0.28441	0.903883	0.22672	0.861958	0.860434	0.991725	0.95983	-0.292545	0.730998	0.263538	4.48679
1	0.751367	0.577585	8.76065	15.1677	16.5529	17	13.9284	17.72	915	11.3965	0.743964	612.651	0.669564	930	908.318	926.802	7.83145e+08	0.751598	9.25797	4.16965	935.112	5.76767	917.625	917.875	880.377	54.7355	3.88985	917.656	-0.514296	7.83145e+08	0.7066	56.2895	4.62625	0.638168	0.23543	0.360324	0.225174	0.228022	0.225174	0.757842	0.172027	0.887413	0.887413	0.977483	0.943706	-0.086885	0.290274	0.225174	2.14299
1	0.375554	0.338585	15.8878	46.9242	43.8634	42.72	25.5539	49.5278	7751.46	17.6225	0.653199	2899.75	0.374091	7790	878.783	923.338	6.3725e+09	1.57391	21.7137	4.37985	950.491	14.1278	904.266	908.108	819.89	130.601	9.18276	904.453	-1.09113	6.3725e+09	0.428527	339.846	22.2967	15.9365	-2.66015	1.85805	0.363372	0.671361	0.338117	0.965676	0.243167	0.83506	0.833467	0.992794	0.958083	-0.271086	0.731738	0.316873	4.6822
1	0.614813	0.589982	10.3514	17.5454	18.0278	18.6011	13.0384	19.7231	1279.12	10.7871	0.807933	705.316	0.551405	1295	900.988	949.12	1.1176e+09	1.61979	23.7522	3.44933	967.141	14.8775	928.794	932.973	856.631	110.51	10.2061	928.984	-0.852994	1.1176e+09	0.408516	352.212	14.2064	12.9841	-2.18349	1.80768	0.428749	0.613882	0.38335	1.05005	0.277246	0.815779	0.812865	0.983886	0.937181	-0.225154	0.691794	0.344689	3.72306
1	0.723597	0.591812	13.8319	23.372	20.5183	27.7849	24.6982	28.9137	3587.83	16.9119	0.781582	1450.1	0.404171	3610	815.622	847.675	2.4973e+09	1.292	16.7558	4.66202	896.945	10.1191	831.624	831.471	743.715	153.229	6.82435	831.728	-0.201296	2.4973e+09	0.491844	173.923	22.7712	3.46548	-0.239619	0.988781	0.357512	0.468247	0.335835	0.960862	0.240416	0.835533	0.834243	0.992907	0.958316	-0.16092	0.548908	0.318353	4.75535
1	0.891286	0.634927	13.4174	21.1322	23.7697	23.8537	23.7697	26.2869	3551.25	18.8348	0.761838	1477.55	0.416065	3575	1686.44	1831.45	1.12692e+10	3.08522	62.9158	6.03221	1926.79	46.6102	1774.33	1792.25	1438.07	488.718	28.1664	1775.45	-1.55891	1.12692e+10	0.160361	3997.56	222.37	2247.25	-130.908	18.3003	2.61353	0.745785	1.12417	1.96722	1.31178	0.604522	0.567548	0.99426	0.951618	-0.195393	0.805323	0.458223	14.7798
1	0.857436	0.80448	42.7381	53.1252	64.6607	57.8014	63.1269	67.2086	53066.3	45.5514	0.611771	11162.8	0.210356	53145	826.977	867.936	3.82714e+10	1.57703	21.2373	5.07289	948.516	13.1116	848.434	850.019	728.698	219.818	8.87831	848.606	-0.692519	3.82714e+10	0.395309	291.572	30.0249	12.7807	-1.34896	1.77048	0.335849	0.680593	0.31491	0.932471	0.232076	0.845817	0.84463	0.995927	0.968695	-0.294038	0.759372	0.298582	5.44667
1	0.772818	0.700148	16.7085	23.8642	27.0185	27.6586	22.2036	28.5307	4966.83	18.4427	0.819145	1718.61	0.346016	4991	1143.08	1209.08	6.91598e+09	2.17391	36.5363	5.19669	1295.03	21.3157	1176.84	1177.37	940.648	354.377	15.0454	1177.15	-0.125095	6.91598e+09	0.260442	728.271	111.699	55.2896	0.340907	4.02752	0.737971	0.69	0.549868	1.27057	0.422292	0.75006	0.742247	0.996794	0.966281	-0.256295	0.800005	0.434065	10.5298
1	0.909155	0.692411	15.0606	21.751	26.9072	24.4131	21.095	27.074	4286.42	19.775	0.773213	1650.37	0.385023	4310	1374.69	1430.55	8.49085e+09	2.07026	25.7883	28.6354	1821.87	19.1626	1403.24	1404.91	1226.72	595.147	10.9563	1403.58	1.29941	8.49085e+09	0.318629	942.772	59.0689	292.005	3.0214	4.04035	1.05643	0.578176	0.561432	1.37927	0.732687	0.767283	0.757034	0.998236	0.978218	-0.218475	0.743577	0.373203	7.63693
1	0.804571	0.693662	12.3779	17.8442	19.2094	21.2603	17.088	22.0907	2152.08	14.357	0.819587	983.547	0.457021	2170	915.268	960.636	1.91581e+09	1.70023	23.4718	4.57826	978.93	14.5356	939.417	941.813	847.594	131.337	9.78766	939.607	-0.923103	1.91581e+09	0.363289	357.445	26.9944	15.6669	-1.8724	1.91728	0.388402	0.660146	0.359815	1.00359	0.255826	0.824835	0.822951	0.992298	0.955419	-0.26472	0.746003	0.335011	5.15864
1	0.334895	0.260393	12.5451	48.1775	37.3363	41.8808	18.0278	43.0116	3588.29	16.1344	0.612385	1850.91	0.515819	3625	1073.28	1133.91	4.42676e+09	2.12059	29.9583	6.35581	1162.73	20.3305	1104.71	1108.69	946.163	216.563	12.7005	1105.07	-1.39865	4.42676e+09	0.287532	780.814	61.1886	97.1919	-9.34718	4.02971	0.615668	0.731483	0.454518	1.21268	0.400804	0.795588	0.788497	0.994057	0.95984	-0.301604	0.825492	0.348884	7.76753
1	0.901405	0.859922	29.0831	33.8206	41.7253	41.7253	37.0135	47.2758	20217.3	30.4861	0.740227	4848.43	0.239816	20260	1325.61	1422.77	3.88243e+10	2.52368	42.9732	5.46594	1473.32	30.4847	1383.71	1395.4	1114.71	358.608	19.1019	1384.31	-1.42635	3.88243e+10	0.226028	1637.24	146.264	344.751	-31.345	8.1786	0.912265	0.796461	0.560727	1.37911	0.58968	0.761417	0.750781	0.996095	0.966135	-0.317606	0.876368	0.384154	12.0185
1	0.671786	0.593662	14.5806	24.5605	26.5707	28.6531	19.7231	28.8097	3909.54	16.4994	0.752499	1594.88	0.407946	3935	1341.34	1486.5	7.86257e+09	3.33747	75.1077	4.63347	1675.36	47.6176	1412.13	1408.02	1089.65	585.707	31.1109	1413.55	0.253809	7.86257e+09	0.123256	3990.43	202.424	1457.69	31.1459	18.8287	2.2627	0.78186	0.970992	1.79563	1.27909	0.640895	0.614478	0.996531	0.964298	-0.294231	0.908592	0.478852	14.0812
1	0.751915	0.683189	19.4297	28.4397	32.6497	32.6497	25.807	33.8674	8036.25	21.3842	0.797759	2432.1	0.302641	8065	997.011	1070.29	8.68132e+09	2.2825	34.552	7.58223	1112.74	23.5368	1037.01	1042.66	775.862	336.88	14.7755	1037.51	-1.54143	8.68132e+09	0.258226	1038.98	124.665	166.111	-15.084	4.94478	0.842885	0.705816	0.606702	1.36088	0.464414	0.730269	0.719458	0.995786	0.960497	-0.225747	0.773869	0.448662	11.1193
1	0.752625	0.58332	15.6575	26.842	26.0768	27.7849	28.8444	31.3209	5805.54	20.202	0.798018	1957.49	0.337176	5830	877.322	920.341	4.71408e+09	1.58386	22.9783	4.85164	1045.8	13.3917	899.056	898.749	851.27	194.528	9.41036	899.217	0.449948	4.71408e+09	0.384642	288.808	6.08108	9.03562	0.392543	1.61242	0.442915	0.567888	0.407934	1.03921	0.269165	0.801458	0.799473	0.993248	0.955052	-0.200941	0.656165	0.38075	2.40593
1	0.858798	0.638649	17.3473	27.1625	31.3209	32.6497	28.1603	33.1964	6996.5	23.3271	0.726504	2435	0.348032	7030	899.289	955.698	6.0679e+09	1.97186	30.0649	5.07972	1001.23	18.0714	928.767	930.751	725.335	275.892	12.4868	929.055	-0.586675	6.0679e+09	0.305322	534.256	76.5573	29.3792	-1.2659	2.81761	0.578987	0.657579	0.480391	1.18085	0.341344	0.7747	0.769528	0.996046	0.963574	-0.233635	0.753912	0.407691	8.71764
1	0.768847	0.757923	18.5629	24.4918	28.3196	28.3196	23.7697	29.7489	5819.33	18.8305	0.803009	1948.4	0.334816	5845	899.357	943.279	4.9861e+09	1.6461	21.1496	6.48981	973.586	14.149	923.408	926.572	799.445	174.141	8.94769	923.609	-1.37571	4.9861e+09	0.39004	370.408	42.7212	21.3	-3.21241	1.81455	0.490955	0.570344	0.437276	1.09456	0.292225	0.789916	0.786721	0.992531	0.952001	-0.181987	0.62874	0.393953	6.51076
1	0.848193	0.627492	18.3045	29.1709	29.6816	34.6554	30.2655	35.0143	9234.12	24.7425	0.798095	2667.02	0.288822	9265	918.474	971.929	8.37268e+09	1.73262	24.013	5.35974	998.933	16.8538	950.359	956.359	824.784	174.149	10.477	950.626	-1.43	8.37268e+09	0.398469	507.121	44.1487	32.3395	-5.4358	2.37271	0.477865	0.660054	0.395494	1.10586	0.317354	0.814861	0.810435	0.992794	0.956943	-0.235248	0.711976	0.333613	6.60864
1	0.671665	0.51326	23.3942	45.5796	52.4976	47.4342	38.833	53.1037	20136.8	30.6142	0.675475	5299.1	0.263155	20185	808.968	846.25	1.38605e+10	1.48389	18.0899	31.3001	906.295	12.3028	828.453	830.649	554.854	351.441	7.65314	828.657	-3.09966	1.38605e+10	0.450235	338.789	136.585	55.7046	-4.63563	1.65019	0.447478	0.569166	0.373875	1.04057	0.303429	0.822098	0.819661	0.998045	0.976882	-0.190915	0.627835	0.334717	11.6741
1	0.81849	0.718695	15.9697	22.2204	25	26.9072	21.2132	27.5681	4421.83	18.1871	0.803215	1622.01	0.366819	4445	932.855	1074.78	4.44884e+09	3.31028	76.0774	15.9315	1219.02	48.1772	998.102	997.276	343.432	875.588	31.8013	1000.43	-1.88298	4.44884e+09	0.124017	4656.93	764.6	4357.65	-96.1156	21.1499	2.60735	0.778057	0.967889	1.79923	1.64441	0.649594	0.624041	0.998066	0.974869	-0.300677	0.916608	0.467502	27.5674
1	0.625195	0.436284	7.49713	17.184	17.4929	18.0278	13.9284	19.3391	754.167	10.7434	0.702039	570.735	0.756776	770	935.97	979.748	7.08555e+08	1.56278	22.7694	2.65763	1002.42	13.1734	959.133	960.462	914.079	88.3417	9.41349	959.271	-0.258571	7.08555e+08	0.390852	263.821	8.50122	6.08361	-0.269058	1.49604	0.354743	0.614253	0.345581	0.94807	0.232118	0.828736	0.828126	0.986429	0.942621	-0.245325	0.707812	0.337565	2.8663
1	0.80557	0.689479	22.1747	32.1616	33.8378	36.7696	41.4367	43.1393	11513.9	25.9084	0.693696	3554.65	0.308727	11555	949.184	1003.83	1.11318e+10	1.83744	24.8189	5.62682	1028.53	17.405	981.236	987.232	856.199	172.329	10.8338	981.515	-1.4893	1.11318e+10	0.361545	547.072	34.7148	42.6825	-6.14124	2.66012	0.549505	0.653763	0.462265	1.16084	0.329443	0.782489	0.777571	0.991691	0.949584	-0.219176	0.709961	0.394461	5.84691
1	0.876596	0.694795	10.9404	15.7463	17.4929	17.4929	17.088	18.9209	1554	13.8031	0.812557	798.481	0.513823	1570	769.137	806.275	9.75539e+08	1.43306	18.4323	3.74142	823.976	11.5494	788.125	788.924	720.566	103.41	7.85559	788.265	-0.493659	9.75539e+08	0.443691	220.937	16.5515	4.2742	-0.367476	1.11059	0.492395	0.382582	0.445865	1.09504	0.287998	0.78473	0.781721	0.981444	0.92679	-0.100892	0.453064	0.406027	4.04927
1	0.76959	0.658714	18.6617	28.3304	32.2025	26.2488	30.5287	32.7567	7481.75	21.8028	0.762948	2424.7	0.324082	7510	811.471	884.523	5.4135e+09	2.35292	41.4594	21.7274	1221.13	24.6758	848.318	846.651	724.267	496.864	16.9036	849.022	2.22619	5.4135e+09	0.233261	1195.13	41.7567	463.157	19.017	5.79925	1.07277	0.685244	0.652816	1.41284	0.632826	0.719683	0.707629	0.997638	0.971078	-0.241177	0.80403	0.456282	6.36982
1	0.851575	0.745581	23.1696	31.0759	33.0151	34.6554	35.5106	36.9594	13321.1	26.4635	0.801505	3390.56	0.254525	13355	868.511	913.786	1.05259e+10	1.68991	23.0414	17.4375	984.472	14.5115	887.567	884.09	646.709	337.764	9.75872	887.784	-0.748006	1.05259e+10	0.372458	386.45	120.277	46.2935	-0.654974	1.98552	0.515324	0.584886	0.439321	1.09843	0.315032	0.790247	0.787253	0.997743	0.972804	-0.20894	0.680438	0.394127	10.9503
1	0.833792	0.707998	11.509	16.2558	18.6011	19.2094	16.2788	20.1246	1672.71	13.5539	0.793471	858.816	0.513428	1690	1095.13	1171.81	2.17604e+09	2.39696	30.3818	10.8195	1230.12	25.21	1134.06	1138.92	854.466	375.652	13.72	1134.72	-2.02145	2.17604e+09	0.263741	1498.73	146.238	489.489	-32.4359	6.89038	1.1674	0.701498	0.658848	1.49611	0.716762	0.731025	0.71659	0.99559	0.962778	-0.25268	0.811201	0.409879	12.0334
1	0.696167	0.452413	14.968	33.0849	33.1059	35.5106	26.5707	36.8917	7414.96	23.0326	0.739555	2486.49	0.335334	7445	1503.17	1565.75	1.77089e+10	1.92161	24.9729	6.30481	1593.97	19.5646	1542.05	1550.21	1383.58	210.387	11.5149	1542.28	-1.67259	1.77089e+10	0.341084	717.472	54.2705	88.4936	-11.8869	3.76722	0.481946	0.770199	0.391914	1.10192	0.322859	0.817424	0.812945	0.994234	0.961596	-0.312528	0.812192	0.327769	7.31083
1	0.84308	0.780436	26.3504	33.7637	40.8044	34.6554	36.6879	42.2611	16715.4	28.4655	0.74771	4228.27	0.252956	16755	1624.17	1707.19	4.6754e+10	2.46693	44.0072	4.08784	1820.02	26.8833	1670.11	1674.81	1488.14	331.877	18.4156	1670.46	-0.75593	4.6754e+10	0.219672	1174.78	71.3612	174.325	-11.8435	6.72949	0.475929	0.867301	0.395337	1.08266	0.311766	0.813666	0.81008	0.997608	0.973965	-0.435749	0.931686	0.342467	8.35449
1	0.858737	0.66913	15.5735	23.2742	25	29.8329	23.4094	29.9833	4815.17	19.9864	0.787016	1752.17	0.363885	4840	1101.24	1226.45	6.52168e+09	3.00362	55.0922	5.21838	1289.01	37.3548	1159.68	1157.9	887.695	401.312	23.5746	1160.8	-0.502639	6.52168e+09	0.158358	2588.47	149.755	812.584	-7.72275	13.6668	1.50341	0.800479	0.822442	1.63204	0.802135	0.670258	0.648713	0.994982	0.95614	-0.292262	0.894793	0.47261	12.1124
1	0.807028	0.69727	25.8348	37.0514	38.4187	43.1856	38.8973	46.9255	18740.3	29.9015	0.749809	4550.41	0.242814	18780	811.654	842.939	1.29029e+10	1.24893	14.7945	13.9635	1026.4	10.4256	828.755	831.252	728.342	298.055	6.33709	828.89	-0.617542	1.29029e+10	0.528417	222.755	22.356	12.2061	-1.43534	1.18827	0.239896	0.661415	0.221387	0.783518	0.189489	0.891693	0.890994	0.998599	0.984268	-0.303849	0.704363	0.210658	4.70307
1	0.631201	0.557505	12.7452	22.8612	19.2094	26.0768	22.1359	27.2764	2849.38	14.43	0.776105	1252.36	0.439522	2870	1081.83	1201.08	3.80312e+09	2.88973	58.1909	7.39697	1271.25	37.5714	1150.09	1160.76	719.399	551.852	24.9127	1151.14	-1.33129	3.80312e+09	0.167241	2424.13	354.026	677.705	-38.554	10.8163	1.57325	0.740284	0.820538	1.66088	0.8769	0.677204	0.655261	0.997099	0.966976	-0.267648	0.861551	0.453286	18.7539
0	0.845021	0.724894	18.9705	26.17	30.2324	30.2324	25.2389	31.0322	7641.29	22.1142	0.81084	2313.81	0.302803	7670	889.025	924.579	6.33022e+09	1.34453	16.9837	7.90527	949.865	11.3415	908.34	910.839	783.509	166.357	7.19721	908.473	-1.51716	6.33022e+09	0.514142	240.386	34.7866	10.0001	-1.60418	1.12866	0.339016	0.534264	0.316449	0.946115	0.236187	0.845427	0.844032	0.993276	0.960754	-0.184444	0.587793	0.297739	5.88123
0	0.845348	0.807033	17.397	21.5568	26.2488	25.6125	21.0238	26.5518	4661.21	18.223	0.807605	1670.9	0.35847	4685	899.88	946.954	4.01354e+09	1.68339	20.7591	4.82387	973.643	14.4428	925.364	928.256	830.156	143.487	9.01174	925.57	-1.06913	4.01354e+09	0.386511	380.557	21.673	20.3808	-2.98943	2.01461	0.404696	0.663178	0.374916	1.01619	0.259947	0.817414	0.81552	0.98919	0.946968	-0.252823	0.731052	0.349719	4.61194
0	0.735	0.663398	17.8186	26.8597	30.8058	30.2324	23.0217	31.273	6553.29	19.7418	0.798547	2120.75	0.323616	6580	832.374	863.068	4.7381e+09	1.291	15.9478	4.34163	886.04	9.8264	848.478	849.77	768.513	117.527	6.62526	848.573	-0.724848	4.7381e+09	0.450613	161.701	20.3351	3.11394	-0.490429	1.05146	0.288465	0.568039	0.281891	0.867605	0.206359	0.86011	0.859712	0.992233	0.959845	-0.229295	0.642711	0.276516	4.48824
0	0.714926	0.542679	11.0183	20.3035	21.9317	22.8254	18.868	23.4307	2104.5	14.5155	0.753495	1053.99	0.500827	2125	1142.72	1250.5	3.06281e+09	2.74848	52.3195	3.17921	1329.23	32.1771	1199.85	1204	1042.13	287.098	22.1429	1200.55	-0.370609	3.06281e+09	0.178193	1674.59	60.0626	221.859	-7.13974	8.25549	1.066	0.768187	0.723898	1.48235	0.526149	0.689445	0.672034	0.993828	0.94988	-0.274635	0.861813	0.476066	7.63304
0	0.773208	0.719969	11.7147	16.2712	17.4929	19.2094	14.4222	19.3391	1648.17	12.581	0.825586	817.314	0.495893	1665	961.478	987.299	1.58193e+09	1.16107	13.9657	4.022	1003.3	8.30581	974.677	975.584	921.208	82.0879	5.65843	974.736	-0.650229	1.58193e+09	0.477387	113.462	12.7736	1.42112	-0.312331	0.764855	0.356773	0.36207	0.352552	0.933774	0.227164	0.824427	0.824146	0.986312	0.941342	-0.111853	0.427887	0.348859	3.55968
0	0.411898	0.357274	18.4563	51.6585	48.1041	51	26.9258	52.4404	12243.3	21.278	0.684614	3752.36	0.306482	12285	1183.49	1217.83	1.77257e+10	1.43719	17.3372	7.41159	1250.9	11.289	1201.1	1202.72	1095.82	155.081	7.22204	1201.2	-1.26667	1.77257e+10	0.438283	239.284	31.4015	8.34491	-1.13018	1.28929	0.381489	0.54044	0.342797	0.989494	0.25882	0.834456	0.832449	0.994201	0.962326	-0.198363	0.621246	0.3144	5.58341
0	0.658899	0.389681	15.8605	40.7011	44.2832	43.0813	30.0167	44.7214	11521.1	26.8179	0.706606	3491.15	0.303023	11560	955.559	978.915	1.08116e+10	1.0394	11.3753	6.50916	1005.85	7.62423	967.031	967.755	891.065	114.789	4.74297	967.089	-1.02585	1.08116e+10	0.597691	111.371	17.4086	2.35385	0.0460249	0.679742	0.235989	0.482928	0.231794	0.784713	0.180194	0.884798	0.884522	0.993639	0.966961	-0.201566	0.553402	0.228159	4.15904
0	0.642553	0.482309	17.6679	36.6319	39.3573	40.8167	27.0185	41.7971	10305.8	23.5379	0.754276	3036.27	0.294619	10340	945.782	965.007	9.43438e+09	0.850266	9.91765	14.5666	1093.67	6.33478	955.165	955.463	883.569	210.105	4.10852	955.205	-0.303529	9.43438e+09	0.647679	76.4262	14.5208	1.55406	-0.564582	0.538595	0.181601	0.493726	0.176286	0.675269	0.149607	0.912519	0.912333	0.997797	0.982415	-0.209569	0.518662	0.173369	3.79888
0	0.852079	0.689508	22.0911	32.0389	36.6197	36.6197	31.7805	38.6782	13300.4	27.2997	0.793604	3420.76	0.257193	13335	760.004	829.673	8.55737e+09	2.13987	34.1496	4.46021	858.597	22.1984	800.561	807.854	656.367	202.231	14.6838	801.076	-1.14886	8.55737e+09	0.284644	824.009	45.0258	75.241	-8.93531	4.12866	0.536345	0.767628	0.442487	1.15328	0.33394	0.793087	0.788097	0.993566	0.95658	-0.313479	0.837652	0.372433	6.64279
0	0.73845	0.592237	11.9279	20.1403	23.3238	22.3607	17.4929	23.8537	2409.88	14.8726	0.789045	1101.65	0.457141	2430	844.261	887.586	1.83391e+09	1.64352	20.8945	7.59084	915.535	13.4294	868.551	871.306	718.113	197.422	8.82506	868.733	-1.12998	1.83391e+09	0.370821	315.877	53.9533	12.8507	-1.33656	1.69239	0.38532	0.626226	0.355189	0.986876	0.256051	0.826561	0.825252	0.99535	0.964736	-0.248733	0.718925	0.335844	7.32298
0	0.532028	0.442309	16.34	36.9426	36.6879	40.8167	24.4131	40.8656	7731.21	19.6545	0.71867	2630.99	0.340308	7765	887.672	941.212	6.49309e+09	1.84836	30.1256	2.68208	996.82	16.9756	914.204	913.951	838.248	158.572	12.3141	914.44	-0.13543	6.49309e+09	0.31757	431.398	17.3406	16.4382	-0.697677	2.45972	0.434833	0.698814	0.396859	1.05009	0.272741	0.807747	0.805362	0.991397	0.950915	-0.279578	0.787305	0.365025	4.10296
0	0.575294	0.433181	18.6161	42.9754	50.0899	46.8402	27.5136	50.1797	12673	24.7235	0.707387	3716.03	0.293225	12715	875.757	905.877	1.0091e+10	1.23527	14.9683	5.87138	932.38	9.63371	890.764	891.427	807.344	125.035	6.27068	890.858	-0.834156	1.0091e+10	0.526504	167.21	17.3445	3.99609	-0.214209	0.905471	0.317243	0.479079	0.301593	0.910449	0.222791	0.85173	0.850768	0.991495	0.957191	-0.170292	0.54727	0.28867	4.14697
0	0.964631	0.848977	10.0983	11.8947	14.2127	15.8114	12.6491	15.843	916.875	11.474	0.848084	538.169	0.58696	930	800.084	857.986	6.41896e+08	1.93673	29.3134	3.50698	878.42	17.8504	830.478	832.866	746.182	132.237	12.2341	830.789	-0.646705	6.41896e+08	0.306297	517.306	24.3652	25.1593	-2.87082	2.59083	0.616584	0.611631	0.509463	1.20867	0.34903	0.762384	0.755965	0.987945	0.93778	-0.204008	0.704808	0.422591	4.88562
0	0.644686	0.463201	14.8534	32.0669	37.3363	38.0789	23.7697	38.4057	6231.88	20.6731	0.720385	2273.35	0.364793	6265	1023.31	1056.02	6.79401e+09	1.36177	14.2426	7.33096	1093	10.3555	1041.26	1043.51	936.076	156.927	6.26308	1041.36	-1.36251	6.79401e+09	0.48366	209.882	26.8065	6.19652	-0.671292	1.08286	0.357285	0.500325	0.332378	0.955581	0.242636	0.837445	0.836277	0.992936	0.958781	-0.186891	0.590965	0.315293	5.15994
0	0.692462	0.585476	18.6864	31.9165	37.6962	36.6879	26.4197	38.7556	6336.62	22.101	0.629592	2630.25	0.415087	6380	889.703	929.335	5.30589e+09	1.52331	17.9933	7.0625	960.209	12.6262	911.777	915.288	815.528	144.682	7.74599	911.945	-1.59498	5.30589e+09	0.446643	305.346	25.6941	18.0444	-2.50518	1.58079	0.353129	0.631151	0.327861	0.965	0.243202	0.840109	0.838586	0.993003	0.959362	-0.237618	0.686636	0.307301	5.03851
0	0.651476	0.523	28.5499	54.5888	59.2368	62.1772	42.2019	64.0859	33751.3	35.5633	0.677922	7450.15	0.220737	33810	831.792	863.697	2.44068e+10	1.35755	15.6245	12.7642	904.154	10.6833	849.503	852.5	664.656	239.498	6.66835	849.636	-1.95647	2.44068e+10	0.457214	224.669	73.5823	11.0691	-1.83411	1.25436	0.29759	0.613484	0.2774	0.883116	0.218164	0.86429	0.863281	0.997573	0.977008	-0.253689	0.674348	0.263009	8.56405
0	0.793067	0.68075	18.3859	27.0082	30.2324	30.2324	26	32.0156	7297.08	21.4193	0.795608	2286.75	0.313378	7325	1202.08	1281.19	1.13727e+10	2.34463	36.7977	3.58082	1329.52	23.8789	1245.64	1249.53	1074.63	254.891	15.7094	1246.03	-0.625621	1.13727e+10	0.239048	960.333	70.2795	110.245	-7.88281	5.7546	0.72208	0.777074	0.566723	1.27533	0.388488	0.740432	0.731869	0.995083	0.957238	-0.29372	0.853353	0.448502	8.30791
0	0.193016	0.0855158	21.0208	245.812	147.275	52.2015	151.559	151.611	23618.9	47.4455	0.503425	7907.8	0.334809	23715	888.457	921.46	1.94902e+10	1.24061	15.4735	8.27638	951.789	10.8328	906.432	909.232	799.526	152.263	6.59467	906.559	-1.72268	1.94902e+10	0.555218	231.101	33.939	11.01	-2.06925	1.09799	0.260058	0.613274	0.2467	0.83211	0.197644	0.878837	0.877986	0.996018	0.972736	-0.239895	0.635729	0.235382	5.8077
0	0.553394	0.434396	12.4149	28.5796	33.1059	25.9615	19.6469	33.9116	2940.12	15.8158	0.622274	1594.95	0.542476	2975	868.914	927.679	2.43687e+09	1.90054	28.1619	7.85374	956.552	18.7469	904.713	912.054	695.183	261.369	12.1893	905.051	-1.64255	2.43687e+09	0.34578	611.708	96.9469	42.1858	-5.85212	2.64376	0.615681	0.616795	0.488154	1.19202	0.372594	0.772656	0.767646	0.99584	0.963099	-0.212201	0.707896	0.412149	9.8203
0	0.860497	0.647724	11.8587	18.3083	19.2094	22.0227	18.6011	23.1084	2336.92	15.7542	0.822935	1034.86	0.44283	2355	829.247	860.916	1.68902e+09	1.35563	15.9476	4.61894	885.563	10.1112	846.778	848.834	772.684	112.879	6.67547	846.881	-0.951823	1.68902e+09	0.433838	174.941	19.9865	3.1603	-0.600627	0.956381	0.465981	0.341181	0.440864	1.04167	0.263428	0.783715	0.78208	0.987511	0.937466	-0.0970134	0.41964	0.419257	4.45685
0	0.145661	0.117109	16.5922	141.681	142.688	24.4131	140.357	142.815	3269.33	20.6375	0.701796	1517.91	0.464287	3300	818.79	862.443	2.33753e+09	1.63039	23.3764	4.8359	882.96	14.0586	841.435	843.119	745.727	137.233	9.64911	841.631	-0.953515	2.33753e+09	0.376542	331.317	27.7037	12.3949	-1.66227	1.67204	0.466463	0.560571	0.409482	1.09002	0.294488	0.804401	0.800957	0.990816	0.949594	-0.18713	0.6433	0.362971	5.23468
0	0.736531	0.692869	18.3877	26.5386	30.2324	28.6531	22.4722	30.6431	6396.71	19.5465	0.789071	2111.9	0.330153	6425	1150.35	1188.18	8.80825e+09	1.51934	18.3613	9.10104	1217.54	12.5208	1170.74	1173.97	1060.32	157.22	7.79376	1170.87	-1.79237	8.80825e+09	0.407069	307.984	29.2072	18.8105	-2.87724	1.61204	0.484571	0.535248	0.43503	1.08322	0.287825	0.790211	0.787408	0.990447	0.946291	-0.166821	0.594834	0.396479	5.37822
0	0.778656	0.550033	17.2292	31.3239	40.3609	32.311	28.1603	40.5586	8841.5	24.3906	0.73011	2832.13	0.320322	8875	874.955	917.288	7.16685e+09	1.59769	19.6952	7.23139	1104.45	13.2101	898.451	901.041	802.576	301.873	8.40129	898.628	-0.71993	7.16685e+09	0.394414	318.228	20.5187	15.1232	-2.07323	1.737	0.394923	0.627664	0.363665	0.996638	0.258026	0.822556	0.82102	0.997693	0.974164	-0.241159	0.70589	0.34219	4.49254
0	0.723067	0.61304	13.0571	21.2989	22.8254	23.8537	17.2627	24.6577	2834.17	15.4005	0.798104	1213.51	0.42817	2855	815.989	856.082	1.98192e+09	1.53962	20.0123	3.16461	883.174	12.4777	833.035	830.095	776.563	106.611	8.58236	833.182	0.471804	1.98192e+09	0.390807	245.614	8.32859	5.94338	0.508835	1.48725	0.421308	0.557083	0.387584	1.03172	0.265703	0.811756	0.80958	0.984074	0.9362	-0.196989	0.645654	0.358766	2.83935
0	0.395752	0.328834	13.8349	42.0726	30.8058	45.1774	21.6333	46.5296	5804.21	16.6503	0.64854	2408.29	0.414922	5840	985.682	1017.02	5.8544e+09	1.45831	14.2689	20.0233	1063.66	10.5902	1001.1	1002.56	822.192	241.464	6.06374	1001.23	-2.47368	5.8544e+09	0.442816	266.059	74.1576	20.5384	-2.36106	1.33587	0.450432	0.490564	0.394223	1.0504	0.289706	0.810508	0.808189	0.996354	0.967485	-0.159124	0.563158	0.359328	8.59861
0	0.63434	0.4212	11.089	26.3272	27.313	29.1548	19.6977	30.5123	3281.17	16.7004	0.744084	1435.1	0.437374	3305	867.198	896.524	2.58074e+09	1.02438	13.456	6.95172	906.105	9.46173	883.567	886.497	799.782	106.323	5.86331	883.662	-1.62354	2.58074e+09	0.63074	167.847	23.8274	3.77357	-0.967607	0.657631	0.223838	0.486338	0.210615	0.765278	0.17833	0.896861	0.896015	0.994007	0.970147	-0.183183	0.511436	0.199379	4.87019
0	0.615818	0.395598	13.5532	34.2601	32.6956	39.3573	23.7697	41.3159	6180.33	21.098	0.670524	2428.91	0.393006	6215	1052.56	1172.82	7.84295e+09	2.90306	61.5514	4.24769	1309.01	38.6857	1122.27	1133.97	824.475	484.537	25.977	1123.36	-0.958843	7.84295e+09	0.167424	2458.92	187.777	560.583	-37.9078	11.6778	1.52544	0.766135	0.834017	1.67192	0.810267	0.669434	0.64677	0.996606	0.963383	-0.245277	0.848568	0.463755	13.6101
0	0.715974	0.603858	10.267	17.0024	19.8494	19.2094	14.3178	19.8746	1408.62	12.1733	0.794113	765.242	0.543255	1425	828.305	866.907	1.0298e+09	1.33699	19.8311	3.9361	877.15	12.0258	849.964	852.86	775.403	101.747	8.31073	850.1	-0.930101	1.0298e+09	0.454776	230.858	13.1748	4.24861	-1.16132	1.09099	0.31912	0.540474	0.300097	0.919687	0.22686	0.853105	0.851854	0.98788	0.950436	-0.202533	0.606089	0.283616	3.6029
0	0.106571	0.0964547	14.5309	150.65	141.057	20.5183	18.4391	141.184	2552.62	16.0549	0.707823	1276.1	0.499916	2580	854.085	924.064	2.07179e+09	2.04808	38.8276	3.05936	942.239	22.4965	895.696	903.731	803.201	139.038	16.2364	896.114	-0.901816	2.07179e+09	0.301706	750.646	20.9591	45.3978	-6.67788	3.53858	0.58213	0.713823	0.467374	1.19799	0.35852	0.784042	0.777703	0.984847	0.935212	-0.268466	0.788535	0.379551	4.4964
0	0.79096	0.663218	14.2209	21.4422	24.4131	23.3238	18.9737	25.1794	3603.5	16.9599	0.825429	1377.06	0.382146	3625	925.944	950.571	3.19567e+09	0.929817	12.6924	3.70406	981.751	7.82632	938.862	939.17	900.089	81.6617	5.32181	938.916	-0.1233	3.19567e+09	0.660805	100.874	4.23976	1.35075	0.0804691	0.505237	0.26601	0.308949	0.257063	0.835195	0.197195	0.87296	0.872363	0.98451	0.948886	-0.100107	0.35881	0.249234	2.04449
0	0.698123	0.617392	17.2329	27.9125	32.6497	30.2324	23.7065	33.0303	6427.21	19.4863	0.773225	2162.02	0.336386	6455	828.823	880.044	4.76156e+09	1.78775	25.1891	9.07269	1097.41	16.1658	858.607	863.307	748.754	348.651	10.7663	858.868	-0.452862	4.76156e+09	0.354585	448.181	35.6018	23.4298	-2.47352	2.15649	0.541599	0.594847	0.450139	1.11903	0.332369	0.785973	0.782502	0.997655	0.972166	-0.21098	0.692146	0.398951	5.93274
0	0.814991	0.667585	16.1561	24.2008	26.2488	28.3196	24.5153	30.1496	4909.5	19.7234	0.752025	1857.56	0.378361	4935	873.6	905.55	3.92091e+09	1.31745	15.6285	4.00762	923.34	9.98114	891.261	893.579	832.908	90.432	6.65853	891.354	-0.894082	3.92091e+09	0.474643	166.06	10.2917	3.07904	-0.297997	0.919884	0.416284	0.374383	0.397497	1.0096	0.252826	0.804382	0.80313	0.975844	0.921127	-0.112509	0.457346	0.381059	3.18834
0	0.817704	0.650926	13.536	20.795	23.8537	22.8254	19.4165	25	3268.21	17.0041	0.805792	1321.71	0.404413	3290	897.666	930.656	2.75681e+09	1.37226	15.7631	5.8781	958.999	10.6823	915.272	917.233	836.999	122	6.66005	915.389	-1.15603	2.75681e+09	0.482883	213.639	17.1988	5.39789	-0.673334	0.997486	0.443459	0.379164	0.403688	1.05564	0.275319	0.804647	0.802133	0.988186	0.943034	-0.110102	0.452407	0.370186	4.13038
0	0.779344	0.668881	17.7908	26.5979	31.4006	25.2389	27.313	31.7962	6517.12	20.7289	0.78057	2161.61	0.331681	6545	770.12	796.292	4.01727e+09	1.01477	13.875	4.1616	823.454	8.4118	783.375	784.007	721.007	102.448	5.77482	783.449	-0.504124	4.01727e+09	0.608516	116.124	15.0345	1.91792	-0.3734	0.644517	0.237172	0.460706	0.232093	0.788095	0.181388	0.884784	0.884461	0.990921	0.961438	-0.175221	0.515681	0.227804	3.86427
0	0.709248	0.673108	12.9826	19.2876	21.2603	22.0227	18.0278	23.1084	2191.42	13.6797	0.773692	1054.55	0.481217	2210	833.265	896.053	1.64667e+09	1.9406	37.3761	2.13608	922.57	19.9628	862.87	860.791	802.763	119.806	15.3737	863.19	0.194267	1.64667e+09	0.285753	553.154	10.2865	21.6305	1.22346	3.13874	0.492005	0.728785	0.435874	1.10409	0.296042	0.791214	0.787676	0.981551	0.928676	-0.28862	0.810037	0.38869	3.10221
0	0.695851	0.669609	20.4885	30.5977	37.2022	31.9531	27.2029	37.855	8991.92	21.2915	0.746474	2801.37	0.311543	9025	813.904	865.819	6.40564e+09	1.80989	28.3633	3.62103	893.651	16.4865	842.225	845.496	736.548	157.104	11.7076	842.476	-0.662871	6.40564e+09	0.325892	422.36	28.2772	17.642	-2.22515	2.34488	0.484806	0.656284	0.436972	1.09071	0.28797	0.789265	0.786297	0.990422	0.946035	-0.241729	0.741785	0.397205	5.27367
0	0.540922	0.51551	18.821	36.5095	34.4819	38.4187	26.0768	43.0581	9096.25	19.7488	0.728257	2893.62	0.318111	9130	980.769	1026.2	9.26485e+09	1.62427	19.2578	17.9414	1306.93	14.5568	1007.14	1011.3	867.053	439.876	8.56967	1007.36	-0.388889	9.26485e+09	0.442166	445.331	47.2166	48.2604	-2.42143	1.96791	0.439078	0.631269	0.369488	1.04439	0.298184	0.824284	0.82137	0.998799	0.98168	-0.232922	0.691011	0.327057	6.84354
0	0.820406	0.701199	15.4377	22.0161	23.8537	25.6125	22.4722	26.9258	4155.67	18.0622	0.769492	1624.45	0.390901	4180	875.004	923.039	3.39061e+09	1.71516	24.9542	3.42105	963.017	14.9666	900.44	901.962	791.75	171.267	10.3863	900.639	-0.418022	3.39061e+09	0.359009	358.086	31.447	10.946	-0.863313	1.84293	0.50424	0.56835	0.453143	1.10553	0.292449	0.781761	0.778535	0.992317	0.950214	-0.185075	0.654622	0.410151	5.5778
0	0.746775	0.59843	16.1476	26.9833	31.4006	25.6125	25.1794	33.9853	5967.83	20.1505	0.77675	2048.4	0.343239	5995	836.199	872.723	4.37118e+09	1.55079	17.4949	8.81731	1042.1	12.5218	853.709	851.056	799.636	242.464	7.47149	853.895	1.63169	4.37118e+09	0.40462	317.743	13.4641	22.1723	3.4856	1.8824	0.338879	0.693363	0.310612	0.941375	0.239041	0.848996	0.847454	0.997239	0.974292	-0.292713	0.751594	0.289285	3.61636
0	0.860499	0.735907	16.8909	22.9526	24.4131	27.7849	24.1868	29.5296	5134.58	19.7507	0.784202	1835.38	0.357455	5160	852.789	918.516	4.06022e+09	2.12952	36.3785	4.14977	955.769	20.9423	886.659	889.223	743.264	212.505	14.8174	887.054	-0.677937	4.06022e+09	0.26779	700.083	50.7212	50.3011	-3.78971	3.83812	0.491409	0.771817	0.427404	1.10308	0.302723	0.796149	0.792657	0.995182	0.961618	-0.338082	0.860706	0.378826	7.06284
0	0.758275	0.705545	27.4531	38.9105	44.7214	45.6508	35.7351	45.7493	21833	29.5049	0.776633	4864.19	0.222791	21875	859.838	892.826	1.68914e+10	1.21471	14.6465	5.19363	918.869	10.2461	878.629	881.224	773.414	145.455	6.4209	878.737	-1.17898	1.68914e+10	0.531012	190.11	32.8785	5.86131	-1.46954	1.05	0.231356	0.636865	0.225519	0.780991	0.179194	0.888197	0.887824	0.995387	0.971891	-0.277079	0.673853	0.220564	5.71609
0	0.840906	0.693888	14.2548	20.5434	25.2389	22.0227	22.8035	25.7294	3283.96	17.2751	0.780972	1368.09	0.416597	3305	792.304	825.144	2.15984e+09	1.31614	17.6006	3.23671	856.858	10.4622	808.289	807.753	769.902	86.956	7.26481	808.397	0.417095	2.15984e+09	0.467072	174.221	8.10267	3.56217	0.216679	1.06615	0.338029	0.517307	0.329075	0.921391	0.224038	0.836955	0.836358	0.98707	0.945367	-0.195486	0.598116	0.32124	2.81436
0	0.278443	0.13597	22.1696	163.048	142.042	48.4665	144.679	148.098	17700.5	45.3995	0.602954	5447.4	0.307755	17760	947.972	997.147	1.69302e+10	1.63551	29.7397	3.7348	1148.68	15.9729	976.17	980.689	909.677	239	12.0985	976.358	-0.266455	1.69302e+10	0.385064	366.185	12.8131	13.8833	-1.77782	2.22498	0.355418	0.724777	0.32769	0.956956	0.244182	0.840163	0.838782	0.99651	0.970409	-0.329963	0.805207	0.308208	3.51365
0	0.718731	0.681244	13.2032	19.3811	21.9317	22.8254	17.1172	23.6008	2369.79	13.9298	0.768555	1118.45	0.471961	2390	850.865	917.995	1.89215e+09	2.03615	35.9807	3.52934	938.742	21.4484	889.375	895.62	765.948	172.794	15.2106	889.773	-0.912642	1.89215e+09	0.291079	708.222	39.154	48.344	-6.85829	3.6216	0.581052	0.721767	0.480111	1.19126	0.346735	0.775437	0.769901	0.991243	0.947741	-0.263157	0.791152	0.403404	6.19617
0	0.700232	0.593302	21.2093	35.7479	39.8246	38.9102	29.0689	40.2368	12934.7	25.0318	0.776152	3433.26	0.265431	12970	871.352	901.788	1.02185e+10	1.20152	14.6445	7.16907	932.527	9.66849	887.515	888.92	779.084	153.442	6.25429	887.611	-1.05157	1.02185e+10	0.557718	169.915	25.2758	4.32724	-0.450629	0.829408	0.332507	0.424959	0.308403	0.931342	0.233483	0.849583	0.848199	0.993416	0.961776	-0.143983	0.492767	0.289436	5.01513
0	0.862366	0.764242	23.2805	30.4622	37.8021	34.6554	29.7321	38.0132	12804.9	26.2696	0.784566	3373.69	0.263469	12840	934.345	985.126	1.18439e+10	1.90086	24.8769	13.1376	1140.84	16.4864	960.145	961.268	692.71	448.125	10.4606	960.427	-0.969331	1.18439e+10	0.341193	540.125	143.467	66.0572	-3.00833	2.70745	0.525122	0.67171	0.428851	1.11834	0.335494	0.798067	0.794439	0.998561	0.978774	-0.257781	0.766345	0.372878	11.9549
0	0.44722	0.331394	11.4848	34.6559	35.9026	40.8044	18.3576	45.299	3299.75	15.4988	0.702491	1525.8	0.462398	3330	898.229	920.581	2.75348e+09	0.787716	11.8431	6.54058	951.703	7.38495	909.271	909.986	841.805	109.898	4.93051	909.325	-0.954983	2.75348e+09	0.721717	97.3101	15.2985	1.43428	-0.427351	0.390966	0.19264	0.335406	0.184859	0.702781	0.157479	0.908827	0.908349	0.994828	0.973729	-0.115308	0.360553	0.178435	3.90497
0	0.300191	0.0967227	20.6094	213.078	169.047	55.4617	170.106	170.153	13848.5	63.9639	0.525991	5302	0.382859	13930	840.773	887.939	1.04889e+10	1.72812	23.6591	6.19294	921.588	15.4823	867.497	872.117	733.238	188.35	10.0368	867.742	-1.41839	1.04889e+10	0.356262	424.256	40.1939	28.8243	-4.3231	2.2348	0.439945	0.66854	0.389002	1.0632	0.284795	0.813492	0.810572	0.993316	0.957331	-0.24409	0.727256	0.348978	6.30433
0	0.716301	0.583434	16.0496	27.5089	29.6816	30.2324	23.0868	33.7491	5641.88	19.7046	0.742601	2063.85	0.365809	5670	946.248	986.444	5.2945e+09	1.57099	19.8079	4.91797	1030.53	12.7994	966.17	967.392	874.417	156.109	8.28357	966.32	-0.629072	5.2945e+09	0.417174	290.561	27.329	10.849	-0.509739	1.57076	0.314763	0.663578	0.303979	0.907782	0.219778	0.8498	0.849089	0.995172	0.966344	-0.28819	0.746974	0.294618	5.19756
0	0.783741	0.641006	14.9911	23.3868	28.3196	25	22.1359	28.7576	4416.46	18.3292	0.78503	1658.24	0.375468	4440	871.948	921.244	3.6008e+09	1.72735	24.0732	4.92421	954.122	15.7182	900.313	904.553	776.138	177.984	10.2078	900.55	-1.06148	3.6008e+09	0.381017	426.548	31.8535	20.0735	-3.08629	2.04154	0.443516	0.639167	0.396583	1.06589	0.28249	0.809244	0.806402	0.993248	0.95645	-0.22921	0.707146	0.358226	5.6083
0	0.898209	0.626616	23.02	36.737	41.6173	39.3573	38.6394	47.0106	18163	32.9975	0.725086	4608.44	0.253726	18205	869.459	911.764	1.45418e+10	1.64861	17.8817	5.7911	948.742	13.3056	893.557	897.248	773.703	175.039	7.94278	893.746	-1.35999	1.45418e+10	0.377951	338.791	40.0903	17.6908	-2.9435	1.81145	0.496941	0.566491	0.456804	1.08297	0.281318	0.778043	0.775606	0.992416	0.949684	-0.189374	0.648072	0.423954	6.30566
0	0.212164	0.109986	16.8936	153.598	147.872	33.121	140.431	147.926	8392.5	32.5879	0.577291	3459.53	0.412216	8445	889.312	940.684	7.10682e+09	1.75309	27.8534	2.92885	974.902	16.0179	917.144	920.112	839.937	134.964	11.479	917.356	-0.532935	7.10682e+09	0.33575	389.398	18.503	12.97	-1.74017	2.11577	0.459119	0.642082	0.419762	1.06605	0.277201	0.796544	0.79405	0.987762	0.94073	-0.233723	0.723519	0.38656	4.25304
0	0.686771	0.470625	16.4802	35.0177	35.5106	46.1411	27.6586	46.4112	7695.79	24.0491	0.706181	2669.34	0.346857	7735	805.349	850.183	5.34845e+09	1.55758	20.0184	5.33211	875.333	13.8962	831.334	835.566	716.132	159.201	8.70683	831.541	-1.29967	5.34845e+09	0.444692	344.652	34.2269	13.3167	-2.20907	1.54411	0.430497	0.55915	0.368896	1.05968	0.291211	0.825307	0.821699	0.993476	0.959683	-0.187538	0.626324	0.319735	5.82649
0	0.983012	0.639873	17.7981	27.8151	33.8378	30.2324	30.0832	35.9305	8621.08	27.3426	0.749133	2714.15	0.314827	8655	898.582	931.156	7.24322e+09	1.28916	15.7215	4.28009	969.655	10.3271	914.709	914.755	849.114	120.541	6.64454	914.813	-0.269862	7.24322e+09	0.518521	189.225	16.9902	3.91024	-0.0233693	0.924318	0.358396	0.438431	0.337306	0.960149	0.239657	0.834849	0.833456	0.9904	0.952189	-0.146014	0.508308	0.31897	4.10471
0	0.695078	0.507093	13.0978	25.8293	26.5707	30.2324	20.6155	31.1609	3994.96	17.9534	0.74386	1636.82	0.409722	4020	960.815	996.706	3.87107e+09	1.27237	14.9014	6.88414	1021.43	11.2986	981.173	984.221	880.841	140.589	6.67218	981.302	-1.52274	3.87107e+09	0.550339	253.328	23.5406	8.10859	-1.64695	1.05465	0.283071	0.570388	0.249988	0.862194	0.218839	0.880291	0.878314	0.992501	0.964867	-0.227386	0.615946	0.223201	4.83191
0	0.647103	0.583527	16.9777	29.0949	30.2324	34.6554	21.2132	35.0143	6183.08	18.8274	0.780714	2086.71	0.337487	6210	1097.73	1123.81	7.66208e+09	1.02427	12.798	5.12299	1161.62	8.33121	1110.72	1110.82	1043.52	118.1	5.40655	1110.78	-0.196857	7.66208e+09	0.630418	124.712	15.6993	2.09735	-0.149948	0.593201	0.248832	0.404601	0.237777	0.807631	0.18991	0.882943	0.882217	0.99332	0.966229	-0.146733	0.456664	0.228203	3.95135
0	0.660412	0.531822	8.88036	16.698	18.0278	17	13.1529	19.6214	1023.33	11.0276	0.731349	671.486	0.656176	1040	871.501	909.787	8.27858e+08	1.50536	17.9888	6.19085	924.658	12.3003	892.037	894.517	811.838	112.82	7.6652	892.198	-1.37466	8.27858e+08	0.416716	287.271	18.2795	10.8228	-1.77827	1.41606	0.502769	0.473042	0.433978	1.11314	0.306981	0.793736	0.78989	0.98131	0.929255	-0.148178	0.553031	0.380775	4.24858
0	0.173349	0.1163	21.2321	182.563	147.054	41.2311	147.054	147.109	11603.3	31.6471	0.606618	4085.93	0.352134	11670	692.467	746.901	6.02211e+09	1.90207	26.4251	3.97107	804.782	16.8624	718.018	716.09	635.973	168.809	11.2349	718.355	0.579523	6.02211e+09	0.329351	483.973	18.5445	32.8349	3.49846	2.8452	0.438506	0.732361	0.390569	1.05601	0.280701	0.812238	0.809503	0.993332	0.957125	-0.30185	0.810724	0.352992	4.23589
0	0.674283	0.519352	15.3534	29.5626	33.1059	32.311	25.1794	34.0588	6336.17	19.9336	0.7711	2147.46	0.33892	6365	967.018	1000.09	6.18386e+09	1.25376	13.6058	9.4544	1055.48	10.7396	985.541	988.463	873.273	182.204	6.019	985.668	-1.8972	6.18386e+09	0.573451	249.856	35.6079	10.452	-1.72173	0.990205	0.337828	0.484356	0.294562	0.943472	0.248842	0.85946	0.857026	0.995927	0.970928	-0.161774	0.526264	0.261003	5.95353
0	0.073225	0.0706995	16.4097	232.105	139.291	22.8035	138.13	139.592	5154.5	16.9958	0.650667	2217.77	0.430259	5195	910.504	938.113	4.44294e+09	1.12756	14.8343	3.08851	955.236	8.64803	924.725	925.389	877.648	77.5877	6.08924	924.788	-0.391811	4.44294e+09	0.481517	117.058	6.52256	1.34281	-0.260994	0.817354	0.290646	0.47461	0.287874	0.864099	0.204737	0.856525	0.85634	0.982952	0.942518	-0.172099	0.537195	0.285448	2.528
0	0.845006	0.786666	16.6599	21.1778	24.4131	26.2488	21.095	26.5518	4130.96	17.8954	0.784017	1588.03	0.384422	4155	845.62	886.794	3.11261e+09	1.58871	18.5799	4.73899	924.063	13.092	865.332	865.202	775.444	148.619	8.0293	865.519	-0.331889	3.11261e+09	0.432117	323.59	17.5785	11.9776	-0.0839396	1.6118	0.366058	0.627456	0.332805	0.981776	0.251921	0.839058	0.836923	0.990248	0.953046	-0.249105	0.708699	0.30448	4.15533
0	0.752518	0.638316	21.0036	32.9047	36.6879	39.3573	28.4605	39.5601	11689.2	24.7614	0.762191	3267.95	0.279571	11725	905.888	995.797	1.05602e+10	2.49417	54.6428	2.36224	1029.56	28.7994	948.403	946.713	829.379	200.182	21.7764	949.029	-0.107018	1.05602e+10	0.196808	1188.82	31.8378	105.063	-0.62701	6.69919	0.746003	0.798818	0.56943	1.30253	0.411964	0.741705	0.732677	0.991121	0.944603	-0.312464	0.875855	0.441498	5.50898
0	0.92074	0.754289	29.8014	39.5092	45.1774	48.2597	41.8688	48.6313	30574.5	36.3777	0.789653	5988.08	0.195852	30620	1386.36	1449.11	6.10291e+10	2.14727	24.791	36.4627	1588.67	20.4856	1411.37	1408.22	879.024	709.641	11.244	1411.78	-2.76963	6.10291e+10	0.312412	1160.84	483.165	604.112	-16.2682	4.98022	0.901359	0.687098	0.500367	1.31339	0.645705	0.789935	0.780792	0.998954	0.983713	-0.268837	0.805431	0.338944	21.9578
0	0.860123	0.586187	18.0989	30.8756	39.2046	34	32.1403	39.3192	9965.96	26.5568	0.75166	2979.49	0.298967	10000	1618.14	1710.54	2.78696e+10	2.56705	44.7591	3.95771	1781.19	28.6264	1669.01	1674.75	1480.24	300.951	18.974	1669.42	-0.838611	2.78696e+10	0.2056	1380.25	71.3736	187.535	-13.6966	6.97272	0.919449	0.764499	0.63307	1.41041	0.50457	0.724073	0.711217	0.994695	0.956086	-0.273576	0.847335	0.443581	8.35817
0	0.676479	0.566879	12.0848	21.3182	23.3238	22.3607	16.7631	23.8747	2509.62	14.4213	0.786728	1135.18	0.452331	2530	1044.76	1150.69	3.10304e+09	2.63648	58.2112	3.05537	1183.23	33.9212	1106.69	1116.68	957.734	225.499	24.5184	1107.47	-0.856823	3.10304e+09	0.193026	1727.3	51.0412	211.154	-19.7374	8.02448	1.21477	0.732557	0.733154	1.56171	0.663012	0.698329	0.679869	0.98849	0.93676	-0.247058	0.82645	0.444846	7.0238
0	0.867972	0.788737	18.6029	23.5857	29.8329	26.9072	23.7697	30.249	6009.33	20.4717	0.79766	2003.94	0.333471	6035	905.423	939.492	5.118e+09	1.19258	18.8927	3.53051	1013.56	10.8317	920.801	918.798	886.925	126.632	7.8379	920.898	0.696984	5.118e+09	0.506632	178.143	5.45825	2.62139	0.682167	0.884768	0.278443	0.519135	0.268281	0.85478	0.203722	0.867511	0.866876	0.992519	0.961854	-0.203197	0.586319	0.259794	2.30359
0	0.762105	0.566659	20.4416	36.0739	33.9706	40	37.6431	40.3113	12069.8	27.4921	0.673503	3778.15	0.313024	12105	952.96	1020.97	1.19058e+10	2.1184	36.3954	10.5938	1044.24	22.4623	991.29	998.483	703.161	341.083	15.198	991.739	-1.844	1.19058e+10	0.287615	888.803	152.081	139.781	-12.8461	4.1428	0.651475	0.724391	0.489624	1.22941	0.406229	0.776672	0.770314	0.99675	0.967992	-0.271612	0.801686	0.392517	12.2966
0	0.679093	0.630796	10.7759	17.083	18.6011	17.4929	12.6491	19.0263	1439.12	11.6009	0.839482	734.297	0.510239	1455	874.838	932.697	1.18521e+09	1.87129	35.7697	2.26121	949.829	18.6144	902.271	901.093	828.573	121.257	14.2255	902.54	0.0398939	1.18521e+09	0.300475	485.488	14.4384	16.665	-0.274287	2.74573	0.407104	0.740675	0.382713	1.01118	0.256257	0.81261	0.811083	0.98455	0.936788	-0.320646	0.823698	0.362308	3.72186
0	0.581266	0.509766	13.0135	25.5283	27.7308	28.178	17.2047	29.5804	3296.33	14.8387	0.765665	1398.94	0.424393	3320	987.29	1030.24	3.39448e+09	1.59687	21.7913	3.43405	1054.89	13.4968	1011.01	1013.57	941.196	113.698	9.18377	1011.15	-0.71749	3.39448e+09	0.396883	293.656	16.4222	7.93352	-0.959882	1.4995	0.446543	0.537611	0.398821	1.06714	0.282905	0.808288	0.805362	0.988144	0.943866	-0.181257	0.626016	0.359475	4.01976
0	0.689255	0.551081	9.08552	16.4867	18.0278	18.0278	13.3417	18.2757	1125.04	11.3635	0.792825	659.81	0.586476	1140	872.693	936.833	9.3581e+08	2.02473	39.4569	2.14514	959.143	20.5441	905.702	906.363	844.964	114.18	15.685	906.027	-0.0948972	9.3581e+08	0.26723	590.202	16.1591	23.619	-1.06856	3.23846	0.535071	0.714842	0.482277	1.12257	0.296485	0.767661	0.764141	0.985753	0.932046	-0.275025	0.804368	0.436082	3.93456
0	0.830863	0.734205	15.4134	20.9934	22.8254	25.6125	21.9545	25.7876	3944.58	17.4426	0.796772	1515.25	0.384134	3968	844.958	970.685	3.3351e+09	2.96345	62.41	4.59962	1025.34	39.7471	915.343	926.665	641.368	383.97	26.3204	916.788	-1.08944	3.3351e+09	0.158583	2646.55	156.991	652.338	-41.3909	11.8541	1.77819	0.735085	0.887428	1.74779	0.969858	0.661602	0.636643	0.994053	0.953109	-0.245458	0.851732	0.454962	12.4284
0	0.793461	0.640245	9.19688	14.3646	16.6433	13.4536	14.5602	17.1172	1001.5	11.3978	0.841379	575.343	0.574481	1015	821.525	872.271	7.32968e+08	1.70076	27.4305	2.57446	895.97	15.789	849.566	851.126	799.871	96.0993	11.3619	849.786	-0.301369	7.32968e+08	0.349476	374.718	13.3029	8.85908	-0.662045	1.83778	0.484394	0.580209	0.440342	1.08558	0.28373	0.787171	0.784234	0.98172	0.927659	-0.207082	0.682364	0.401796	3.60044
0	0.790723	0.61866	10.296	16.6423	17	19.8494	14.5602	20.2485	1503.62	13.1595	0.817048	776.836	0.516642	1520	855.166	940.951	1.24313e+09	2.36244	46.5403	3.03021	961.744	27.1245	903.735	910.795	796.261	165.483	19.5433	904.35	-0.771511	1.24313e+09	0.226118	1111.06	35.4853	93.4518	-10.9122	5.25146	0.989458	0.678263	0.679692	1.45314	0.519644	0.705921	0.690916	0.985374	0.927774	-0.20595	0.75803	0.462486	5.8665
0	0.955526	0.853013	14.3736	16.8504	19.2094	21.2603	18.3848	21.6333	2700.88	16.101	0.827761	1133.05	0.419512	2720	804.043	870.202	1.93833e+09	1.96157	33.8157	4.04294	885.767	21.3936	843.739	852.361	732.558	153.209	14.6493	844.169	-1.17073	1.93833e+09	0.329978	724.916	30.0203	49.023	-7.62074	3.21845	0.626868	0.66858	0.484745	1.23935	0.387972	0.77951	0.771766	0.987871	0.941319	-0.22609	0.730489	0.37692	5.4194
0	0.839194	0.647426	10.5713	16.3282	17.4929	19.2094	15.2971	19.3132	1573.67	13.7025	0.813935	803.84	0.510807	1590	851.35	940.55	1.29688e+09	2.39102	47.5976	2.85646	961.744	27.7406	902.495	909.269	787.973	173.771	20.1278	903.132	-0.724007	1.29688e+09	0.22024	1150.47	35.0437	91.4536	-10.4958	5.3837	1.021	0.676434	0.693765	1.46968	0.530961	0.701483	0.685677	0.984919	0.926398	-0.204868	0.758312	0.464584	5.82655
0	0.960279	0.697362	8.45397	12.1228	14.2127	15	13.6015	15.5242	721.917	11.6413	0.789811	492.741	0.682546	735	779.708	866.87	5.01182e+08	2.48395	46.5898	3.16139	887.458	27.6421	825.022	829.467	722.274	165.184	19.0855	825.761	-0.696933	5.01182e+08	0.206508	1218.43	34.7209	124.227	-10.2587	6.03406	1.22231	0.660137	0.777898	1.50672	0.583366	0.672655	0.654212	0.982217	0.918177	-0.221593	0.778076	0.497759	5.78895
0	0.779094	0.58798	13.8437	23.5446	26.5707	23.3238	25.9615	27.4773	3975.12	18.3434	0.753412	1610.72	0.405199	4000	942.967	1089.15	4.24983e+09	3.09277	79.6076	3.12573	1129.8	47.1196	1029.14	1044.55	810.467	319.336	33.7164	1030.76	-0.858122	4.24983e+09	0.140601	3318.36	103.58	924.151	-61.9819	16.2748	1.77235	0.800111	0.912058	1.74584	0.914348	0.649511	0.622739	0.991352	0.942502	-0.270081	0.879594	0.466314	9.99724
0	0.934359	0.842131	17.3296	20.5783	24.4131	24.4131	22.2036	25.7682	4670.38	19.2275	0.804338	1679.89	0.35969	4695	1012.31	1095.22	5.241e+09	2.34425	45.7843	2.3989	1129.59	25.2177	1056.11	1057.86	908.003	221.588	18.6335	1056.55	-0.226869	5.241e+09	0.218183	930.576	46.6748	78.8127	-3.05477	5.79969	0.608861	0.810212	0.487524	1.19982	0.362661	0.773696	0.767915	0.994091	0.956553	-0.347395	0.89004	0.404296	6.73624
0	0.93157	0.549404	11.3004	20.5684	23.3238	24.4131	21.1896	25.3969	2572.21	19.1609	0.727014	1248.76	0.485481	2595	920.603	981.436	2.37232e+09	1.95381	27.0067	4.686	1005.46	18.2681	955.821	960.505	850.763	154.699	11.5244	956.133	-1.22362	2.37232e+09	0.319128	595.95	23.9583	34.7827	-4.62903	2.82902	0.656081	0.618317	0.495669	1.23649	0.402948	0.774596	0.767853	0.987463	0.940116	-0.211322	0.715153	0.393481	4.83881
0	0.726426	0.526848	6.03839	11.4613	12.2066	11.1803	8.94427	12.6886	379.958	8.32582	0.827763	306.48	0.806615	390	921.432	1010.88	3.65812e+08	2.49079	49.6861	2.64856	1032.83	28.0456	967.899	970.904	866.627	166.203	20.5539	968.493	-0.407165	3.65812e+08	0.201604	1150.13	31.4196	104.205	-7.21063	5.98942	1.16817	0.670236	0.817807	1.43221	0.464695	0.645876	0.626133	0.982605	0.912938	-0.227019	0.794264	0.545377	5.49603
0	0.907489	0.788784	17.8158	22.5864	26.9072	27.5862	23.5372	28.2312	5695	20.4969	0.808606	1907.26	0.334901	5720	1108.13	1178.13	7.58492e+09	2.07862	30.7791	8.8585	1210.72	22.6401	1151.13	1161.03	813.794	396.927	13.8497	1151.54	-1.87931	7.58492e+09	0.317326	942.73	217.155	108.953	-12.3691	3.92573	0.717115	0.684411	0.491539	1.28543	0.470459	0.78405	0.775283	0.997569	0.973316	-0.249394	0.768316	0.35718	14.7089
0	0.793876	0.772183	16.6662	21.5832	23.8537	25.6125	19.6977	26.5518	4231.92	17.1344	0.814169	1554.04	0.367218	4255	877.299	922.194	3.46267e+09	1.66375	21.2652	6.28051	1045.78	14.3854	901.892	904.798	801.638	244.146	9.08287	902.103	-0.903062	3.46267e+09	0.394801	380.873	21.9307	16.4296	-2.17772	1.7104	0.491395	0.548199	0.425074	1.10822	0.306351	0.797546	0.793968	0.995189	0.961844	-0.173345	0.620621	0.375326	4.6503
0	0.898723	0.570212	9.45135	16.5751	17	20.5183	16.2788	20.7364	1578.33	14.8965	0.805703	813.657	0.515517	1595	694.653	793.328	9.05795e+08	2.54247	43.5332	6.01071	817.533	31.2469	752.389	763.162	557.663	259.87	19.2169	753.589	-1.59779	9.05795e+08	0.220901	1807.12	79.1124	392.941	-34.2659	8.02436	1.25	0.725166	0.705888	1.53716	0.736686	0.712388	0.696608	0.990309	0.944325	-0.24898	0.820749	0.435464	8.79862
0	0.932015	0.854084	14.6772	17.1848	20.5183	20.5183	18.3576	22.4054	2670.58	16.0165	0.812633	1145.5	0.428931	2690	1215.8	1286.78	4.22804e+09	2.16822	34.1069	3.45341	1320.62	21.2439	1253.41	1256.26	1126.64	193.983	14.3704	1253.7	-0.528817	4.22804e+09	0.266167	738.319	34.0452	46.3086	-3.0664	3.61515	0.663133	0.686727	0.51255	1.25448	0.393868	0.765911	0.758571	0.990096	0.944648	-0.250331	0.789719	0.406802	5.77106
0	0.804413	0.772749	8.95878	11.5934	13.4536	12.8062	10.7703	13.7477	623.083	9.32587	0.833324	423.352	0.679446	635	901.099	951.052	5.46556e+08	1.81709	25.7979	5.66187	959.87	16.5546	927.493	931.553	827.798	132.072	11.0398	927.749	-1.36967	5.46556e+08	0.350755	475.879	23.1799	28.0739	-3.73326	2.27586	0.594771	0.586408	0.488966	1.1781	0.343335	0.771907	0.766098	0.984448	0.931978	-0.204852	0.683044	0.408139	4.77048
0	0.985139	0.733906	15.7888	21.5134	24.4131	26.2488	23.2594	27.4955	4996.67	21.1937	0.822477	1718.49	0.343928	5020	880.903	943.997	4.235e+09	1.8899	33.7588	3.76958	962.606	20.2171	918.146	925.239	798.261	164.345	14.2412	918.491	-1.05041	4.235e+09	0.333211	633.012	40.9133	38.7539	-6.29214	3.07804	0.509207	0.713899	0.413935	1.14025	0.333953	0.807894	0.802543	0.992325	0.955041	-0.270792	0.774208	0.340058	6.34586
0	0.8056	0.753826	10.5937	14.0533	15	15.8114	15.2643	17.6918	1121.04	11.3213	0.837031	623.482	0.556163	1135	829.805	862.369	8.13676e+08	1.40321	17.008	5.57146	911.773	10.8494	846.57	845.392	808.494	103.279	7.0159	846.697	0.925683	8.13676e+08	0.454831	214.829	5.86473	8.93925	1.35488	1.38158	0.513411	0.460225	0.425956	1.11165	0.322056	0.800155	0.795768	0.981144	0.930987	-0.162832	0.575603	0.363063	2.37648
0	0.788432	0.687098	14.1905	20.6529	23.3238	25.6125	18.0278	25.923	3249.04	16.2834	0.807375	1313.95	0.404412	3270	922.501	975.928	2.97602e+09	1.77286	27.0912	3.7053	991.842	16.9288	953.752	959.661	860.108	131.734	11.5887	953.99	-1.03582	2.97602e+09	0.370615	454.69	23.0565	22.307	-3.64203	2.23714	0.469315	0.649662	0.416276	1.09197	0.292352	0.800443	0.797166	0.98755	0.941467	-0.232142	0.719128	0.372312	4.75536
0	0.850636	0.831177	21.8548	26.2938	30.2324	30.8058	25.7099	31.6544	9011.21	22.3664	0.817434	2561.85	0.284296	9040	1281.78	1333.71	1.54766e+10	1.81173	27.385	3.13308	1370.98	16.1973	1308.28	1309.1	1203.02	167.961	11.4065	1308.44	-0.363861	1.54766e+10	0.328353	411.378	24.111	16.348	-1.13046	2.3431	0.455836	0.673734	0.415448	1.06569	0.277619	0.798881	0.796315	0.99098	0.948626	-0.256251	0.760276	0.381299	4.86199
0	0.841941	0.579777	12.1126	20.8919	21.9317	24.4131	21.2132	25.1396	3017.71	17.5897	0.78257	1290.46	0.42763	3040	854.818	895.969	2.34317e+09	1.50982	18.8022	7.00493	919.038	13.1308	877.757	881.547	749.32	169.717	8.11361	877.941	-1.52028	2.34317e+09	0.452651	322.85	45.4886	15.1486	-2.619	1.46236	0.417266	0.54956	0.369073	1.04403	0.278225	0.823172	0.820278	0.993655	0.959519	-0.176479	0.599533	0.329927	6.72506
0	0.812072	0.57458	6.82872	11.8847	11.6619	14.2127	10.7703	14.5258	488.75	9.65124	0.790982	379.352	0.776167	500	797.434	967.157	3.9884e+08	3.31228	99.4449	2.44658	1012.37	53.6038	890.826	900.717	702.252	310.116	40.0698	893.129	-0.464661	3.9884e+08	0.112728	4108.95	79.4004	872.875	-40.9741	18.3995	4.22178	0.62285	1.51754	2.21887	1.85261	0.523931	0.470161	0.977161	0.902891	-0.173159	0.794198	0.450717	8.70824
0	0.559639	0.508526	17.3795	34.1762	37.6962	37	24.2074	39.6358	7430.38	19.1263	0.711602	2587.74	0.348265	7465	950.6	1011.59	7.16994e+09	1.99924	32.6192	3.4408	1125.44	19.001	979.753	978.037	918.735	206.701	13.478	980.038	0.320774	7.16994e+09	0.284522	557.985	14.4052	32.0537	1.42266	3.43581	0.451502	0.76802	0.407639	1.05639	0.278311	0.802972	0.800482	0.995564	0.963266	-0.335704	0.851166	0.373568	3.69582
0	0.74447	0.616122	16.3372	26.5161	29.6816	30.2324	24.5153	31.0161	5787.46	19.7404	0.753776	2068.08	0.357338	5815	832.371	907.963	4.47926e+09	2.22263	41.1289	3.70186	927.415	24.5263	877.135	885.68	743.691	183.724	17.3487	877.664	-1.04994	4.47926e+09	0.246709	928.086	46.9268	89.0635	-10.9428	4.75441	0.664146	0.752121	0.529738	1.24428	0.37526	0.755464	0.748451	0.992059	0.948209	-0.279278	0.817721	0.430811	6.77509
0	0.878907	0.768294	12.4062	16.1477	18.6011	19.2094	15.6205	20.2485	1952.38	14.1923	0.819953	921.306	0.47189	1970	906.923	955.704	1.71788e+09	1.71055	24.8739	3.92142	972.632	15.2359	933.621	937.064	840.262	132.369	10.5368	933.82	-0.873756	1.71788e+09	0.36506	371.505	24.7054	14.2327	-1.92108	1.87213	0.445366	0.611763	0.405182	1.06226	0.277308	0.803986	0.801427	0.988135	0.942829	-0.220445	0.696422	0.37116	4.93434
0	0.764783	0.620216	9.5652	15.4224	17	17.4929	13.6015	17.9444	1144.29	11.7948	0.792066	667.955	0.583728	1160	1262.27	1369.79	2.02336e+09	2.65004	68.1405	2.12795	1388.4	34.6329	1320.09	1325.43	1200.26	188.136	26.9913	1320.71	-0.387673	2.02336e+09	0.176213	1638.43	32.7743	175.083	-12.0469	8.70998	1.03545	0.78564	0.71872	1.43544	0.502252	0.68715	0.671819	0.984702	0.923499	-0.287252	0.867361	0.497399	5.55427
0	0.856921	0.751962	10.2599	13.6442	14.2127	16.6433	14.4222	17.1172	1050.58	11.692	0.812378	615.196	0.585575	1065	833.333	867.89	7.71381e+08	1.35964	17.4684	3.50738	891.902	10.8144	850.945	851.536	802.058	89.8437	7.36007	851.059	-0.368092	7.71381e+08	0.440249	193.024	6.68469	2.74885	-0.31037	0.960786	0.430362	0.378513	0.406843	1.02616	0.259243	0.800474	0.79893	0.975106	0.919412	-0.107506	0.452197	0.386492	2.55967
0	0.868457	0.728972	8.67356	11.8983	13.4536	14.2127	11.4018	14.5945	708.208	10.3332	0.845353	454.52	0.641789	720	883.676	921.786	5.85365e+08	1.55466	19.1641	3.89456	948.298	12.2646	901.525	900.262	845.404	102.894	7.99171	901.669	0.22442	5.85365e+08	0.39125	259.643	13.0976	6.92618	0.472049	1.47285	0.602369	0.419223	0.499873	1.17827	0.340914	0.765695	0.760292	0.977846	0.919024	-0.135499	0.545035	0.423747	3.58885
0	0.926634	0.586028	21.1349	36.0646	41.3401	39.8246	36.0555	45.7165	16937.3	33.4187	0.747069	4269.26	0.252063	16975	872.761	939.278	1.39866e+10	2.15047	33.7107	3.78326	1008.68	20.751	907.328	909.457	777.455	231.227	14.1408	907.717	-0.653534	1.39866e+10	0.267505	706.941	35.1824	48.0913	-3.36162	3.73354	0.639069	0.706409	0.507159	1.23337	0.374627	0.76613	0.75941	0.993783	0.954859	-0.256924	0.798394	0.411829	5.86586
0	0.67578	0.636057	9.3539	14.7061	17	16.1555	12.083	17.2627	880.208	9.93807	0.774043	573.82	0.651914	895	927.057	993.187	8.33396e+08	2.03389	37.766	2.51791	1015.18	20.8399	964.646	969.765	881.393	133.783	15.4169	964.971	-0.55149	8.33396e+08	0.278744	628.06	18.9916	26.3652	-3.39388	3.12376	0.634739	0.658763	0.52293	1.22671	0.355743	0.756598	0.749716	0.983341	0.927265	-0.2234	0.745606	0.430497	4.28564
0	0.614163	0.472961	14.656	30.9877	33.541	33.1059	23.0217	35	5775.75	19.0315	0.746585	2085.18	0.361024	5805	949.503	985.166	5.45087e+09	1.50371	18.0539	5.75031	1018.99	11.6275	968.894	971.488	872.633	146.36	7.55703	969.018	-1.05045	5.45087e+09	0.411662	240.072	28.6083	8.36313	-1.08221	1.39406	0.385916	0.564325	0.371254	0.979758	0.243575	0.816697	0.815835	0.992321	0.953793	-0.203413	0.64599	0.359521	5.32503
0	0.869589	0.830776	11.1574	13.4301	15	15.8114	14.7648	16.8226	1165.75	11.6787	0.846608	632.711	0.54275	1180	786.989	868.414	8.18231e+08	2.30574	48.376	2.34837	888.459	26.0984	832.137	837.666	741.471	146.989	19.6954	832.716	-0.493819	8.18231e+08	0.228457	964.136	25.9482	58.2678	-5.71648	4.6254	0.945862	0.655079	0.659713	1.41064	0.494674	0.712517	0.69865	0.981978	0.92133	-0.212796	0.752684	0.458796	5.00239
0	0.943032	0.658591	18.6921	28.382	32.6956	33.1059	31.0483	33.9116	8935.71	26.7652	0.728437	2858.76	0.319926	8970	1018.89	1108.94	1.03433e+10	2.3466	44.5238	4.00465	1151.04	28.3329	1073.23	1084.68	920.338	230.701	19.1502	1073.83	-1.19454	1.03433e+10	0.239867	1284.27	59.3633	188.396	-20.9232	6.59829	0.668791	0.813775	0.494505	1.27016	0.418912	0.778627	0.769989	0.994618	0.959872	-0.333874	0.871767	0.370615	7.60781
0	0.790665	0.690826	14.3734	20.8061	23.8537	23.8537	18.4391	24.8596	3423.04	16.4506	0.80828	1358.93	0.396995	3445	853.432	909.812	2.66362e+09	1.87328	29.2859	2.68214	938.151	17.3547	879.05	875.897	823.972	114.179	12.377	879.309	0.487808	2.66362e+09	0.317626	456.367	13.6263	19.3337	2.11606	2.61509	0.585446	0.632268	0.488221	1.18461	0.337705	0.771546	0.765612	0.984613	0.931964	-0.215581	0.71784	0.408323	3.62194
0	0.722068	0.602462	18.1807	30.1773	34.4819	33.541	25.7099	36.5103	8234.04	21.7901	0.780993	2524.91	0.306643	8265	927.841	987.826	7.60759e+09	1.96178	31.604	2.64856	1020.05	18.3695	959.138	960.301	871.75	148.3	13.1245	959.405	-0.226654	7.60759e+09	0.291126	512.868	24.6499	26.3038	-1.37673	3.14398	0.444337	0.75243	0.415489	1.04081	0.2651	0.797045	0.79514	0.991179	0.948464	-0.316586	0.83306	0.390423	4.89641
0	0.977023	0.852025	10.4189	12.2284	15	15	13.0384	15.843	1016.71	11.9474	0.845715	578.173	0.568671	1030	913.903	976.027	9.25689e+08	1.9769	34.6351	2.69239	996.496	19.5641	947.713	951.941	858.925	137.571	14.2174	948.012	-0.531059	9.25689e+08	0.294584	566.524	21.6218	21.9259	-2.52927	2.69084	0.68059	0.591958	0.534515	1.26891	0.388204	0.755706	0.747283	0.98231	0.926181	-0.185068	0.684258	0.419279	4.59527
0	0.894777	0.684609	12.2553	17.9012	18.6011	21.2603	18.7883	23.0868	2331.04	16.0176	0.803072	1058.68	0.454164	2350	852.234	905.95	1.83102e+09	1.82193	25.4552	3.20825	932.608	16.4257	882.451	885.65	809.623	122.984	11.0512	882.7	-0.585759	1.83102e+09	0.340742	438.795	15.4615	17.2454	-1.77937	2.28681	0.471219	0.655811	0.424482	1.08791	0.2871	0.795437	0.792433	0.987462	0.940189	-0.240241	0.741609	0.384639	3.87386
0	0.799838	0.683549	17.4941	25.5931	25.6125	28.6531	28.1603	29.7489	6348.46	20.4703	0.788703	2102.24	0.331142	6375	919.211	994.366	5.93618e+09	2.14328	37.4299	5.13251	1017.42	24.3618	964.46	974.562	792.874	224.545	16.1898	964.969	-1.38421	5.93618e+09	0.294676	982.571	69.1487	120.35	-14.6123	4.62849	0.652482	0.747547	0.494789	1.25077	0.4025	0.775499	0.768023	0.993683	0.956161	-0.275535	0.803632	0.386355	8.25541
0	0.74662	0.691403	11.3178	16.3693	18.0278	18.0278	14.2127	18.8414	1553.46	12.2217	0.832135	779.513	0.501792	1570	941.16	975.548	1.44621e+09	1.32894	17.6816	4.94503	986.477	10.901	959.666	961.481	878.497	107.98	7.58324	959.767	-0.972718	1.44621e+09	0.501256	194.525	15.6556	5.04432	-0.615736	1.04281	0.357934	0.486703	0.33614	0.966254	0.241787	0.835486	0.834109	0.986417	0.94449	-0.166754	0.567324	0.317791	3.93497
0	0.797395	0.636393	13.0522	20.5096	20.5183	22.8035	20.8087	26.0192	2979.92	16.3542	0.814352	1229.73	0.412671	3000	874.331	931.395	2.45847e+09	1.85238	31.7488	2.42088	953.351	17.5417	905.008	907.946	822.799	130.552	12.8952	905.256	-0.331334	2.45847e+09	0.309007	449.871	22.473	19.322	-1.24618	2.9105	0.51662	0.699673	0.452023	1.11576	0.301767	0.784615	0.780448	0.98982	0.94439	-0.270724	0.7824	0.396815	4.67701
0	0.930402	0.806817	21.1154	26.1713	31.4006	30.8058	29.0689	32.4037	9385.25	24.3498	0.79996	2689.76	0.286594	9420	1108.42	1237.13	1.31469e+10	3.02469	68.1216	4.09452	1543.38	41.1518	1180.22	1189.75	925.608	617.776	28.4418	1181.37	-0.76546	1.31469e+10	0.148279	2734.21	121.709	678.811	-37.5027	13.4908	1.6552	0.77894	0.888911	1.71768	0.84516	0.651899	0.626037	0.997391	0.966851	-0.252071	0.865678	0.472054	10.8971
0	0.682596	0.653152	13.3986	20.5137	23.3238	22.3607	17.0294	24.0832	2594.08	14.0026	0.791521	1153.48	0.444659	2615	889.554	942.882	2.21241e+09	1.86593	26.5111	7.78438	987.439	17.1402	919.53	923.852	724.095	263.344	11.3328	919.808	-1.25325	2.21241e+09	0.333093	511.374	88.8816	39.6902	-4.35437	2.50028	0.50053	0.662557	0.426223	1.11023	0.314148	0.797444	0.794024	0.996586	0.967603	-0.244456	0.743459	0.376427	9.40111
0	0.82559	0.680107	11.308	16.6269	19.2094	19.2094	15.2315	20.2485	1733.04	13.727	0.810493	860.877	0.496743	1750	809.031	880.874	1.26493e+09	2.14895	39.1509	2.51423	902.805	22.2731	849.755	854.746	772.029	130.776	16.319	850.185	-0.5461	1.26493e+09	0.252326	731.311	22.3627	49.0708	-5.3271	4.2576	0.544781	0.772171	0.45249	1.15283	0.334121	0.787692	0.782938	0.989382	0.944671	-0.318967	0.849912	0.385061	4.62958
0	0.895917	0.862003	15.0783	17.4922	22.0227	19.8494	18.0278	22.383	2810.5	15.6715	0.841928	1143.93	0.407019	2830	852.332	884.395	2.14227e+09	1.39995	15.2543	43.7544	1132.46	10.3561	869.915	872.079	803.361	329.103	6.41986	870.05	2.01701	2.14227e+09	0.436121	235.758	11.3788	18.5291	0.565871	1.21694	0.411103	0.490555	0.350642	0.973832	0.283749	0.830088	0.828927	0.997975	0.976829	-0.184197	0.593956	0.329448	3.34322
0	0.873523	0.719601	11.3651	15.7936	18.6011	17.4929	15.5242	19.5448	1643.08	13.7961	0.809434	831.909	0.50631	1660	848.006	909.451	1.29445e+09	1.9897	34.4164	2.76121	931.096	19.6206	882.737	887.669	806.594	124.502	14.3119	883.058	-0.672157	1.29445e+09	0.280734	566.779	16.4068	28.1078	-3.83103	3.06881	0.53094	0.702201	0.462644	1.14135	0.312626	0.779604	0.775508	0.985962	0.935106	-0.25622	0.776602	0.407196	3.97119
0	0.804601	0	0	9.04121	7.81025	9.43398	9.21954	9.64365	229.583	7.27456	0.865413	209.518	0.9126	260	950.227	975.267	4.82176e+07	0.954689	11.3043	3.27626	978.8	7.65264	962.894	963.963	934.857	43.9432	4.92318	962.944	-0.645509	2.41088e+08	0.644231	96.6486	4.32579	0.551857	0.0650221	0.413236	0.367774	0.0582787	0.367774	0.943889	0.230895	0.816113	0.816113	0.963223	0.908057	-0.068492	0.337653	0.367774	2.07711
0	0.681662	0.570028	12.0557	21.1493	21.9317	23.3238	16.1555	23.8537	2550.21	14.4167	0.813715	1109.33	0.434997	2570	953.928	1014.58	2.52312e+09	1.90078	28.9126	5.03735	1030.86	19.3909	990.516	998.449	862.067	168.788	12.5982	990.838	-1.3971	2.52312e+09	0.328259	637.738	40.2037	46.4456	-7.28266	2.90486	0.632804	0.635578	0.505949	1.23557	0.371462	0.766745	0.759675	0.990479	0.945158	-0.200462	0.687773	0.408139	6.29553
0	0.866492	0.790561	17.0283	21.5395	23.8537	26.2488	21.587	26.9258	4716.42	18.6638	0.803995	1691.63	0.358669	4740	835.536	890.849	3.53165e+09	1.83995	28.7947	2.56404	922.75	16.7481	862.929	862.175	807.62	115.13	11.9626	863.177	0.141185	3.53165e+09	0.319636	426.759	10.18	16.7161	0.681363	2.48316	0.417894	0.711238	0.393034	1.0239	0.259384	0.807607	0.805969	0.984128	0.935085	-0.290026	0.79765	0.371461	3.10853
0	0.768509	0.641246	17.5052	27.2987	30.2324	31.4006	24.0416	32.7109	6806.38	20.9793	0.781912	2221.28	0.326353	6835	946.297	1022.34	6.61388e+09	2.39495	48.0343	20.1639	1421.9	27.053	983.005	978.902	875.105	546.792	19.2948	983.692	2.3276	6.61388e+09	0.228207	1351.52	25.2456	789.974	38.83	7.37647	1.5148	0.659078	0.667629	1.47356	1.05149	0.7334	0.721328	0.997101	0.972251	-0.26591	0.832777	0.421509	4.87648
0	0.669288	0.626095	12.9508	20.6851	22.3607	22.8254	16.1555	23.4307	2529.71	13.8443	0.804113	1116.56	0.441378	2550	883.284	944.051	2.14969e+09	1.90715	31.4028	3.31761	962.814	18.995	917.853	923.052	828.339	134.475	13.2499	918.158	-0.860375	2.14969e+09	0.317922	560.917	19.662	28.7932	-4.46688	2.76163	0.496546	0.692073	0.430106	1.11858	0.306967	0.795664	0.791591	0.986876	0.939726	-0.255709	0.759982	0.375334	4.36968
0	0.661363	0.560869	10.7209	19.1148	15.8114	21.0238	20.2485	21.8632	1733.42	12.6418	0.804215	867.722	0.500585	1750	858.765	894.371	1.34535e+09	1.49548	17.4352	5.97953	916.042	11.7049	876.653	878.204	787.36	128.681	7.4172	876.797	-1.09725	1.34535e+09	0.426605	252.599	21.5388	7.79997	-1.27639	1.28646	0.431667	0.492151	0.392821	1.04018	0.272019	0.809681	0.807459	0.988521	0.944558	-0.16076	0.569189	0.362341	4.61787
0	0.937202	0.739	11.4839	15.5397	17.4929	17.4929	16.5529	18.8414	1744.21	14.5639	0.84913	825.231	0.473126	1760	811.891	867.806	1.25129e+09	1.93322	25.2335	5.59065	895.145	18.2241	842.82	848.313	733.525	161.619	11.1212	843.184	-1.39015	1.25129e+09	0.326084	613.401	29.3098	55.4903	-7.45481	3.1162	0.547913	0.697646	0.459203	1.1575	0.330508	0.784036	0.779239	0.989297	0.943793	-0.251026	0.761226	0.392206	5.3541
0	0.624157	0.60977	21.4132	35.1168	39.3573	39.3573	26.6833	40.6202	10835.3	21.9184	0.76625	3090.35	0.285212	10870	764.968	805.521	6.72212e+09	1.53112	21.5758	3.02767	855.123	12.6486	786.232	787.434	721.451	133.672	8.89661	786.391	-0.333393	6.72212e+09	0.408198	250.095	16.1536	6.26671	-0.359108	1.45639	0.404612	0.564254	0.382677	1.00537	0.252898	0.812274	0.810855	0.991959	0.952469	-0.198971	0.648034	0.363896	3.9863
0	0.843186	0.694823	9.1021	13.0999	12.8062	15.5242	15.1327	15.6525	826.583	11.0456	0.799339	532.857	0.64465	840	842.369	901.72	6.39416e+08	1.9393	31.4339	4.98194	923.926	18.0428	872.172	872.85	722.091	201.835	12.7757	872.474	-0.540214	6.39416e+08	0.296905	526.263	57.3208	21.0373	-0.951369	2.44961	0.766166	0.519595	0.599767	1.27992	0.392187	0.724978	0.716271	0.990877	0.941474	-0.159321	0.631533	0.477926	7.54308
0	0.704807	0.65716	19.1037	29.0701	33.9706	29.6816	27.8029	37.3765	7604.79	20.4888	0.766081	2441.19	0.321006	7635	1027.95	1065.74	8.38548e+09	1.50688	18.9002	7.20944	1201.81	12.4167	1047.86	1050.15	960.3	241.509	7.92728	1048	-0.924888	8.38548e+09	0.414564	287.202	20.3905	10.3498	-1.50176	1.36188	0.449098	0.49971	0.393876	1.06265	0.288421	0.811267	0.80847	0.996352	0.967519	-0.159577	0.570299	0.354194	4.49021
0	0.799275	0.697633	17.1004	24.5121	25.2389	27.7849	26.0768	30.348	5487.88	19.5919	0.76136	1976.2	0.360102	5515	763.143	807.602	3.43026e+09	1.62021	21.2041	4.08844	828.902	13.6747	788.462	791.935	708.381	120.52	9.01618	788.662	-1.00292	3.43026e+09	0.382823	315.259	17.3114	10.7795	-1.60653	1.66393	0.43173	0.585059	0.397912	1.04451	0.26953	0.806491	0.804426	0.988483	0.94375	-0.202343	0.663521	0.370112	4.12343
0	0.864816	0.723492	18.0353	24.9281	28.6531	28.178	25.0799	29.7153	6586.88	21.5583	0.764733	2222.08	0.33735	6615	916.943	974.316	5.96518e+09	1.93099	25.8356	4.58623	1075.1	17.8251	949.314	953.708	852.396	222.702	11.2013	949.613	-0.938028	5.96518e+09	0.332824	567.93	21.5568	33.8394	-4.25483	2.7324	0.581694	0.645081	0.474606	1.18896	0.349721	0.778875	0.773207	0.99433	0.957639	-0.219228	0.721595	0.3953	4.58457
0	0.96056	0.809384	17.5962	21.7403	25	27.5862	23.0868	27.7489	5540.33	20.8828	0.818271	1850.45	0.333996	5565	925.933	959.471	4.94712e+09	1.41177	17.0933	9.8767	1081.76	11.1744	942.723	943.863	841.545	240.215	7.13408	942.852	-0.64106	4.94712e+09	0.45916	242.915	27.8019	9.10615	-0.553201	1.16482	0.41621	0.467548	0.358651	1.02592	0.283761	0.828578	0.826094	0.996636	0.970458	-0.160399	0.560236	0.32192	5.25495
0	0.756355	0.6449	10.51	16.297	15	19.2354	17.4642	20.4695	1384.5	12.3263	0.80132	749.676	0.541478	1400	864.279	914.544	1.11354e+09	1.71769	24.802	4.96069	926.288	16.3865	891.582	896.06	794.67	131.618	10.6731	891.845	-1.2848	1.11354e+09	0.355204	468.125	28.4015	24.9547	-4.34329	2.22153	0.481863	0.639237	0.42266	1.09469	0.296527	0.79822	0.79459	0.990511	0.947979	-0.229176	0.700435	0.37385	5.28818
0	0.692727	0.63954	17.43	27.2539	30.8058	30.2324	23.2594	32.0936	5792	18.8795	0.763042	2044.03	0.352906	5820	696.663	831.854	3.31621e+09	3.03519	58.7594	3.5186	912.307	40.2997	752.987	744.078	548.907	363.4	25.7486	754.848	0.471939	3.31621e+09	0.155609	2806.6	99.7712	859.015	40.1395	16.2288	1.61647	0.818609	0.881221	1.69844	0.81314	0.653404	0.627993	0.99387	0.950421	-0.277118	0.890626	0.473107	9.80383
0	0.790596	0.59824	11.4444	19.1301	21.0238	18.3576	20.2485	22.1585	2217.33	15.1242	0.817965	1005.32	0.453391	2235	871.403	908.389	1.77409e+09	1.44097	18.2849	3.7693	934.584	11.6056	890.814	891.787	832.217	102.367	7.67829	890.942	-0.602744	1.77409e+09	0.438217	228.279	10.3011	5.42208	-0.453461	1.22247	0.344207	0.558103	0.320498	0.948543	0.238012	0.843508	0.842122	0.986976	0.947134	-0.214311	0.645004	0.30159	3.17513
0	0.811765	0.744783	9.62179	12.9189	14.2127	15	12.2066	15.843	856.75	10.4871	0.823417	529.786	0.618367	870	795.787	837.964	5.82402e+08	1.55946	22.852	2.77685	859.093	13.2478	818.02	819.704	771.171	87.9216	9.34466	818.185	-0.293601	5.82402e+08	0.38547	270.008	11.3922	5.21831	-0.306919	1.35906	0.497135	0.461442	0.453617	1.09444	0.286112	0.780357	0.777543	0.981238	0.925427	-0.133837	0.547033	0.416364	3.34298
0	0.767228	0.720865	9.3389	12.9551	13.4536	15.8114	12.6491	16.0935	772.292	9.93953	0.823014	494.612	0.640447	785	1177.49	1284.95	1.19373e+09	2.78886	59.207	3.75833	1327.16	34.0233	1232.41	1235.99	1055.92	271.242	23.7861	1233.16	-0.685895	1.19373e+09	0.169495	1856.46	67.5213	257.246	-14.3286	8.5339	1.73767	0.654959	0.931271	1.71997	0.839946	0.637244	0.609662	0.988537	0.932463	-0.204447	0.793484	0.486195	8.11241
0	0.724386	0.539864	14.182	26.2695	23.8537	31.4006	26.6833	31.6544	4384.46	19.0293	0.735999	1760.16	0.401453	4410	943.232	989.932	4.13461e+09	1.66151	25.1027	3.15057	1015.43	14.6773	968.103	970.522	891.169	124.264	10.439	968.274	-0.538244	4.13461e+09	0.358524	331.719	18.8493	8.7196	-1.17242	1.70326	0.501994	0.542166	0.449896	1.09825	0.291321	0.78347	0.780262	0.986664	0.936647	-0.174249	0.621609	0.406811	4.3068
0	0.974501	0.734298	15.4553	21.0478	25.2389	26.9258	23.0868	27.5862	4447.79	20.5111	0.788857	1657.99	0.372767	4470	1004.15	1052.53	4.72666e+09	1.78483	26.4653	4.74009	1085.55	15.7375	1028.11	1029.89	911.007	174.545	10.7866	1028.31	-0.707323	4.72666e+09	0.347604	411.7	32.7772	19.6087	-1.27034	2.30313	0.395745	0.705802	0.367154	1.00411	0.255988	0.821008	0.819265	0.993956	0.959518	-0.300316	0.794211	0.34372	5.68332
0	0.751048	0.713383	14.3623	20.1327	24.4131	19.2354	19.3132	25.1396	2949.21	15.1206	0.795771	1249.78	0.423767	2970	1031.43	1100.13	3.39927e+09	2.25326	36.274	62.0061	1660.23	23.1432	1069.23	1071.78	932.576	727.655	15.0665	1069.83	4.05983	3.39927e+09	0.258738	1272.02	41.1791	1009.69	26.3077	5.26938	1.11151	0.646097	0.590463	1.33127	0.754958	0.744328	0.736071	0.998831	0.981392	-0.247194	0.79555	0.437828	6.33554
0	0.88016	0.623185	9.92606	15.928	17.4929	19.2094	16.2788	19.6214	1343.25	14.0191	0.773412	761.222	0.566702	1360	729.171	767.372	7.64075e+08	1.56628	18.3902	8.5472	789.032	12.8902	749.323	752.202	640.175	148.857	7.84579	749.546	-1.68731	7.64075e+08	0.410752	334.376	31.1391	19.9205	-3.06298	1.59298	0.515808	0.50621	0.449717	1.11575	0.306863	0.785344	0.78174	0.989871	0.944676	-0.153484	0.573239	0.399487	5.55602
0	0.896165	0.724382	14.753	20.3663	24.4131	21.9317	22.0227	25.3969	3661	18.2516	0.768067	1495.61	0.408525	3685	831.744	878.212	2.71113e+09	1.62695	23.501	3.12203	894.973	14.2707	857.557	860.986	785.246	109.727	9.95186	857.742	-0.720513	2.71113e+09	0.389847	317.468	15.4291	8.97611	-1.32783	1.6008	0.472225	0.541338	0.428152	1.08273	0.283894	0.7932	0.790331	0.982198	0.929686	-0.179393	0.630741	0.39024	3.8918
0	0.722839	0.635842	14.4977	22.8009	21.5407	26.2488	23.3452	26.5707	3279.92	16.4813	0.711138	1501.2	0.457695	3305	745.278	793.783	1.97041e+09	1.67397	25.7054	2.83272	811.559	15.0299	771.91	774.704	710.931	100.628	10.6274	772.134	-0.535638	1.97041e+09	0.360495	345.985	12.5511	8.84438	-1.31044	1.70768	0.534082	0.520849	0.465129	1.13916	0.311303	0.778516	0.774316	0.980065	0.92409	-0.156699	0.600273	0.408576	3.50097
0	0.808289	0.702135	17.3101	24.6535	25	28.3196	26.4008	29.7153	5317.71	19.9272	0.744759	1978.27	0.372015	5345	746.764	789.382	3.15432e+09	1.68498	22.3231	7.79999	858.617	13.9864	767.977	769.027	603.224	255.394	9.17143	768.209	-0.94076	3.15432e+09	0.379864	355.625	53.3137	16.2212	-1.04896	1.77313	0.486068	0.566224	0.417584	1.09874	0.306881	0.80116	0.797885	0.996059	0.965622	-0.195644	0.664186	0.370277	7.27954
0	0.755327	0.596861	23.1497	38.7856	43.9318	43.0116	34.9285	47.7284	17933.3	29.2959	0.752735	4401.65	0.245446	17975	852.561	891.174	1.37086e+10	1.57265	18.7582	51.1874	1264.45	12.7097	873.071	873.982	641.838	622.61	7.95196	873.297	1.99606	1.37086e+10	0.40237	394.395	109.501	98.8813	2.11836	1.84519	0.499023	0.569443	0.397706	1.06706	0.335376	0.812028	0.809437	0.99927	0.985393	-0.195616	0.643996	0.353061	10.4482
0	0.822272	0.696979	15.158	21.7482	25.6125	23.3238	20.2237	27.8747	3882	17.8829	0.801184	1490.92	0.384061	3905	837.078	878.925	2.87961e+09	1.56577	22.6775	3.70793	941.218	13.0499	858.576	859.288	744.138	197.08	9.40958	858.729	-0.407674	2.87961e+09	0.389872	261.942	35.3129	7.57928	-0.461111	1.57329	0.375551	0.613413	0.354734	0.981523	0.246333	0.825908	0.824698	0.995442	0.964712	-0.235904	0.702875	0.338242	5.91718
0	0.691253	0.574552	12.6562	22.028	23.3238	24.4131	19.105	25.3969	2742.46	15.2269	0.767636	1234.3	0.450072	2765	844.097	884.56	2.07067e+09	1.60489	19.6559	8.08512	905.324	13.661	865.167	868.445	748.384	156.94	8.33124	865.382	-1.74658	2.07067e+09	0.402229	370.98	38.8403	21.2185	-3.14115	1.71384	0.522873	0.526968	0.4399	1.13167	0.322509	0.792591	0.78826	0.992109	0.952011	-0.162417	0.588074	0.378853	6.20822
0	0.70355	0.501197	13.388	26.7121	29.1548	29.1548	23.1948	30.5123	4483.17	18.7933	0.743404	1768.68	0.394515	4510	917.357	955.824	3.96994e+09	1.4951	19.087	3.61619	992.91	12.066	938.087	939.747	875.447	117.463	7.9582	938.218	-0.426318	3.96994e+09	0.439944	246.218	9.5406	5.93739	-0.302154	1.23847	0.428113	0.483225	0.391946	1.04003	0.269171	0.809949	0.807644	0.983836	0.935529	-0.157372	0.569135	0.361295	3.05578
0	0.790684	0.705714	13.8566	19.6348	22.3607	22.3607	18.0278	23.1517	2878.71	15.525	0.803144	1218.49	0.423277	2900	946.464	982.803	2.70875e+09	1.41554	18.2941	3.35525	1001.43	11.1723	966.36	968.509	910.742	90.6861	7.67158	966.464	-0.697162	2.70875e+09	0.428517	200.144	10.4506	3.93934	-0.480095	1.09674	0.418216	0.444928	0.403504	1.00129	0.249341	0.80067	0.799719	0.984036	0.933098	-0.145135	0.536468	0.390915	3.20634
0	0.833729	0.70878	18.7709	26.4834	27.7308	30.6105	29.0689	32.0156	7380	22.08	0.758424	2417	0.327507	7410	855.999	901.048	5.68394e+09	1.72196	22.174	14.7884	950.6	14.6432	875.576	873.974	644.753	305.847	9.27973	875.821	-1.19082	5.68394e+09	0.371398	430.472	111.878	50.0621	-1.75248	2.2239	0.544814	0.603751	0.444231	1.14178	0.341421	0.791495	0.787327	0.997268	0.97078	-0.208427	0.69073	0.381736	10.5574
0	0.744796	0.721501	19.1197	26.4999	32.0156	28.178	23.4307	32.7719	6897.21	19.737	0.794763	2204.76	0.31966	6925	820.484	868.205	4.93413e+09	1.74429	25.0405	4.07224	902.709	15.0731	843.883	844.136	746.559	156.149	10.4254	844.103	-0.39879	4.93413e+09	0.354244	371.054	28.623	12.7392	-0.603738	1.92011	0.516116	0.574635	0.447047	1.12436	0.309754	0.787184	0.783323	0.992179	0.951075	-0.191909	0.667843	0.393779	5.31712
0	0.816167	0.728163	16.9941	23.3383	24.4131	26.9258	24.8395	27.5862	5086.54	19.0479	0.817164	1750.34	0.344113	5110	838.406	875.198	3.72915e+09	1.50546	18.3245	4.78007	916.439	11.5952	854.135	851.972	759.747	156.692	7.77163	854.269	0.257541	3.72915e+09	0.400087	228.948	21.8435	7.04606	0.868229	1.44966	0.417344	0.551713	0.386471	1.02234	0.262448	0.81165	0.809842	0.991735	0.952111	-0.197313	0.641177	0.36184	4.646
0	0.806589	0.69927	16.4352	23.5033	23.6008	27.7849	24.3516	28.3901	4951.75	18.9575	0.811147	1732.04	0.349783	4975	1038.14	1073.91	5.55293e+09	1.45205	16.8863	9.1466	1116.65	11.9087	1056.35	1058.3	904.804	211.85	7.12714	1056.49	-1.63542	5.55293e+09	0.484265	293.675	46.6048	12.0545	-1.90507	1.28257	0.43439	0.487471	0.379319	1.05347	0.28659	0.818561	0.815759	0.994771	0.96255	-0.149751	0.546742	0.339564	6.8112
0	0.696869	0.611342	12.4344	20.3395	18.6011	22.8035	19.2354	24.5153	2350.71	14.174	0.798211	1071.11	0.455652	2370	840.864	879.792	1.76081e+09	1.52645	19.7664	4.7952	907.55	12.4605	861.798	863.896	767.242	140.308	8.3684	861.951	-0.861103	1.76081e+09	0.422747	262.935	25.6041	8.14962	-0.947991	1.34462	0.442047	0.502112	0.406733	1.04806	0.271235	0.802314	0.800165	0.991248	0.949642	-0.161703	0.584498	0.37777	5.03767
0	0.791857	0.62893	20.5406	32.6596	36.6197	35.5106	32.7567	39.1024	11642.8	25.8618	0.756158	3285.31	0.282175	11680	907.574	957.013	1.02085e+10	1.82044	26.1426	10.7254	1123.04	16.112	934.636	937.564	761.664	361.381	10.8914	934.886	-0.640124	1.02085e+10	0.344066	467.543	63.5647	40.8496	-2.67073	2.37479	0.546416	0.623751	0.453464	1.13954	0.333935	0.785988	0.781957	0.997607	0.971982	-0.219797	0.714395	0.394117	7.94402
0	0.618833	0.583754	21.0705	36.0949	38.0789	39.8246	25.7099	40.025	11655.8	22.3367	0.770588	3226.19	0.276789	11690	906.948	947.087	1.00613e+10	1.59202	18.6931	14.9582	973.914	13.3551	927.523	930.326	653.519	320.394	7.96983	927.727	-2.22812	1.00613e+10	0.425564	378.243	136.519	38.4265	-4.77574	1.94507	0.417252	0.643858	0.375629	1.02326	0.271579	0.818064	0.816079	0.997564	0.973357	-0.230471	0.693394	0.347352	11.6678
0	0.87194	0.675722	18.468	27.3307	31.6228	33.1059	28.2312	33.9116	8262.38	23.8308	0.756069	2614.12	0.316389	8295	831.072	882.706	6.14934e+09	1.77627	24.8511	3.72015	911.175	15.9254	860.764	865.208	764.973	146.202	10.6412	861.006	-0.915011	6.14934e+09	0.348041	415.777	25.6194	17.1784	-2.59584	2.06835	0.529573	0.589199	0.47128	1.12615	0.300786	0.773956	0.77019	0.989546	0.941896	-0.193688	0.670367	0.421403	5.02334
0	0.693106	0.640083	13.3114	20.7964	24.6982	18.3576	22.8254	25.4165	2353.46	14.4141	0.722208	1184.75	0.503407	2375	859.624	918.045	1.88595e+09	1.90779	33.1362	4.08513	935.595	18.8254	890.811	894.283	752.138	183.457	13.6843	891.115	-0.800945	1.88595e+09	0.307776	540.688	39.9458	26.0593	-3.38452	2.60657	0.561377	0.641521	0.462058	1.17536	0.342378	0.784242	0.77879	0.991541	0.94973	-0.226202	0.728289	0.386469	6.27953
0	0.804691	0.727197	17.0584	23.4577	25.2389	26.9258	25.2982	27.8209	5020.83	18.8762	0.792103	1790.14	0.356542	5045	803.462	830.826	3.36721e+09	1.10203	13.7093	6.072	850.374	8.64959	816.888	817.354	719.775	130.598	5.80204	816.967	-0.714939	3.36721e+09	0.565313	129.058	26.9118	2.21076	0.0233579	0.701521	0.311718	0.382756	0.30236	0.889283	0.215186	0.85028	0.849753	0.993791	0.962332	-0.133971	0.449093	0.295097	5.17825
0	0.775874	0.658554	17.8646	27.127	30.2324	30.2324	23.5372	31.5436	6912	21.0471	0.784812	2235.91	0.323482	6940	988.721	1030.95	7.10116e+09	1.66397	20.655	13.203	1161.71	14.033	1011.35	1014.42	815.221	346.493	8.76836	1011.54	-1.84402	7.10116e+09	0.402351	393.438	81.3819	30.7871	-3.20038	1.90782	0.457399	0.609706	0.402197	1.0605	0.290422	0.806568	0.804147	0.997989	0.975056	-0.218754	0.687931	0.366472	9.00106
0	0.931535	0.782948	11.3166	14.4539	17.4929	16.6433	16.1555	18.1934	1460.17	13.4643	0.831293	748.741	0.512778	1475	824.239	882.047	1.0833e+09	1.91339	30.2913	2.89298	902.805	18.0087	856.703	860.406	783.947	118.858	12.7226	856.994	-0.606265	1.0833e+09	0.301161	497.85	15.908	18.5957	-2.01459	2.52945	0.550114	0.63948	0.462487	1.16067	0.329711	0.782439	0.777473	0.985562	0.93545	-0.234517	0.740309	0.394195	3.9257
0	0.71446	0.652124	21.0599	32.2943	36.0555	36.0555	26.9072	39.37	10326	23.073	0.764105	3001.13	0.290639	10360	769.988	818.912	6.59461e+09	1.76542	24.2969	3.8897	854.385	15.5214	797.586	800.876	709.465	144.921	10.3576	797.838	-0.754119	6.59461e+09	0.351807	401.774	20.5849	19.3161	-2.4405	2.25083	0.336966	0.737953	0.321986	0.935472	0.229722	0.841455	0.840505	0.993297	0.959958	-0.331442	0.810167	0.309338	4.48397
0	0.698319	0.587519	24.3436	41.4346	44.2832	47.4236	37.3631	47.5184	19893	28.9346	0.75435	4706.65	0.236598	19935	847.672	901.456	1.52375e+10	1.92245	28.5965	4.61834	932.213	17.3436	873.988	874.922	738.37	193.842	11.8357	874.276	-0.658805	1.52375e+10	0.314813	504.486	43.1609	30.3095	-2.00356	2.71066	0.485281	0.694885	0.43055	1.09911	0.294175	0.793563	0.790195	0.994134	0.957437	-0.265768	0.779398	0.385322	6.52719
0	0.617384	0.556051	20.0808	36.1133	33.1059	40.3609	30.8058	43.7035	11059.8	22.2957	0.742887	3231.41	0.292177	11095	910.177	944.069	9.54914e+09	1.34412	17.9541	4.79342	1070.07	10.7983	927.62	928.446	862.199	207.874	7.40445	927.723	-0.198324	9.54914e+09	0.454941	191.302	13.4608	3.99353	-0.310942	1.08493	0.346833	0.514244	0.324743	0.945594	0.237073	0.840958	0.839788	0.995798	0.967719	-0.18775	0.595665	0.308403	3.64364
0	0.66583	0.605323	12.7234	21.0193	22.3607	23.8537	16.7631	24.0832	2410.17	13.9953	0.784091	1108.7	0.460011	2430	867.868	977.963	2.07533e+09	2.92615	60.5402	3.78666	1067.83	36.4645	922.966	923.578	726.386	341.442	24.9058	924.145	-0.359662	2.07533e+09	0.158144	2176.87	77.0983	409.087	-6.59049	10.7733	1.54087	0.746196	0.810886	1.61597	0.860904	0.67614	0.656902	0.992579	0.948655	-0.275842	0.877729	0.477036	8.64789
0	0.690964	0.60461	13.5201	22.3617	23.8537	25	18.6815	25.318	3118.33	15.4511	0.780632	1322.27	0.424031	3140	819.486	879.786	2.29393e+09	1.9561	33.788	2.82726	894.633	19.4092	854.402	860.39	765.77	128.864	14.3171	854.722	-0.749968	2.29393e+09	0.293418	547.317	23.7596	27.2839	-3.46342	2.96571	0.433444	0.742605	0.403546	1.04069	0.266156	0.803109	0.801217	0.988414	0.94288	-0.308836	0.817272	0.37834	4.80886
0	0.479472	0.470484	21.5171	45.7339	48.1041	47.7598	26.9258	48.8876	14814.1	21.9281	0.732854	3980.31	0.268684	14855	932.7	974.898	1.35279e+10	1.65545	19.6116	19.715	1030.08	13.8236	954.067	956.389	696.634	333.443	8.33207	954.286	-2.37911	1.35279e+10	0.40739	416.796	137.626	62.4349	-5.32736	2.02583	0.489512	0.606274	0.393029	1.0896	0.33013	0.816004	0.812415	0.997861	0.975768	-0.213385	0.680293	0.337256	11.715
0	0.861734	0.798499	16.0593	20.1118	23.6008	24.4131	20.6155	25.6905	3769.04	17.331	0.822118	1424.64	0.377984	3790	1033.3	1144.66	4.53973e+09	2.85415	56.6304	15.1122	1683.78	35.0446	1093.45	1097.89	803.479	880.299	23.8616	1094.45	0.484411	4.53973e+09	0.167009	2185.63	155.136	811.402	-2.70695	10.2965	1.68774	0.715669	0.891686	1.66716	0.868893	0.645234	0.620189	0.998721	0.976429	-0.224428	0.826353	0.494395	12.3686
0	0.965497	0.773742	16.0509	20.7445	26.9072	24.4131	23.5372	27.074	4366.21	20.0288	0.774142	1668.78	0.382204	4390	820.965	999.827	3.63515e+09	3.53149	86.0131	3.40423	1100.77	54.6281	907.189	905.107	632.592	468.179	36.2191	909.973	-0.180865	3.63515e+09	0.105027	5059.41	152.275	2512.41	-11.2631	27.3009	2.54792	0.828061	1.149	1.96452	1.19072	0.591849	0.552716	0.993796	0.948122	-0.2653	0.908557	0.467841	12.0863
0	0.947737	0.717745	11.7225	16.3324	19.2094	18.6011	17.8885	19.8746	1967.04	15.4788	0.804761	943.393	0.4796	1985	804.536	879.778	1.41702e+09	2.19342	42.2692	2.4466	898.427	23.0138	844.45	847.154	752.513	145.914	17.0273	844.906	-0.354599	1.41702e+09	0.241299	770.444	20.6163	40.536	-3.41517	3.93091	0.763247	0.67244	0.595032	1.30682	0.400877	0.728698	0.719298	0.980192	0.917912	-0.219187	0.761175	0.464997	4.45219
0	0.835661	0.759418	17.4963	23.0391	27.5862	25.6125	21.8403	29.1719	5185.21	19.2528	0.794987	1822.36	0.351454	5210	886.644	914.979	4.24035e+09	1.15238	14.0411	4.65666	936.186	9.03868	902.078	904.027	847.813	88.3728	5.86796	902.157	-1.02866	4.24035e+09	0.514735	142.54	13.5866	3.27447	-0.987881	0.870467	0.277848	0.513735	0.273881	0.847048	0.19958	0.86372	0.863456	0.989345	0.954448	-0.196609	0.565562	0.27041	3.66582
0	0.523117	0.459152	8.31464	18.1087	19.2094	16.5529	13	19.6214	839.292	9.47298	0.738088	582.977	0.694606	855	834.009	889.339	6.33713e+08	1.86726	25.8244	2.92149	923.392	16.887	860.656	858.839	806.644	116.747	11.5878	860.921	0.337461	6.33713e+08	0.319807	455.554	9.77713	20.3907	1.06401	2.74162	0.470229	0.707559	0.433092	1.06959	0.277559	0.789611	0.787168	0.982214	0.9287	-0.284548	0.800696	0.400902	3.0345
0	0.719236	0.544392	15.4959	28.4647	32.6956	33.1059	25	33.6601	6216.08	20.4728	0.765654	2135.32	0.343515	6245	883.255	928.097	5.15081e+09	1.6596	19.9967	7.62486	957.73	14.5197	907.946	912.06	791.728	166.002	8.63464	908.179	-1.77579	5.15081e+09	0.419217	422.983	35.251	38.7647	-5.39073	2.16265	0.391528	0.690044	0.359898	1.00994	0.259184	0.825162	0.823214	0.994024	0.960359	-0.255102	0.727608	0.333739	5.89981
0	0.800045	0.691226	19.2807	27.8935	32.6497	30.2324	29.1548	33.4365	7978.83	22.316	0.751507	2569.47	0.322036	8010	893.232	926.41	6.64981e+09	1.30069	16.3385	6.95357	1032.77	10.5686	911.037	912.79	817.403	215.371	6.89571	911.147	-0.798977	6.64981e+09	0.520692	200.805	24.9126	6.15526	-0.57946	0.987494	0.315715	0.511133	0.293859	0.910659	0.227274	0.856205	0.855161	0.996896	0.973443	-0.189029	0.587259	0.278874	4.97437
0	0.930283	0.700635	14.7418	21.0406	24.4131	25.6125	22.8473	25.923	4217.12	19.5737	0.805246	1567.59	0.371721	4240	894.082	960.938	3.66858e+09	2.10523	34.8085	3.4573	982.338	20.9979	929.803	933.771	822.519	159.819	14.6306	930.178	-0.729152	3.66858e+09	0.271977	697.029	34.5772	46.0247	-5.04023	3.56838	0.596521	0.710937	0.482678	1.20353	0.356732	0.776284	0.770024	0.991016	0.947601	-0.264315	0.795561	0.395673	5.8166
0	0.718056	0.614265	19.4108	31.6001	34.4819	34.9857	26.0768	37.1618	9402.62	22.6907	0.7717	2791.7	0.296906	9435	923.203	1024.02	8.98192e+09	2.68262	48.812	5.25852	1067.11	31.3023	974.785	976.7	736.99	330.117	20.4733	975.694	-1.09215	8.98192e+09	0.191519	1772.13	115.56	386.597	-23.2286	8.81227	1.03565	0.787457	0.656446	1.45621	0.59314	0.720262	0.70691	0.994889	0.957707	-0.302409	0.880155	0.4443	10.659
0	0.665817	0.522166	11.8744	22.7407	23.3238	25	17.72	25.9615	2557.5	15.1412	0.737339	1226.57	0.479599	2580	831.387	868.611	1.87816e+09	1.26626	18.3988	4.4183	881.419	11.8076	853.076	856.867	780.803	100.616	7.89051	853.211	-1.15927	1.87816e+09	0.506103	230.647	13.9003	4.9421	-1.40184	1.02263	0.27962	0.566258	0.25812	0.860253	0.210596	0.874514	0.87309	0.989418	0.957491	-0.225212	0.614386	0.239397	3.70325
0	0.72322	0.567749	9.53991	16.8031	19.2094	17.4929	13.9284	19.4422	1309.33	12.1523	0.809243	715.218	0.546246	1325	811.635	884.481	9.5437e+08	2.12105	46.3968	1.99712	898.377	23.5231	848.253	847.803	776.2	122.177	18.4899	848.693	-0.118588	9.5437e+08	0.240714	746.914	13.932	33.1253	-1.63392	4.00014	0.572484	0.747707	0.485268	1.17063	0.330081	0.771224	0.766087	0.978767	0.92115	-0.298489	0.83132	0.415357	3.61556
0	0.642916	0.560417	16.4561	29.3641	31.9531	32.311	23.0217	33.0606	6255.67	18.8786	0.765448	2144.95	0.342881	6285	869.389	928.121	5.08597e+09	2.01718	28.4813	10.0598	981.285	18.3715	899.223	900.402	688.864	292.421	12.1327	899.569	-1.24225	5.08597e+09	0.296735	621.719	92.1695	76.4527	-4.70056	3.15801	0.575098	0.689064	0.455448	1.1677	0.362161	0.788266	0.783508	0.99667	0.968003	-0.262794	0.787158	0.382979	9.56677
0	0.821803	0.673912	9.19719	13.6475	14.2127	15.8114	13.3417	16.5831	911.417	11.2155	0.814466	558.156	0.612405	925	843.582	880.27	6.88487e+08	1.50554	17.5227	18.3672	896.154	13.0594	862.491	866.244	703.334	192.82	7.27613	862.734	-3.06881	6.88487e+08	0.460348	418.765	50.8623	55.8352	-6.48853	2.00756	0.463308	0.615922	0.366671	1.06723	0.3238	0.830103	0.826031	0.993095	0.960262	-0.239573	0.683651	0.305226	7.10458
0	0.684775	0.573753	16.8065	29.2923	34.4819	30.8058	25.2982	35.3412	6659.92	20.0586	0.748303	2287.63	0.343492	6690	858.789	931.958	5.46768e+09	2.14507	37.1443	3.72431	957.126	23.5581	903.562	913.8	785.847	171.278	16.1176	904.042	-1.15322	5.46768e+09	0.270354	867.524	34.5493	88.3935	-12.0253	4.52825	0.620568	0.756445	0.526732	1.20065	0.336252	0.751562	0.746012	0.9906	0.9425	-0.275399	0.809364	0.451301	5.79401
0	0.837978	0.721247	15.6278	21.6677	24.4131	25.6125	22.2036	26.096	4231.92	18.1571	0.80847	1564.99	0.369807	4255	853.697	912.876	3.32649e+09	1.98162	30.1724	3.87147	940.882	18.5114	883.868	886.086	769.247	171.634	12.6477	884.186	-0.716334	3.32649e+09	0.298774	562.655	36.1305	31.5443	-3.20388	2.9042	0.512905	0.696989	0.446812	1.12954	0.308708	0.787136	0.783197	0.992213	0.951077	-0.261281	0.781177	0.393409	5.96082
0	0.74634	0.703395	15.7542	22.3974	26.2488	24.4131	19.9249	27.4955	3972.04	16.7161	0.794781	1526.09	0.384207	3995	779.663	808.647	2.5255e+09	1.26614	13.3053	4.71085	855.327	8.95761	794.997	795.484	736.5	118.827	5.76728	795.088	-0.0181757	2.5255e+09	0.489642	143.769	10.8878	2.89989	0.209811	0.909182	0.316036	0.481857	0.310551	0.897831	0.215487	0.845639	0.845273	0.991481	0.955734	-0.177072	0.56045	0.305751	3.27711
0	0.962841	0.845364	20.5347	24.2909	29.1548	30.8058	28.4429	31.0644	7845.54	23.3883	0.768588	2484.31	0.316652	7875	881.408	910.149	6.35371e+09	1.29438	12.7704	6.06715	928.738	9.23581	898.143	901.15	825.067	103.67	5.60225	898.232	-1.50186	6.35371e+09	0.455003	159.127	12.7134	4.5459	-1.15132	1.08295	0.311677	0.550002	0.304386	0.899286	0.216072	0.849014	0.848536	0.988072	0.949442	-0.20634	0.609102	0.298083	3.5384
0	0.59819	0.431667	13.8411	32.0644	33.1059	33.541	23.8537	34.7275	5536.92	19.1806	0.714905	2117.13	0.382367	5570	827.681	897.082	4.20105e+09	2.08526	37.7302	3.43128	915.105	22.1093	868.032	874.319	758.722	156.383	15.8009	868.463	-0.920192	4.20105e+09	0.287366	748.475	29.2986	63.2138	-8.03506	4.09152	0.419257	0.812719	0.375515	1.04289	0.274839	0.819274	0.816615	0.991726	0.953659	-0.365579	0.870735	0.339673	5.32723
0	0.963342	0.686988	15.0652	21.9293	23.8537	26.2488	24.1868	26.9258	4801.25	21.1255	0.807741	1703.92	0.35489	4825	795.462	851.05	3.30441e+09	1.85762	29.2544	3.60756	865.201	17.4499	827.267	831.405	737.69	127.511	12.2173	827.558	-0.932976	3.30441e+09	0.336167	480.508	22.5686	25.0176	-3.43122	2.55943	0.409293	0.72184	0.38484	1.01793	0.257469	0.811623	0.810026	0.98904	0.945458	-0.296085	0.795396	0.36375	4.69362
0	0.600101	0.515016	11.5311	22.3898	21.9317	25	15.8114	25.4951	2043.17	13.4361	0.713906	1090.72	0.533837	2065	803.459	868.274	1.45555e+09	2.04009	30.9361	4.0533	894.521	19.6008	839.17	841.917	734.972	159.55	12.9811	839.562	-0.891916	1.45555e+09	0.296052	659.046	27.5446	46.6669	-5.10287	3.45591	0.437246	0.773133	0.383119	1.06097	0.28731	0.816966	0.813853	0.9914	0.952845	-0.347337	0.855657	0.340435	5.17576
0	0.798632	0.59357	14.2632	24.0295	25.2389	26.2488	23.5372	29.2916	4300.96	19.1907	0.7439	1719.28	0.399743	4325	1275.11	1384.68	7.73296e+09	2.82094	51.6817	13.4074	1445.74	34.8118	1336.29	1344.1	814.713	631.022	22.3577	1337.15	-1.85874	7.73296e+09	0.178358	2298.68	493.498	1266.16	-55.3827	10.7393	1.40715	0.762912	0.773695	1.59498	0.796331	0.685811	0.666932	0.997962	0.972123	-0.265163	0.861236	0.464331	22.1622
0	0.802457	0.656892	20.8806	31.787	33.8378	35.3836	32.8938	37.7757	11356.2	25.5077	0.745615	3276.85	0.288553	11390	887.733	933.939	9.46963e+09	1.72835	23.6522	3.76574	983.333	14.5746	911.616	912.934	824.063	159.269	9.78923	911.811	-0.430843	9.46963e+09	0.364812	354.407	25.5522	12.7545	-0.743337	1.91375	0.440578	0.624057	0.404336	1.04692	0.2705	0.80374	0.801456	0.993275	0.955473	-0.229593	0.7099	0.373877	5.01834
0	0.831204	0.782717	13.0092	16.6206	19.8494	19.2094	15.2971	20.2485	2022.58	13.8151	0.821317	941.697	0.465591	2040	908.344	948.329	1.77125e+09	1.38776	17.0201	7.54128	959.357	12.925	931.631	936.295	826.804	132.553	7.75124	931.806	-1.84873	1.77125e+09	0.520761	326.031	23.7092	15.4375	-2.83729	1.34165	0.351145	0.578359	0.303644	0.960556	0.257201	0.855627	0.852908	0.99074	0.957448	-0.209656	0.621439	0.266359	4.84365
0	0.966649	0.847704	14.2829	16.849	20.5183	20.5183	18.0278	21.6795	2681.38	16.287	0.837805	1114.07	0.415485	2700	830.491	867.56	1.9622e+09	1.23716	17.2651	5.54245	877.52	11.9006	852.345	856.819	776.746	100.774	7.52194	852.491	-1.50623	1.9622e+09	0.520396	250.156	13.8064	8.59265	-2.26812	1.14598	0.259835	0.624525	0.239503	0.830947	0.201302	0.883586	0.882282	0.990175	0.960563	-0.253215	0.638953	0.222196	3.68567
0	0.891789	0.744094	13.8976	18.6772	22.0227	21.2603	20.2485	24.8395	2929.79	16.6561	0.816041	1213.38	0.414152	2950	905.589	962.395	2.59244e+09	1.86555	32.0994	2.95412	978.767	18.2752	937.175	941.085	855.726	123.041	13.3271	937.441	-0.718381	2.59244e+09	0.305405	497.754	17.7109	20.6749	-3.15873	2.62795	0.434558	0.712537	0.393671	1.05355	0.275509	0.809855	0.807253	0.98843	0.944485	-0.288277	0.785951	0.359063	4.14254
0	0.694354	0.659259	15.7468	23.8857	26.9258	21.2603	25.2982	28.3901	4242.83	16.5851	0.818459	1548.55	0.36498	4265	1290.95	1361.55	7.52879e+09	2.37875	35.3548	6.78473	1507.57	23.5965	1328.22	1328.03	1155.71	351.856	14.6876	1328.63	0.391059	7.52879e+09	0.2486	1089.18	59.7576	169.367	5.21964	5.23806	1.07026	0.655734	0.679769	1.47749	0.598253	0.710729	0.696538	0.995372	0.958862	-0.203971	0.763225	0.456491	7.6626
0	0.784207	0.63009	12.8521	20.3972	21.9317	23.3238	20.2237	23.6643	2848.71	15.9956	0.782922	1241.26	0.435729	2870	691.415	734.059	1.47304e+09	1.61782	23.876	4.35673	757.25	13.8268	716.211	720.573	596.751	160.498	9.82584	716.417	-1.02471	1.47304e+09	0.360719	295.642	39.7656	9.94497	-1.59246	1.80485	0.307882	0.705903	0.29162	0.904557	0.221048	0.856768	0.855803	0.99529	0.967775	-0.320108	0.780654	0.278549	6.2762
0	0.889097	0.747734	17.7247	23.7046	27.7308	28.178	25.632	29.2916	6077.38	21.0757	0.774861	2078.44	0.341997	6105	881.017	917.55	4.95236e+09	1.40772	17.4474	3.96498	944.986	11.2151	900.546	902.354	832.866	112.12	7.36158	900.665	-0.737121	4.95236e+09	0.438593	214.587	13.1281	4.6068	-0.882866	1.09687	0.425495	0.437138	0.396251	1.03283	0.263546	0.806727	0.804799	0.98387	0.934653	-0.128118	0.501569	0.370869	3.59999
0	0.703463	0.638234	19.8913	31.1662	32.0156	33.9706	31.4006	36.565	9263.83	21.9243	0.761173	2802.39	0.302508	9295	721.026	774.46	5.233e+09	1.90877	24.63	6.29878	822.006	17.0262	749.968	753.459	570.782	251.225	10.6018	750.328	-1.09351	5.233e+09	0.337247	538.949	73.8625	41.4177	-4.30309	2.90744	0.466977	0.721476	0.399212	1.09096	0.303915	0.810545	0.807041	0.996212	0.967153	-0.288832	0.801163	0.349813	8.55874
0	0.717875	0.611434	13.5697	22.1932	24.4131	23.8537	17.72	25.1595	3057.88	15.9319	0.762937	1335.39	0.436706	3080	868.611	917.668	2.46055e+09	1.74492	27.854	2.85348	942.767	15.5215	893.599	894.678	813.769	128.999	11.2959	893.801	-0.232886	2.46055e+09	0.338976	361.323	18.9111	11.3949	-0.558264	2.02373	0.500369	0.602397	0.443812	1.10368	0.295533	0.787168	0.78375	0.986732	0.937592	-0.209397	0.691929	0.397648	4.30464
0	0.753916	0.682834	10.4754	15.3411	17.4929	15.8114	16.1245	18.4932	1195.29	11.5659	0.810026	672.411	0.56255	1210	897.19	936.724	1.02061e+09	1.46606	19.6058	2.99052	965.551	12.0912	918.288	920.181	862.78	102.771	8.44856	918.412	-0.438814	1.02061e+09	0.404466	227.351	11.1548	4.15	-0.445349	1.25578	0.416174	0.500271	0.390326	1.02311	0.25971	0.809145	0.807422	0.984199	0.935561	-0.16307	0.586159	0.367709	3.30823
0	0.836431	0.804973	18.5494	23.0435	26.9072	25.6125	24.5153	28.4605	5509.58	19.2743	0.778216	1938.49	0.351839	5535	861.854	897.619	4.29831e+09	1.34597	17.9409	3.60226	924.142	11.1383	881.116	882.81	810.94	113.202	7.52929	881.231	-0.535565	4.29831e+09	0.479913	204.026	14.5546	4.82298	-0.711454	1.10806	0.329463	0.540183	0.312868	0.928559	0.228172	0.846308	0.845225	0.987464	0.948249	-0.198409	0.612188	0.298574	3.78943
0	0.979836	0.733508	14.7222	20.0709	23.3238	24.4131	22.8035	25.1396	3876.04	19.6662	0.781299	1527.31	0.394038	3900	851.575	894.699	2.98723e+09	1.51801	22.3756	2.78345	913.715	13.217	875.037	877.225	817.441	96.2732	9.39065	875.189	-0.467714	2.98723e+09	0.403121	267.037	13.0459	7.40716	-1.2842	1.53161	0.360196	0.618196	0.345592	0.959635	0.23667	0.829638	0.828665	0.986263	0.942749	-0.240925	0.697806	0.332812	3.57108
0	0.814663	0.731403	16.2485	22.2155	25	25.6125	19.6469	26.2488	4472.83	18.0981	0.836669	1569.11	0.350808	4495	1012.58	1044.99	4.76933e+09	1.21117	16.6513	4.07096	1061.85	10.2557	1029.98	1031.91	965.688	96.1642	6.8962	1030.06	-0.837415	4.76933e+09	0.522358	174.914	14.2673	3.25647	-0.744903	0.889566	0.265571	0.537228	0.257534	0.837807	0.197126	0.872573	0.872037	0.98985	0.957269	-0.210166	0.596405	0.250501	3.75647
0	0.849748	0.706638	11.8205	16.7278	18.6011	19.2094	15.8114	20.445	1908.04	14.2144	0.825587	901.114	0.472272	1925	843.942	871.844	1.41917e+09	1.01381	13.5898	5.96566	883.997	8.8639	858.538	859.866	788.139	95.8575	5.74478	858.621	-1.18763	1.41917e+09	0.62661	142.476	15.2122	2.28669	-0.524916	0.560491	0.254511	0.369419	0.239028	0.819828	0.195514	0.88303	0.882034	0.990339	0.960528	-0.124826	0.415969	0.225823	3.89044
0	0.949102	0.89098	23.318	26.1712	32.0156	31.4006	28.6007	33	10513.8	24.8391	0.807007	2875.93	0.27354	10545	875.325	902.595	8.33548e+09	1.08132	13.5738	10.7692	1021.54	8.74638	889.002	888.98	809.543	211.994	5.71197	889.082	0.718015	8.33548e+09	0.606597	142.121	16.5318	3.97531	0.325711	0.66843	0.320439	0.3495	0.295167	0.911934	0.229775	0.856143	0.854885	0.996125	0.970703	-0.111524	0.406978	0.277231	4.05522
0	0.661163	0.607051	10.4652	17.2393	19.2094	18.0278	13.6015	19.6214	1383.67	11.398	0.804619	746.303	0.539366	1400	807.403	857.808	9.76902e+08	1.73586	26.5288	3.26012	875.127	15.7652	835.105	839.116	756.416	118.711	10.9939	835.337	-0.709736	9.76902e+08	0.347768	387.056	16.4529	12.3691	-1.7289	1.85773	0.529134	0.552292	0.466926	1.12906	0.304871	0.776628	0.772758	0.985972	0.934394	-0.176366	0.637413	0.415107	4.01489
0	0.660518	0.499796	11.0566	22.1222	22.3607	23.8537	15.6525	24.0832	2320.29	14.6121	0.775424	1093.05	0.471083	2340	685.564	711.025	1.14592e+09	1.1005	12.0157	3.4618	726.586	7.73788	699.723	701.131	661.504	65.0819	5.17706	699.793	-0.630721	1.14592e+09	0.491535	98.3656	6.71502	1.34487	-0.347842	0.809612	0.27015	0.49871	0.269667	0.83126	0.194701	0.865247	0.865215	0.984117	0.946083	-0.191913	0.56061	0.269244	2.56517
0	0.782852	0.436477	10.5747	24.2274	24.4131	22.8254	24.8395	28.6531	3015.96	18.9665	0.688969	1465.22	0.485821	3040	886.625	935.67	2.5302e+09	1.77715	26.2873	3.32482	978.558	15.5444	912.097	913.166	831.685	146.872	10.8527	912.307	-0.362296	2.5302e+09	0.340414	383.456	17.0475	13.0732	-0.933163	2.03377	0.516609	0.592693	0.455151	1.12027	0.301896	0.782372	0.778566	0.989821	0.94395	-0.202056	0.683256	0.404131	4.08257
0	0.567984	0.537884	14.0253	26.0749	28.6531	28.6531	17.2627	30.2324	3356.71	14.8101	0.770352	1407.36	0.419267	3380	857.99	892.5	2.59924e+09	1.33267	17.6943	6.92925	908.539	11.4377	876.794	879.628	781.142	127.398	7.41197	876.93	-1.47379	2.59924e+09	0.48008	238.951	21.7783	10.4356	-2.14415	1.25994	0.288069	0.625714	0.27903	0.870815	0.207835	0.861992	0.861389	0.992251	0.9603	-0.254536	0.674646	0.27112	4.6406
0	0.421966	0.26893	28.1782	104.779	171.058	59.5483	168.36	172.543	24306	44.2132	0.675213	6009.7	0.247252	24375	830.888	861.528	1.74725e+10	1.34631	14.947	7.03427	891.502	9.89214	846.545	847.746	748.644	142.858	6.28411	846.653	-1.16523	1.74725e+10	0.446467	184.056	29.2734	5.76435	-0.752794	1.08548	0.379172	0.480326	0.367764	0.967611	0.238397	0.818007	0.817259	0.992443	0.954187	-0.163987	0.558228	0.357898	5.39413
0	0.729555	0.523196	26.6757	50.9861	58.8982	51.9711	48.3322	59.9166	32946.8	37.1971	0.704207	7057.64	0.214213	33000	799.188	842.185	2.22911e+10	1.64135	22.9998	5.31389	897.341	13.7134	821.69	823.351	668.692	228.649	9.47523	821.88	-0.565221	2.22911e+10	0.376321	312.74	55.0983	14.0172	-1.05505	1.8545	0.411939	0.63597	0.386841	1.01053	0.256343	0.810569	0.809071	0.995939	0.96502	-0.242505	0.719876	0.366582	7.39849
0	0.857778	0.69765	15.2652	21.8809	25	24.4131	22.1359	25.4951	3985.79	18.769	0.76381	1591.63	0.399326	4010	909.987	949.78	3.48596e+09	1.46604	19.4822	4.00926	980.942	12.6637	932.228	935.346	868.065	112.877	8.37437	932.372	-0.949343	3.48596e+09	0.460198	268.529	14.8624	7.94126	-1.41469	1.31645	0.379256	0.549735	0.350156	0.988945	0.252253	0.829534	0.827832	0.989886	0.950486	-0.197582	0.624114	0.326935	3.82464
[truncated: 802 more columns]

## Sheet: Pfeature
	1	2	3	4	5	6	7	8	9	10	11	12	13	14	15	16	17	18	19	20	21	22	23	24	25	26	27	28	29	30	31	32	33	34	35	36	37	38	39	40	41	42	43	44	45	46	47	48	49
group	original_shape_Elongation	original_shape_Flatness	original_shape_LeastAxisLength	original_shape_MajorAxisLength	original_shape_Maximum2DDiameterColumn	original_shape_Maximum2DDiameterRow	original_shape_Maximum2DDiameterSlice	original_shape_Maximum3DDiameter	original_shape_MeshVolume	original_shape_MinorAxisLength	original_shape_Sphericity	original_shape_SurfaceArea	original_shape_SurfaceVolumeRatio	original_shape_VoxelVolume	original_firstorder_10Percentile	original_firstorder_90Percentile	original_firstorder_Energy	original_firstorder_Entropy	original_firstorder_InterquartileRange	original_firstorder_Kurtosis	original_firstorder_Maximum	original_firstorder_MeanAbsoluteDeviation	original_firstorder_Mean	original_firstorder_Median	original_firstorder_Minimum	original_firstorder_Range	original_firstorder_RobustMeanAbsoluteDeviation	original_firstorder_RootMeanSquared	original_firstorder_Skewness	original_firstorder_TotalEnergy	original_firstorder_Uniformity	original_firstorder_Variance	original_glcm_Autocorrelation	original_glcm_ClusterProminence	original_glcm_ClusterShade	original_glcm_ClusterTendency	original_glcm_Contrast	original_glcm_Correlation	original_glcm_DifferenceAverage	original_glcm_DifferenceEntropy	original_glcm_DifferenceVariance	original_glcm_Id	original_glcm_Idm	original_glcm_Idmn	original_glcm_Idn	original_glcm_Imc1	original_glcm_Imc2	original_glcm_InverseVariance	original_glcm_JointAverage
1	0.891844	0.754887	23.7964	31.5232	38.0789	34.9857	35.3553	39.2173	14277.8	28.1137	0.750653	3791.56	0.265557	14315	824.209	852.881	1.00694e+10	1.15367	14.3136	10.1451	1008.26	9.20796	838.606	839.145	768.472	239.786	5.95379	838.7	-0.0687123	1.00694e+10	0.577437	157.488	16.5938	3.90567	-0.0851505	0.750127	0.329229	0.38738	0.303567	0.925206	0.233931	0.851915	0.850673	0.997319	0.97486	-0.127286	0.458412	0.285811	4.06061
1	0.648797	0.507635	12.5667	24.7554	25.2389	24.6982	19.4165	27.037	2755.04	16.0613	0.676804	1404.24	0.509697	2779	1269.78	1322.77	4.66235e+09	1.95441	28.1673	16.1764	1431.37	17.8746	1295	1295	1067.23	364.139	11.4844	1295.26	-1.39863	4.66235e+09	0.325	678.731	106.729	142.265	-5.56592	3.29759	0.58974	0.692556	0.460956	1.16977	0.369107	0.786639	0.781694	0.997731	0.973284	-0.266517	0.780692	0.384407	10.2981
1	0.654711	0.576839	31.9403	55.3712	58.8727	61.2699	44.9222	62.426	45483.8	36.2522	0.764079	8064.61	0.177307	45540	1178.08	1220.69	6.54601e+10	1.865	20.886	61.1998	1342.37	16.8084	1198.5	1200.93	604.564	737.806	8.75592	1198.92	-4.95376	6.54601e+10	0.368094	1007.98	600.772	801.024	-29.768	4.01765	0.7541	0.672484	0.39081	1.14888	0.598388	0.836553	0.830424	0.999187	0.987719	-0.291595	0.789869	0.27066	24.494
1	0.964599	0.861611	23.2485	26.9826	31.4006	34.6554	28.6356	35.4119	10582.3	26.0274	0.748382	3114.69	0.294329	10615	710.255	798.794	6.12001e+09	2.58984	43.574	15.1095	1261.9	28.3611	758.272	760.762	544.735	717.167	18.4143	759.305	0.66915	6.12001e+09	0.206792	1567.28	99.4488	579.505	3.28935	7.91681	0.796945	0.815526	0.502802	1.27525	0.538413	0.778993	0.771656	0.999132	0.984051	-0.370347	0.914043	0.377549	9.88274
1	0.958298	0.82593	26.0859	31.5837	36.6197	40.3609	35.3836	40.4722	17363	30.2666	0.79012	4104	0.236365	17400	1163.54	1235.81	2.50682e+10	2.3899	37.2269	15.9151	1382.34	23.974	1199.82	1201.09	814.313	568.025	15.4041	1200.29	-1.4027	2.50682e+10	0.239763	1143.93	274.916	350.546	-11.3479	5.36378	1.11508	0.652356	0.703593	1.46869	0.604939	0.699348	0.684594	0.998094	0.972453	-0.195654	0.749713	0.475389	16.5485
1	0.498177	0.415591	24.2433	58.3346	45.8803	68.4763	34.9285	70.6824	22502.1	29.061	0.61971	6219.82	0.276411	22565	783.793	822.761	1.46979e+10	1.32913	18.0757	6.50814	844.156	12.5833	806.888	811.569	704.283	139.873	7.8075	807.067	-1.65203	1.46979e+10	0.531371	289.016	23.3086	13.8775	-2.67275	1.3574	0.228176	0.708955	0.216435	0.773747	0.180047	0.893674	0.892956	0.993886	0.969287	-0.333986	0.738201	0.206774	4.79854
1	0.777136	0.434636	27.6916	63.7121	61.7171	71.1688	67.897	74.6391	53786.6	49.513	0.670856	10271.6	0.190969	53855	912.23	954.914	4.70454e+10	1.65856	20.1782	16.7931	1136.7	14.2325	934.412	937.365	647.807	488.898	8.56994	934.642	-2.18025	4.70454e+10	0.416699	431.468	167.209	57.9922	-5.53667	2.04407	0.554406	0.569888	0.457412	1.15291	0.335861	0.785552	0.78065	0.998751	0.979395	-0.17351	0.616954	0.388177	12.9165
1	0.354989	0.178884	16.0874	89.9319	36.0555	73.6614	68.6586	74.3371	17193.4	31.9248	0.576487	5588.16	0.325018	17260	823.898	871.124	1.25411e+10	1.56192	23.4453	11.7587	1102.17	15.2415	852.171	857.458	754.52	347.646	10.1978	852.409	-0.207873	1.25411e+10	0.436069	404.782	21.6136	27.7807	-2.31417	2.00677	0.317663	0.7251	0.269335	0.888437	0.243305	0.870882	0.86933	0.998619	0.983325	-0.342595	0.79209	0.244959	4.60339
1	0.608103	0.562766	13.2129	23.4785	19.2094	24.4131	22.8035	26.4764	2894.04	14.2773	0.771044	1273.72	0.440119	2915	866.862	892.507	2.25564e+09	1.06532	12.7816	9.75394	910.046	8.80464	879.57	881.129	791.464	118.582	5.34384	879.662	-1.9028	2.25564e+09	0.587025	161.84	22.6955	4.27186	-1.15635	0.727587	0.30643	0.400627	0.280386	0.89851	0.224828	0.864013	0.862411	0.991834	0.960403	-0.125736	0.427208	0.258866	4.7529
1	0.805052	0.680533	26.2376	38.5544	44.9444	37.2022	41.7732	46.5188	20618.8	31.0383	0.745942	4874.77	0.236424	20660	842.728	876.905	1.53426e+10	1.33058	17.186	6.90825	1026.79	10.7807	861.639	863.505	764.341	262.452	7.23744	861.755	-0.493326	1.53426e+10	0.502204	200.263	25.0725	5.90383	-0.431291	1.08198	0.282614	0.583836	0.268419	0.858158	0.208288	0.867723	0.86711	0.99806	0.979425	-0.246631	0.665059	0.259399	4.98724
1	0.695631	0.424125	15.6141	36.8149	40.8167	41.3401	32.249	43.3705	8531.08	25.6096	0.576607	3501.66	0.410459	8585	945.596	974.212	7.93084e+09	1.08135	15.2889	5.67546	1009.98	9.15574	961.075	962.636	849.811	160.174	6.35619	961.146	-0.757429	7.93084e+09	0.596101	137.064	35.2603	2.50823	-0.328754	0.694207	0.248695	0.470519	0.241575	0.805779	0.188441	0.880244	0.879906	0.996189	0.973233	-0.18539	0.541693	0.236683	5.92865
1	0.856284	0.501943	11.0395	21.9936	22.3607	26.0768	25.7099	26.8514	2700.42	18.8328	0.690839	1357.46	0.502686	2725	790.396	817.538	1.7676e+09	1.01341	13.9089	3.26399	837.744	8.47152	805.323	806.55	765.042	72.7018	5.84728	805.394	-0.520218	1.7676e+09	0.575747	114.965	7.73426	1.38943	-0.503531	0.627103	0.227014	0.464994	0.225431	0.768163	0.174506	0.887549	0.887443	0.986674	0.954967	-0.179421	0.511869	0.224045	2.76299
1	0.608416	0.450913	12.3785	27.452	26.9258	30.4138	25.1794	32.909	3340.62	16.7023	0.664851	1625.47	0.486576	3370	807.953	833.61	2.28188e+09	1.49718	12.0801	66.7511	1189.69	11.0256	822.525	822.546	716.005	473.687	5.20256	822.871	5.24426	2.28188e+09	0.452442	568.957	29.5432	324.203	16.5245	2.60369	0.680814	0.570836	0.428085	1.15308	0.492717	0.809759	0.805184	0.99836	0.980094	-0.191192	0.629047	0.338315	5.39096
1	0.864503	0.699932	20.4569	29.2269	35.5106	32.6956	32.6497	36.2767	9685.33	25.2668	0.717587	3062.1	0.316158	9720	852.341	878.82	7.28616e+09	1.06499	13.3925	7.03424	989.06	8.49541	865.724	865.807	792.262	196.798	5.62753	865.797	0.0576858	7.28616e+09	0.602544	127.524	17.1202	2.28159	0.174736	0.66617	0.300771	0.376868	0.284135	0.883317	0.216528	0.860373	0.859541	0.996355	0.971731	-0.127238	0.43967	0.27233	4.1266
1	0.722078	0.435004	18.9867	43.6472	48.1041	47.1275	36.3456	52.1728	15071.3	31.5167	0.580769	5080.61	0.337104	15120	932.785	973.626	1.37504e+10	1.58268	20.7015	11.4573	1252.51	12.9775	953.481	954.402	862.699	389.81	8.68027	953.635	0.0339481	1.37504e+10	0.399313	292.893	22.0007	11.3207	-0.346935	1.5268	0.483134	0.517662	0.423761	1.07863	0.296474	0.796234	0.793383	0.99835	0.97662	-0.169554	0.607371	0.383992	4.66259
1	0.748357	0.31078	7.565	24.3419	25.318	26.9258	22.561	27.6586	1685.88	18.2165	0.555138	1233.96	0.731938	1715	814.682	839.598	1.17667e+09	0.9697	12.6251	3.74087	852.441	7.69714	828.255	829.962	784.24	68.2005	5.17395	828.314	-0.821276	1.17667e+09	0.562581	96.7753	7.56279	1.11126	-0.501728	0.588779	0.241208	0.4146	0.239944	0.793037	0.182141	0.880239	0.880154	0.985834	0.952053	-0.145039	0.455039	0.238838	2.73414
1	0.688007	0.42719	8.84913	20.7147	20.2485	22.8254	18.0278	23.3666	1197.58	14.2519	0.613812	888.49	0.741902	1220	939.958	976.582	1.12319e+09	1.40148	17.3813	4.43475	1002.95	11.3703	959.388	961.015	882.08	120.87	7.40203	959.505	-0.651456	1.12319e+09	0.476717	224.556	15.5181	4.56555	-0.509936	1.05006	0.377368	0.466787	0.342238	0.991901	0.256991	0.834351	0.832394	0.989972	0.951718	-0.161456	0.558996	0.315132	3.91787
1	0.806214	0.645097	13.5277	20.97	22.8254	25.2389	22.3607	26.1534	3002.04	16.9063	0.720942	1395.92	0.464991	3025	909.389	935.786	2.58332e+09	1.21293	12.942	49.5924	1153.4	8.4633	924.032	925.5	851.259	302.145	5.42547	924.115	2.01012	2.58332e+09	0.468944	153.009	12.671	8.83202	0.154279	0.93306	0.34813	0.453943	0.31677	0.919173	0.244795	0.844553	0.843975	0.997987	0.977498	-0.163613	0.538122	0.305592	3.53901
1	0.632213	0.454173	20.6244	45.4109	57.8705	55.7315	37.5766	61.563	14577.5	28.7093	0.570506	5058.39	0.347	14645	810.82	846.13	1.00668e+10	1.45443	18.1769	7.92409	974.989	11.6069	828.942	829.835	741.92	233.069	7.58269	829.091	-0.0858336	1.00668e+10	0.441694	247.227	22.1466	9.53318	-0.310332	1.34737	0.330048	0.604195	0.30658	0.927494	0.233236	0.850114	0.84899	0.996754	0.972299	-0.24607	0.689885	0.290372	4.67891
1	0.714092	0.561733	19.6178	34.9237	41.3401	37.6962	29.9666	43.3935	10651.5	24.9388	0.685654	3414.43	0.32056	10690	796.913	832.654	7.07377e+09	1.45798	18.4626	56.8075	1160.84	12.2233	813.232	810.521	663.157	497.687	7.77169	813.461	4.56138	7.07377e+09	0.469524	371.005	49.714	87.9793	5.831	1.66698	0.424924	0.588242	0.323278	0.981351	0.317615	0.848519	0.846381	0.999055	0.985485	-0.235513	0.679704	0.283613	7.02876
1	0.717046	0.474354	6.29405	13.2687	12.2066	11.6619	13.0384	15.0665	371.958	9.51426	0.656474	381.004	1.02432	385	990.255	1071.11	4.11848e+08	2.35602	44.6275	2.72997	1086.78	25.3013	1033.82	1038.24	937.996	148.782	18.2525	1034.28	-0.541323	4.11848e+08	0.22341	957.532	26.5735	69.9931	-5.6172	5.13066	1.01581	0.66528	0.741443	1.39612	0.441565	0.673191	0.656715	0.980387	0.91107	-0.227259	0.786702	0.518521	5.05336
1	0.923701	0.596029	17.0862	28.6666	42.0595	42.3792	32.311	43.0116	6441.83	26.4794	0.580344	2884.95	0.447846	6490	926.253	946.418	5.69659e+09	0.62815	10.0837	3.775	964.159	6.23741	936.849	937.513	895.463	68.6955	4.24247	936.883	-0.557735	5.69659e+09	0.787809	63.8047	8.86852	0.537203	-0.0950758	0.246383	0.151653	0.234603	0.14998	0.610785	0.128521	0.925289	0.925177	0.991109	0.97006	-0.0803235	0.259617	0.148517	2.97402
1	0.743625	0.610505	10.2817	16.8413	18.6011	18.6011	13.9284	19.7231	1418.04	12.5236	0.778125	784.442	0.553187	1435	886.9	903.384	1.15047e+09	0.790201	7.92406	3.33944	916.55	4.94223	895.365	895.498	872.264	44.2853	3.32247	895.387	-0.175296	1.15047e+09	0.647923	40.2907	5.01337	0.535222	0.27976	0.42126	0.30188	0.166321	0.30188	0.859647	0.20476	0.84906	0.84906	0.969812	0.92453	-0.0617194	0.189386	0.30188	2.23238
1	0.614452	0.491645	15.9533	32.4487	31.3209	37.2022	29.4279	38.8587	7008.17	19.9382	0.723833	2446.71	0.349123	7040	902.135	936.745	5.92538e+09	1.32046	19.9136	15.5965	1008.53	11.583	917.298	914.94	722.744	285.787	8.1364	917.427	-0.744538	5.92538e+09	0.495233	236.78	85.0157	9.98519	0.0815645	1.04596	0.323138	0.524606	0.276639	0.902232	0.244488	0.867552	0.865899	0.998125	0.980444	-0.219062	0.627632	0.250701	9.21059
1	0.865202	0.760945	13.6529	17.9421	21.2603	21.2603	18.0278	22.7156	2480.92	15.5235	0.809849	1094.35	0.441106	2500	917.151	943.433	2.16839e+09	1.02468	12.2615	7.33526	1034.34	8.4061	931.247	932.187	879.548	154.793	5.22007	931.319	-0.413265	2.16839e+09	0.609734	134.451	8.12098	2.08895	-0.507384	0.584785	0.238023	0.41364	0.223961	0.785034	0.186323	0.890015	0.88935	0.995294	0.972186	-0.157873	0.469623	0.214421	2.83446
1	0.898765	0.83021	25.6533	30.8997	38.4187	36.8782	34.7131	38.7814	15406.5	27.7716	0.815999	3669.42	0.238173	15440	795.857	840.713	1.04165e+10	1.67783	22.1145	7.10923	1071.02	14.2507	821.15	824.097	695.924	375.094	9.3366	821.368	-0.641507	1.04165e+10	0.370338	357.348	41.3501	16.4102	-1.88826	1.9049	0.415739	0.639484	0.363853	1.02295	0.277127	0.825443	0.822996	0.998392	0.978759	-0.257075	0.728548	0.328686	6.40137
1	0.731199	0.556563	6.50592	11.6895	12.2066	12.2066	9.21954	13.1149	414.375	8.54732	0.795112	338.053	0.815814	425	1265.67	1297.72	6.98518e+08	1.19427	18.2428	3.0701	1313.99	9.97198	1281.96	1282.66	1241.1	72.887	6.98511	1282.02	-0.357775	6.98518e+08	0.520509	155.795	8.01015	2.09171	-0.273996	0.79664	0.357984	0.377873	0.34676	0.954811	0.235161	0.828491	0.827742	0.97914	0.931022	-0.116958	0.466414	0.336939	2.8107
1	0.854248	0.697304	7.97493	11.4368	12.2066	12.8062	11.1803	14.1421	578.125	9.76986	0.833149	402.818	0.696767	590	796.891	824.808	3.89075e+08	1.07408	13.8058	4.20503	838.902	8.69415	811.989	813.401	756.857	82.0455	5.96568	812.065	-0.77822	3.89075e+08	0.598989	124.099	9.08438	1.74855	-0.153667	0.630629	0.304889	0.345129	0.297767	0.8908	0.213531	0.852304	0.851829	0.982191	0.940684	-0.118677	0.436864	0.291535	3.0004
1	0.912982	0.718988	13.1523	18.2927	21.5407	23.3238	19.4165	23.8537	2643.21	16.7009	0.752871	1227.96	0.464572	2665	886.702	908.352	2.14993e+09	1.1609	11.2031	8.9095	939.773	7.26694	898.125	899.027	811.261	128.512	4.71678	898.18	-1.11526	2.14993e+09	0.480599	98.1357	19.9888	1.3164	-0.0555871	0.71517	0.412664	0.266855	0.399588	0.987377	0.246959	0.802178	0.801509	0.988916	0.943139	-0.0747645	0.341589	0.390077	4.46241
1	0.754089	0.647454	8.22808	12.7084	12.2066	15.8114	12.6491	15.9374	587.583	9.58324	0.76648	442.619	0.753287	600	1061.76	1106.57	7.08135e+08	1.65119	20.0732	5.1211	1118.97	14.2681	1086.21	1089.95	1011.63	107.343	8.74882	1086.38	-1.35932	7.08135e+08	0.400244	382.166	16.677	24.4744	-3.91256	2.15248	0.367711	0.705441	0.35054	0.951237	0.235749	0.827592	0.826447	0.985994	0.941986	-0.321566	0.780237	0.335515	4.02867
1	0.875471	0.772555	17.7136	22.9286	27.313	28.6531	25.318	31.5436	5312.83	20.0733	0.718314	2049.84	0.385829	5340	817.914	841.244	3.68192e+09	0.915803	11.7939	5.98123	856.923	7.76118	830.293	832.148	776.708	80.2147	4.95095	830.36	-1.36605	3.68192e+09	0.628447	109.969	7.89639	2.43233	-0.920314	0.639893	0.161208	0.594209	0.160597	0.635429	0.13499	0.919804	0.919763	0.990528	0.967901	-0.272221	0.595632	0.160062	2.78865
1	0.815212	0.7297	20.413	27.9745	30.6105	33.1059	31.9531	33.4813	8329.58	22.8052	0.73849	2690.84	0.323047	8360	966.207	989.204	7.9811e+09	1.17305	11.5346	25.8514	1034.96	7.53691	977.017	976.788	821.582	213.375	4.85899	977.076	-1.79986	7.9811e+09	0.486538	114.884	57.5141	4.01227	-0.461012	0.837078	0.346895	0.412581	0.331454	0.928408	0.232825	0.83618	0.835682	0.996587	0.969973	-0.136564	0.485616	0.323299	7.57572
1	0.658327	0.455888	11.2872	24.7586	27.5862	23.3238	21.0238	29.0172	2862.12	16.2993	0.720338	1353.34	0.472844	2885	1070.44	1104.38	3.39953e+09	1.40469	20.4486	2.51654	1128.46	11.1293	1085.44	1082.06	1056.05	72.4072	8.33794	1085.52	0.537337	3.39953e+09	0.428185	175.458	4.01701	4.25885	0.363388	1.25638	0.339409	0.572992	0.337334	0.908867	0.21976	0.831679	0.83154	0.980071	0.932602	-0.243705	0.679433	0.335519	1.94617
1	0.752396	0.650029	10.6017	16.3096	18.0278	19.2094	14.3178	20.2485	1363.29	12.2713	0.779056	763.205	0.559825	1380	794.545	834.877	9.18738e+08	1.52833	22.4564	2.69915	854.148	12.7714	815.785	817.365	759.929	94.2187	9.18083	815.936	-0.24975	9.18738e+08	0.389937	246.767	10.4489	5.53792	-0.279151	1.47351	0.349038	0.615271	0.343586	0.93893	0.228437	0.829116	0.828752	0.986619	0.942865	-0.241836	0.704257	0.338816	3.18858
1	0.953966	0.676056	8.96177	13.256	15	15.8114	13.6015	16.3095	901.208	12.6457	0.768333	587.243	0.651618	915	967.708	1023.65	9.10931e+08	1.86928	31.7635	2.30624	1041.97	17.7233	997.55	1000.28	933.237	108.733	13.2618	997.774	-0.304165	9.10931e+08	0.308621	447.706	13.124	15.6001	-1.44989	2.47999	0.574988	0.621359	0.486306	1.17697	0.330556	0.771258	0.765715	0.978641	0.921034	-0.21136	0.71308	0.412195	3.55611
1	0.730788	0.500334	7.75846	15.5065	17	17	13.6015	18.4932	758.042	11.332	0.701417	573.196	0.756154	775	888.976	908.883	6.26624e+08	1.04907	10.7046	3.858	922.806	6.20649	899.158	899.554	861.429	61.3771	4.30114	899.192	-0.520621	6.26624e+08	0.49409	62.7962	6.35801	0.806316	-0.0739034	0.655846	0.375365	0.271742	0.374736	0.932339	0.227648	0.812737	0.812695	0.962493	0.906348	-0.0816645	0.332258	0.374185	2.5075
1	0.551509	0.544946	19.6456	36.0506	35.5106	29.0689	36.2353	41.7732	9121.92	19.8822	0.722914	2920.48	0.320161	9155	1310.7	1389.7	1.66845e+10	2.55871	41.0249	20.542	1889.02	27.2135	1349.37	1348.2	1088.71	800.315	16.9018	1349.98	1.48408	1.66845e+10	0.218462	1635.71	133.061	818.377	20.9379	7.58293	1.32512	0.695882	0.670526	1.50074	0.8639	0.728241	0.714702	0.998809	0.980781	-0.264067	0.841507	0.421629	11.4672
1	0.852267	0.659131	17.1766	26.0594	27.7308	32.5576	27.7308	33.4365	5910	22.2096	0.653171	2420.19	0.409507	5940	839.286	871.222	4.33415e+09	1.49651	15.4281	32.1378	913.441	12.5258	853.888	855.801	597.226	316.216	6.46838	854.199	-4.10875	4.33415e+09	0.474919	530.54	137.372	134.452	-11.0215	2.1462	0.531886	0.590266	0.378764	1.09612	0.385747	0.828384	0.824286	0.997369	0.975329	-0.195365	0.631963	0.306603	11.7034
1	0.659013	0.415008	8.82756	21.2708	22.0227	18.6011	19.4165	24.5153	1501.29	14.0177	0.681327	930.619	0.619879	1520	877.994	908.91	1.21777e+09	1.26075	18.4612	2.44095	921.899	9.87655	894.999	897.446	859.311	62.5882	7.31066	895.077	-0.427085	1.21777e+09	0.452454	141.017	5.74532	2.93749	-0.336159	1.10559	0.288363	0.586899	0.288363	0.850524	0.201179	0.855819	0.855819	0.971164	0.927909	-0.247139	0.664582	0.288363	2.35389
1	0.762061	0.745045	11.7453	15.7645	18.0278	18.6011	14.3178	18.8414	1488.67	12.0135	0.798907	789.198	0.530138	1505	880.501	903.174	1.19833e+09	1.12129	9.83496	10.3605	915.883	7.72824	892.243	894.119	819.954	95.9286	4.34714	892.318	-2.09903	1.19833e+09	0.577483	133.7	17.2298	3.75224	-0.39929	0.719713	0.28924	0.420251	0.280445	0.871175	0.208662	0.86121	0.860657	0.98895	0.953466	-0.164966	0.511368	0.273059	4.13787
1	0.803666	0.731522	19.1564	26.187	32.0156	34.9857	24.5153	35.8608	6408.67	21.0456	0.708081	2356.38	0.367687	6440	871.69	892.312	5.0162e+09	0.733633	10.4047	5.22234	913.934	6.6233	882.517	883.44	823.201	90.7328	4.3441	882.561	-0.800394	5.0162e+09	0.715146	76.5968	14.9763	0.972072	-0.427725	0.402121	0.154397	0.443542	0.152673	0.617055	0.130432	0.923934	0.923836	0.994078	0.974594	-0.182265	0.454612	0.151323	3.86191
1	0.853139	0.785504	23.7271	30.2062	37	38.0789	31.0644	38.1838	12667.7	25.7701	0.740523	3548.77	0.280143	12705	836.394	863.63	9.1779e+09	1.15816	13.7542	3.21985	888.436	8.40141	849.865	849.643	809.455	78.9804	5.74888	849.932	0.0148867	9.1779e+09	0.477727	114.178	6.40422	1.46324	0.00327078	0.822627	0.321824	0.436995	0.318652	0.89589	0.215214	0.841201	0.840991	0.981126	0.936375	-0.152593	0.505293	0.315893	2.50579
1	0.830536	0.441825	8.13775	18.4185	20.6155	21.5407	17.2047	23.0217	1231.83	15.2972	0.666878	833.308	0.676478	1250	992.829	1010.01	1.25327e+09	1.03671	9.1782	10.7386	1021.38	5.65839	1001.28	1001.47	938.573	82.8036	3.8673	1001.31	-1.32269	1.25327e+09	0.505939	56.9163	12.8624	1.09052	-0.252185	0.634021	0.387775	0.240207	0.383903	0.950261	0.232852	0.808694	0.808436	0.977258	0.923348	-0.075088	0.307679	0.380515	3.57781
1	0.765734	0.560639	11.1446	19.8784	22.8473	18.3576	21.3776	23.0434	2216.96	15.2216	0.789894	1040.93	0.469529	2235	758.836	798.261	1.35092e+09	1.70513	18.7837	8.45663	882.869	13.7615	777.189	778.379	664.256	218.613	8.00986	777.455	-1.17609	1.35092e+09	0.387245	413.28	32.009	30.5711	-3.42917	2.08629	0.579497	0.560134	0.458947	1.18631	0.363955	0.787703	0.782188	0.99438	0.959144	-0.186584	0.658471	0.378261	5.62422
1	0.730848	0.426862	19.2654	45.1326	39.3573	42.8019	45.607	52.7826	18236.8	32.9851	0.688904	4863.6	0.266692	18280	861.007	886.01	1.39637e+10	1.16203	12.9716	4.13077	925.331	7.91506	873.941	874.51	801.797	123.535	5.37859	874.001	-0.365201	1.39637e+10	0.47649	104.254	12.1835	1.4386	-0.0822538	0.775045	0.369693	0.353107	0.363797	0.944082	0.230899	0.819061	0.818691	0.990034	0.948133	-0.110372	0.419387	0.358858	3.47594
1	0.613137	0.499547	18.1775	36.3879	42.0595	41.2311	29.8329	42.107	9726.54	22.3108	0.710625	3100.86	0.318804	9765	1020.45	1050.14	1.04737e+10	1.16843	15.4059	4.49615	1077.29	9.39559	1035.58	1036.17	958.641	118.649	6.44948	1035.65	-0.530511	1.04737e+10	0.560671	145.798	15.5693	2.90347	-0.354894	0.765693	0.360067	0.358871	0.343977	0.952943	0.235482	0.830693	0.82962	0.990334	0.951148	-0.116423	0.427207	0.329898	3.93293
1	0.601661	0.523867	21.5327	41.1034	32.2025	50.9608	51.4782	53.4977	14395.4	24.7303	0.707277	4046.16	0.281074	14435	969.966	1002.39	1.39418e+10	1.34599	13.6291	3.70573	1037.84	9.43707	982.691	979.715	953.28	84.5648	6.23675	982.767	1.01366	1.39418e+10	0.450464	148.396	3.56424	4.36952	0.474045	1.18624	0.29806	0.597651	0.296028	0.867169	0.206122	0.852324	0.852189	0.982503	0.940862	-0.272891	0.701416	0.294251	1.82815
1	0.835376	0.677154	12.8729	19.0103	19.8494	22.0227	19.7231	23.7908	2560.58	15.8808	0.771936	1172.54	0.45792	2580	773.627	797.013	1.59169e+09	0.871553	12.5224	16.0586	825.747	7.87137	785.376	786.189	665.069	160.678	5.24032	785.452	-1.81467	1.59169e+09	0.698447	119.451	35.1667	2.26449	-0.430024	0.500486	0.235047	0.358458	0.208535	0.766313	0.1905	0.899284	0.898264	0.996451	0.9771	-0.136264	0.429234	0.192687	5.92455
1	0.914073	0.668174	18.4876	27.6689	33.1059	31.3209	32.28	33.8378	8821.92	25.2914	0.744544	2773.12	0.314345	8855	906.479	937.228	7.50035e+09	1.13473	14.9228	5.5953	982.52	9.5597	920.249	918.519	819.864	162.657	6.32141	920.336	0.440132	7.50035e+09	0.544939	159.535	28.058	3.20042	0.79613	0.874365	0.240071	0.56814	0.228032	0.795592	0.186864	0.887837	0.887178	0.996328	0.974793	-0.241071	0.627785	0.218884	5.28199
1	0.723987	0.548101	7.06208	12.8846	13.4536	12.2066	12.2066	15.1658	513.25	9.32831	0.786448	394.185	0.768017	525	844.452	869.738	3.85966e+08	0.930293	13.6893	2.59316	884.063	7.66797	857.37	857.86	830.464	53.5993	5.53041	857.422	-0.10042	3.85966e+08	0.606139	88.9041	3.3339	0.930272	-0.320782	0.530888	0.26477	0.333972	0.26477	0.81803	0.190995	0.867615	0.867615	0.973523	0.933808	-0.116536	0.3909	0.26477	1.80755
1	0.703283	0.567484	14.5745	25.6826	23.3238	27.7849	26.2488	31.0805	4474.17	18.0622	0.758424	1731.33	0.386962	4500	817.583	840.638	3.09526e+09	0.954386	11.9614	5.58958	853.731	7.37775	829.302	829.941	766.337	87.3942	5.00365	829.359	-0.908776	3.09526e+09	0.582	93.1437	13.9683	1.53632	-0.597524	0.641799	0.232462	0.466778	0.231655	0.773946	0.176566	0.884307	0.884253	0.991066	0.96141	-0.180504	0.508259	0.230949	3.7237
1	0.630569	0.46673	8.17599	17.5176	19.8494	16.5529	14.8661	20.0749	1029.25	11.046	0.759183	649.359	0.630905	1045	921.946	951.23	9.18643e+08	1.3923	14.2996	51.4151	1226.87	12.156	937.267	936.119	866.057	360.809	6.06162	937.595	5.10231	9.18643e+08	0.550139	614.402	16.2068	183.164	10.8934	2.10443	0.650584	0.517803	0.359568	1.06324	0.517513	0.844626	0.840592	0.99765	0.979634	-0.206551	0.623567	0.272395	3.98034
1	0.876206	0.525065	12.2102	23.2547	27.7849	23.8537	23.7697	27.9464	3479.12	20.3759	0.710116	1563.63	0.449433	3505	878.218	903.602	2.78239e+09	0.987256	13.5763	2.96317	921.572	7.8996	890.919	890.967	854.636	66.9353	5.53979	890.973	-0.12359	2.78239e+09	0.611384	97.6301	4.67686	1.5278	0.253404	0.621348	0.232126	0.455634	0.230595	0.774277	0.176711	0.884958	0.884856	0.976858	0.942428	-0.176506	0.510648	0.229255	2.13998
1	0.639079	0.5621	21.3486	37.9802	43.6005	40.4475	30.3645	45.6289	11942.2	24.2723	0.673147	3753.46	0.314301	11985	854.117	881.767	9.03691e+09	1.15256	14.783	3.38302	917.374	8.70534	868.272	868.735	820.5	96.8737	6.04024	868.342	-0.338886	9.03691e+09	0.521838	121.697	10.5184	1.7718	0.110135	0.754528	0.363075	0.349335	0.347965	0.951178	0.235073	0.828525	0.827529	0.986157	0.942365	-0.112442	0.40735	0.334847	3.22808
1	0.503605	0.448168	4.80047	10.7113	10.4403	11.1803	6.40312	11.5758	150.833	5.39427	0.762222	179.777	1.19189	160	874.983	897.171	1.25644e+08	0.633805	12.7053	2.89716	905.249	7.19253	886.115	886.782	859.698	45.551	5.25429	886.159	-0.446395	1.25644e+08	0.77625	77.5632	3.84096	0.319157	-0.0858719	0.208662	0.175335	0.0792467	0.171792	0.654757	0.143798	0.914694	0.914458	0.98263	0.957229	-0.0609105	0.214177	0.168692	1.95765
1	0.862332	0.691576	23.5016	33.9827	40.3609	39.0512	34.4384	41.5812	15399.2	29.3044	0.772933	3872.65	0.251483	15435	708.448	736.588	8.10281e+09	1.28947	12.2171	21.9973	796.744	9.168	724.415	727.069	562.608	234.136	5.37784	724.543	-2.75688	8.10281e+09	0.473387	185.807	57.6749	17.8245	-2.59193	1.23246	0.303394	0.602407	0.285817	0.887394	0.218606	0.859639	0.858822	0.997012	0.974144	-0.2388	0.64803	0.273855	7.57908
1	0.67175	0.597729	16.3232	27.3087	29.6816	31.4006	23.7065	34.7707	4711.42	18.3446	0.649892	2091.27	0.443873	4740	964.268	986.606	4.52062e+09	1.07883	11.5797	7.57902	1015.86	7.26277	976.537	977.864	888.583	127.275	4.8149	976.585	-1.15958	4.52062e+09	0.514942	92.572	21.4397	1.81365	-0.501773	0.790494	0.26996	0.490328	0.265594	0.837582	0.196825	0.867882	0.86764	0.992725	0.962134	-0.185908	0.550007	0.262236	4.61623
1	0.841068	0.685185	17.2408	25.1623	30.2324	28.178	26	31.0644	5727.54	21.1632	0.753903	2053.44	0.358519	5755	777.985	809.535	3.63401e+09	1.25237	19.0465	2.4271	822.882	10.1841	794.547	795.55	751.959	70.9234	7.68777	794.64	-0.32313	3.63401e+09	0.457903	147.444	5.62205	2.55626	-0.11582	1.06637	0.266929	0.599547	0.264962	0.831038	0.194203	0.867847	0.867716	0.973398	0.933858	-0.260728	0.676679	0.263241	2.32854
1	0.614606	0.413744	4.80239	11.6072	11.1803	10.7703	7.61577	12.3288	250.583	7.13383	0.772233	248.907	0.99331	260	814.69	844.593	1.79635e+08	0.976736	16.7804	2.64705	852.037	9.34498	831.13	832.743	799.316	52.7211	6.90728	831.207	-0.546226	1.79635e+08	0.564053	127.338	7.65673	0.990709	-0.464109	0.598428	0.199838	0.48966	0.199838	0.712296	0.157939	0.900081	0.900081	0.988245	0.960032	-0.209435	0.526104	0.199838	2.74885
1	0.746449	0.662115	9.42892	14.2406	17	17	12.083	18.3848	859.625	10.6299	0.761528	574.122	0.667875	875	732.644	768.444	4.91915e+08	1.33573	20.8415	4.33773	784.449	11.7296	749.648	750.758	680.531	103.918	8.41003	749.792	-0.629494	4.91915e+08	0.44803	216.55	12.6617	4.73655	-0.66259	1.14926	0.269129	0.617876	0.262285	0.840967	0.198069	0.869998	0.869542	0.989703	0.956449	-0.280071	0.701517	0.256296	3.52725
1	0.311071	0.179725	6.71593	37.3678	12.6491	38.0789	36.0555	38.1314	1172.58	11.624	0.636231	845.211	0.720811	1195	673.862	703.801	5.68232e+08	1.20412	16.6597	2.61966	725.851	9.5346	689.474	691.092	652.738	73.1126	7.00414	689.571	-0.370223	5.68232e+08	0.523497	133.393	4.4899	3.04936	-0.0590093	0.958269	0.268711	0.562248	0.268337	0.824368	0.192808	0.865894	0.865869	0.9842	0.946345	-0.243613	0.646219	0.268009	2.07786
1	0.669214	0.429221	10.021	23.3469	23.3238	23.8537	18.868	26.5707	1797.83	15.6241	0.619715	1153.78	0.641764	1820	896.403	908.576	1.48266e+09	0.856497	6.68215	3.24155	915.476	3.85893	902.567	902.644	882.937	32.5384	2.68484	902.58	-0.173734	1.48266e+09	0.596124	23.7674	3.07823	0.769986	-0.410211	0.558818	0.227973	0.420388	0.227973	0.761938	0.17352	0.886013	0.886013	0.954405	0.924009	-0.157891	0.454493	0.227973	1.73074
1	0.836697	0.573375	11.2218	19.5715	23.8537	21.5407	18.3848	24.3721	2309.54	16.3754	0.719422	1174.49	0.50854	2330	1557.79	1615.04	5.8578e+09	2.09861	24.3269	12.1068	1823.07	19.9269	1585.27	1588.51	1384.43	438.644	10.7153	1585.58	-1.4365	5.8578e+09	0.330162	982.669	80.7009	213.221	-14.3065	4.52544	0.978661	0.63378	0.56342	1.39616	0.65202	0.766258	0.754928	0.997073	0.97135	-0.238529	0.770506	0.366845	8.93384
1	0.792924	0.638868	22.3316	34.955	42.0595	42.0595	33.2415	43.2319	14062.9	27.7166	0.702035	4013.36	0.285387	14105	1104.53	1161.81	1.82065e+10	1.89233	26.9944	3.66818	1195.93	17.3691	1135.9	1138.81	1039.15	156.777	11.5674	1136.12	-0.769585	1.82065e+10	0.32359	504.707	24.6386	36.2114	-4.29484	3.20646	0.415077	0.770946	0.389101	1.01932	0.258515	0.809704	0.808047	0.991761	0.951721	-0.332138	0.84068	0.36708	4.89292
1	0.677828	0.420802	13.2675	31.529	32.6956	32.6956	26.2488	35.7071	5472.42	21.3712	0.662494	2266.84	0.414231	5505	875.422	921.545	4.43733e+09	1.6733	16.2188	9.80053	1050.57	15.5767	897.453	893.244	837.626	212.943	7.36094	897.806	2.31761	4.43733e+09	0.454071	632.979	12.4831	157.627	19.2142	4.25717	0.513943	0.785153	0.381814	1.11028	0.36126	0.827375	0.822013	0.995041	0.966234	-0.311649	0.796935	0.299461	3.39811
1	0.684142	0.580032	16.4409	28.3448	34.2345	25	35.9026	36.1248	5290.42	19.3919	0.64608	2272.61	0.429571	5320	817.588	836.09	3.64135e+09	1.01224	9.20565	5.13076	869.795	5.93234	827.286	827.529	793.882	75.9126	3.85767	827.324	0.0766827	3.64135e+09	0.532065	62.9184	7.13495	0.935662	-0.281979	0.672617	0.281593	0.409521	0.281006	0.848509	0.199832	0.859595	0.859556	0.983446	0.943818	-0.141297	0.469376	0.280492	2.65277
1	0.527575	0.35401	6.73381	19.0215	21.9317	14.3178	12.3693	22.561	504.958	10.0353	0.596742	513.887	1.01768	525	1079.53	1101.77	6.26317e+08	0.96914	9.51074	4.224	1111.11	6.75091	1092.2	1093.81	1057.67	53.4442	4.28191	1092.24	-1.00971	6.26317e+08	0.623213	80.6542	4.75037	1.39136	0.198689	0.596799	0.258217	0.395862	0.258217	0.81585	0.189425	0.870891	0.870891	0.974178	0.935446	-0.139124	0.464677	0.258217	2.15997
1	0.984017	0.91959	19.9039	21.6444	26.9072	28.3196	23.7697	29.0689	6189.38	21.2984	0.796226	2047.45	0.3308	6215	883.563	903.087	4.96275e+09	0.834685	10.0895	4.60803	915.384	6.15215	893.56	894.028	845.509	69.8744	4.19354	893.595	-0.574039	4.96275e+09	0.655919	62.8465	10.2425	0.875089	0.23759	0.457128	0.27056	0.256759	0.26948	0.830587	0.194443	0.86544	0.865368	0.984104	0.94614	-0.0852691	0.310603	0.268535	3.1931
1	0.618246	0.395389	14.6438	37.0365	39.8246	39.8246	26.2488	41.7852	7506.21	22.8977	0.656537	2823.83	0.376199	7540	954.189	987.94	7.15003e+09	1.36456	15.4275	7.05654	1049.01	10.7903	973.684	977.017	876.624	172.384	6.67862	973.797	-1.56964	7.15003e+09	0.452242	218.286	20.8565	8.01657	-1.78024	1.25411	0.357438	0.553406	0.332494	0.964962	0.243176	0.837767	0.836242	0.992915	0.95878	-0.194857	0.604265	0.311982	4.54226
1	0.842435	0.675898	7.79064	11.5264	13.4536	12.8062	10.7703	13.784	544.125	9.71021	0.803571	401.106	0.737158	555	964.852	990.645	5.31072e+08	1.08523	12.6337	7.11314	1010.13	8.76105	978.13	980.375	916.957	93.1732	5.40406	978.205	-1.53934	5.31072e+08	0.555841	147.809	14.0409	3.67349	-1.11641	0.778488	0.220479	0.552729	0.216278	0.758492	0.172748	0.892561	0.892281	0.991553	0.964054	-0.233148	0.588898	0.212601	3.7284
1	0.931804	0.859104	10.3892	12.0931	13.4536	15	13.8924	15.843	895.833	11.2684	0.808164	556.079	0.620739	910	1109.93	1157.04	1.16714e+09	1.8124	22.4937	6.95441	1187.44	15.4548	1132.3	1132.7	1017.07	170.376	9.68086	1132.51	-1.09465	1.16714e+09	0.357438	468.416	34.466	26.3562	-2.18964	2.24253	0.523606	0.617993	0.444286	1.12248	0.320339	0.78931	0.785611	0.992112	0.951469	-0.232903	0.725681	0.390322	5.83403
1	0.812881	0.491795	16.0427	32.6207	30.4138	37.6962	34.9285	39.2683	6415.29	26.5167	0.640829	2605.47	0.406135	6450	847.245	882.591	4.84065e+09	1.41064	18.2691	5.00543	947.074	11.0749	866.19	868.099	775.02	172.054	7.59537	866.307	-0.853846	4.84065e+09	0.437892	202.837	17.6469	5.18683	-0.501562	1.24471	0.343513	0.566295	0.325828	0.93431	0.23298	0.839613	0.838799	0.993194	0.959501	-0.223962	0.656565	0.313943	4.17391
1	0.734293	0.5804	8.3595	14.403	12.8062	17.4929	15.0333	17.6068	716.625	10.576	0.723631	535.174	0.746798	730	866.762	886.204	5.6265e+08	0.856568	8.94035	3.8726	893.672	5.86237	877.893	879.274	850.39	43.2821	3.91604	877.925	-0.975672	5.6265e+08	0.596078	57.6446	3.13823	0.8642	-0.475344	0.584397	0.178966	0.527687	0.178966	0.672614	0.145884	0.910517	0.910517	0.964207	0.940345	-0.235061	0.55384	0.178966	1.74257
1	0.927846	0.641621	13.9261	21.7045	23.3238	29.8329	28.4429	29.8998	2902.75	20.1385	0.660307	1490.31	0.513415	2930	847.471	868.264	2.15755e+09	0.737049	11.1361	2.79006	881.593	6.46046	858.08	858.225	831.741	49.8521	4.5853	858.118	-0.133283	2.15755e+09	0.705682	64.3006	3.44265	0.548047	-0.226962	0.350558	0.255949	0.156777	0.252333	0.810779	0.188915	0.874436	0.874195	0.974572	0.937098	-0.0585069	0.193862	0.249169	1.84905
1	0.52681	0.465589	15.8112	33.9596	24.5153	36.3593	29.4109	36.7015	5978.71	17.8903	0.677175	2352.46	0.393472	6010	845.261	914.37	4.6508e+09	2.24144	40.9371	8.33455	941.938	23.1858	879.166	881.281	654.631	287.307	16.5333	879.684	-1.30671	4.6508e+09	0.246127	912.076	95.086	102.955	-6.10531	4.73525	0.632918	0.763179	0.481819	1.20093	0.396028	0.778013	0.772911	0.995742	0.963698	-0.325934	0.866133	0.399791	9.69847
1	0.937529	0.708123	8.58973	12.1303	12.8062	14.2127	13.6015	15.6525	766.917	11.3725	0.813751	497.918	0.649247	780	815.112	837.405	5.34378e+08	1.00019	11.1451	6.14886	844.678	7.22143	827.652	829.426	780.375	64.303	4.6612	827.708	-1.38525	5.34378e+08	0.556499	93.1371	7.58734	1.89481	-0.753445	0.662178	0.211549	0.507331	0.21073	0.740408	0.166015	0.894771	0.894717	0.978883	0.947358	-0.208226	0.540229	0.210014	2.73384
1	0.761037	0.67494	10.9928	16.2871	18.6011	17.4929	15.1327	19.8494	1303.04	12.3951	0.729196	791.186	0.607184	1320	889.762	917.407	1.07891e+09	1.04379	15.8843	2.50089	931.631	8.64747	904.014	904.504	873.253	58.3778	6.30312	904.076	-0.131083	1.07891e+09	0.528298	111.742	7.29712	1.13445	-0.333359	0.754899	0.224664	0.540668	0.22186	0.75474	0.171457	0.88952	0.88935	0.986838	0.955719	-0.244724	0.598615	0.219574	2.67666
1	0.658667	0.457135	6.62323	14.4886	16.1555	15.8114	11.7047	16.3095	526.5	9.54314	0.724166	435.423	0.827015	540	888.602	909.178	4.36747e+08	0.998802	11.3616	2.65054	914.802	6.38968	899.294	899.529	875.076	39.7257	4.65603	899.328	-0.398696	4.36747e+08	0.50083	61.3696	2.29494	0.624231	0.00716781	0.623562	0.375275	0.248511	0.375275	0.924589	0.225728	0.812363	0.812363	0.924945	0.874908	-0.0751872	0.282764	0.375275	1.49419
1	0.450638	0.363581	14.4038	39.6166	38.0132	37	26.0768	44.833	5669.96	17.8527	0.66162	2324.14	0.409904	5705	873.096	917.614	4.59566e+09	1.62143	22.6092	3.32282	944.601	13.8167	897.354	899.479	819.035	125.566	9.59381	897.524	-0.539717	4.59566e+09	0.374955	303.706	20.0063	10.0738	-1.08946	1.80128	0.343764	0.677542	0.324577	0.936935	0.23201	0.840901	0.83963	0.990787	0.953974	-0.298238	0.760201	0.307867	4.43191
1	0.728349	0.595272	10.4074	17.4835	19.2094	18.6011	14.8661	20.2485	1483.12	12.7341	0.782869	803.366	0.541671	1500	1053.99	1113.82	1.76695e+09	1.95329	35.3931	2.27988	1135.34	19.2293	1085.1	1087.62	1018.12	117.224	14.6293	1085.34	-0.256651	1.76695e+09	0.285561	518.489	16.3012	20.7016	-1.19641	3.00863	0.338745	0.795389	0.32213	0.930177	0.228372	0.841704	0.840597	0.990912	0.954278	-0.39755	0.871546	0.307592	3.95392
1	0.787901	0.607358	13.4919	22.2141	22.0227	26.0768	23.7697	26.7582	3473.38	17.5025	0.787629	1408.2	0.405426	3495	779.13	806.1	2.19607e+09	1.16388	13.562	9.09656	897.531	8.83327	792.589	792.874	724.249	173.282	5.70189	792.683	0.0464218	2.19607e+09	0.552617	148.366	17.7962	3.29114	0.183428	0.80691	0.28755	0.472252	0.271082	0.86757	0.211798	0.866841	0.866059	0.995611	0.970053	-0.178393	0.547369	0.259771	4.20313
1	0.859356	0.607297	12.8628	21.1804	23.8537	23.3238	22.8473	25.1595	3276.42	18.2015	0.753523	1415.75	0.432104	3300	1493.91	1596.97	7.97776e+09	2.7724	46.0669	5.79847	1791.31	33.2797	1554.14	1562.08	1353.35	437.966	20.1517	1554.83	-0.41993	7.97776e+09	0.197088	2141.64	80.7751	563.941	-14.5574	9.94997	2.22633	0.630613	0.991931	1.83759	1.21622	0.634876	0.605936	0.993478	0.950697	-0.175908	0.758296	0.470488	8.87921
1	0.979663	0.702949	36.7534	52.2845	63.0635	57.3149	66.8506	70.7177	51010.8	51.2212	0.618465	10755	0.210838	51075	803.092	830.571	3.42034e+10	1.2758	13.3636	7.62569	945.868	8.93447	818.242	820.092	732.951	212.917	5.68398	818.333	-0.813223	3.42034e+10	0.489737	148.804	18.0356	5.20812	-0.260963	1.03098	0.314993	0.531163	0.30619	0.893049	0.216322	0.848205	0.84776	0.99617	0.969457	-0.216462	0.620323	0.299889	4.22571
1	0.763077	0.727181	17.7418	24.3981	27.6586	28.3196	22.1359	28.9482	5399.96	18.6176	0.810508	1836.48	0.340092	5425	1256.45	1321.24	9.00964e+09	2.21661	32.2142	17.2438	1447.17	21.8185	1288.3	1289.92	935.991	511.178	13.6808	1288.71	-1.95708	9.00964e+09	0.274089	1048.77	228.309	380.415	-19.2553	5.06641	0.819222	0.718138	0.552547	1.3198	0.503307	0.756704	0.748075	0.998169	0.975382	-0.261769	0.806697	0.411432	15.0747
1	0.876451	0.620289	13.7685	22.1969	26.9072	24.4131	20.3961	27.074	3964.71	19.4545	0.775871	1561.36	0.393813	3990	1547.58	1615.77	1.00143e+10	2.32493	27.8922	26.4615	2064.66	24.0483	1583.73	1587.89	1371.38	693.282	12.3688	1584.25	1.20791	1.00143e+10	0.290908	1651.4	99.2474	817.888	1.14653	6.81332	1.56294	0.615214	0.67004	1.54013	1.10019	0.743602	0.728624	0.998224	0.978509	-0.240566	0.793211	0.374949	9.89614
1	0.845365	0.662844	11.8492	17.8763	18.6011	22.0227	16.7631	22.4054	2162.29	15.112	0.826273	978.671	0.452608	2180	870.345	905.404	1.72276e+09	1.33931	18.772	2.79822	921.267	10.8119	888.863	889.913	843.363	77.9032	7.71222	888.963	-0.390383	1.72276e+09	0.46185	178.635	9.97644	3.68378	-0.0406465	1.14156	0.279495	0.605352	0.277708	0.847186	0.199239	0.861444	0.861325	0.983591	0.944518	-0.260838	0.68749	0.276144	3.1242
1	0.374227	0.301639	12.4586	41.3028	32.311	36.6197	18.4391	38.7943	3221.75	15.4566	0.590641	1786.03	0.554366	3255	1044.78	1100.82	3.73823e+09	1.9372	28.8348	4.16994	1130.69	17.4164	1071.42	1071.24	949.645	181.048	11.8477	1071.66	-0.582574	3.73823e+09	0.312646	512.831	41.9	26.5196	-0.846738	2.73184	0.471121	0.703626	0.393715	1.09548	0.309298	0.815206	0.810862	0.994337	0.961317	-0.299919	0.804897	0.333741	6.42918
1	0.912884	0.843958	29.3059	34.7243	41.6173	41.7253	40.4969	47.8121	21873.8	31.6993	0.748603	5052.6	0.230989	21915	1003.8	1071.87	2.39887e+10	1.96269	29.2028	6.50004	1120.11	21.429	1045.84	1054.66	822.506	297.609	13.2179	1046.24	-1.66697	2.39887e+10	0.350394	832.782	109.532	97.9018	-12.8041	4.02568	0.48414	0.782105	0.365308	1.0842	0.34729	0.832661	0.828152	0.997217	0.974429	-0.346002	0.841369	0.296297	10.4233
1	0.638996	0.534685	14.4725	27.0673	28.6531	30.2324	19.9249	31.209	4388.83	17.2959	0.75655	1713.48	0.390418	4415	1288.58	1414.01	8.00974e+09	3.11332	64.1839	25.9586	1560.48	42.0309	1345.59	1341.34	553.678	1006.8	27.3884	1346.93	-1.81492	8.00974e+09	0.144534	3588.16	1052.8	3181.58	-36.6712	15.7576	2.17115	0.753413	0.83561	1.66288	1.44388	0.683352	0.663611	0.998776	0.98074	-0.314726	0.909682	0.454114	32.3944
1	0.731448	0.609528	17.4905	28.6952	32.6497	32.0156	24.6982	33.2716	7011.08	20.989	0.762672	2322.75	0.331297	7040	921.434	973.816	6.35035e+09	1.87368	25.8977	6.96878	1012.82	16.9258	949.48	952.889	796.106	216.718	10.9129	949.757	-1.41101	6.35035e+09	0.33961	527.218	57.759	41.2196	-4.7737	2.57716	0.54523	0.647646	0.458751	1.15155	0.327392	0.783824	0.779191	0.994668	0.958932	-0.223689	0.721012	0.393972	7.56639
1	0.698823	0.57182	16.4657	28.7952	27.7849	26.0768	32.7567	33.1512	6468.46	20.1228	0.786792	2133.82	0.329881	6495	851.347	883.082	4.88981e+09	1.29065	16.4979	10.484	1039.63	10.0641	867.574	867.448	815.337	224.291	6.87322	867.673	0.907897	4.88981e+09	0.498203	172.767	10.216	5.81253	0.552603	0.993073	0.369283	0.456387	0.348397	0.95858	0.242716	0.828659	0.827741	0.996369	0.968475	-0.155072	0.534445	0.334981	3.17174
1	0.865732	0.69299	17.3846	25.0864	26.9072	30.6105	27.4591	31.9061	6011.12	21.7181	0.741818	2155.22	0.358538	6040	865.765	894.878	4.68412e+09	1.19086	14.2878	7.58687	933.589	9.24934	880.546	881.203	757.294	176.295	6.04645	880.635	-0.806954	4.68412e+09	0.531084	155.845	33.4679	3.76027	-0.580987	0.856217	0.268197	0.519751	0.254465	0.83683	0.20117	0.874754	0.874116	0.995902	0.971871	-0.210487	0.591694	0.245133	5.77242
1	0.831678	0.680906	15.4755	22.7278	26.0768	24.4131	23.7697	27.6586	4476.04	18.9022	0.792076	1658.24	0.37047	4500	884.517	910.379	3.62562e+09	1.17708	12.8887	4.38932	931.378	8.21514	897.539	897.951	844.168	87.21	5.39075	897.604	-0.551039	3.62562e+09	0.478589	117.162	11.8316	1.53214	-0.0701589	0.800451	0.3359	0.406735	0.332963	0.910139	0.219655	0.834008	0.833812	0.987104	0.944576	-0.136972	0.47509	0.330393	3.42277
1	0.875741	0.675537	18.809	27.843	30.2324	33.9706	28.4429	34.3366	8844.71	24.3833	0.793124	2607.75	0.294837	8875	869.958	916.085	7.15268e+09	1.57616	19.9682	4.83842	938.414	14.1563	897.543	902.357	799.846	138.568	8.89395	897.739	-1.29053	7.15268e+09	0.408619	353.397	30.6897	17.6844	-3.51227	1.88246	0.374068	0.664762	0.346208	0.988429	0.250963	0.831424	0.829676	0.992587	0.957107	-0.253281	0.711465	0.322876	5.50562
1	0.704878	0.501602	21.3621	42.5878	48.1041	43.0116	37.855	51.049	16486.1	30.0192	0.670339	4673.07	0.283455	16530	788.45	818.904	1.06823e+10	1.21705	15.5359	4.33537	898.092	9.4752	803.796	804.13	721.52	176.572	6.48198	803.888	-0.140843	1.06823e+10	0.490357	148.063	21.9991	2.44794	-0.234287	0.889992	0.313881	0.47762	0.306464	0.898504	0.216501	0.84795	0.847506	0.995183	0.966029	-0.169545	0.549123	0.30046	4.67494
1	0.836952	0.784198	15.9276	20.3107	21.2603	26.9258	21.3776	27	3688.88	16.9991	0.820297	1407.48	0.381547	3710	926.143	1051.02	3.64991e+09	3.15914	64.0555	18.125	1221.59	42.3984	989.908	991.919	398.531	823.056	26.6918	991.869	-1.86962	3.64991e+09	0.14249	3886.51	643.552	3543.79	-66.0868	17.0815	2.48666	0.742424	0.925712	1.75009	1.60421	0.659599	0.636191	0.997955	0.974622	-0.288027	0.898798	0.467571	25.2962
1	0.584741	0.438818	7.88775	17.975	17.4929	18.4391	14.7648	20.7364	813.083	10.5107	0.697203	604.248	0.743156	830	948.915	982.613	7.78854e+08	1.39702	18.9256	2.76997	1000.66	10.6212	968.613	972.165	928.733	71.926	7.7208	968.7	-0.686022	7.78854e+08	0.414034	166.795	5.7716	3.87189	-0.539798	1.2673	0.2843	0.631185	0.283232	0.858413	0.20261	0.858562	0.858491	0.983295	0.943389	-0.270423	0.708931	0.282298	2.3506
1	0.766037	0.682023	21.3027	31.2346	32.28	32.2025	35.171	36.9188	8707.04	23.9269	0.635554	3220.42	0.369864	8750	914.752	945.248	7.59522e+09	1.12882	14.938	6.31515	964.635	9.9911	931.581	934.402	848.314	116.32	6.30801	931.679	-1.45733	7.59522e+09	0.580316	181.982	23.1802	5.35748	-1.33213	0.863258	0.254885	0.540583	0.245027	0.821835	0.193078	0.879127	0.878472	0.993151	0.965172	-0.202303	0.569671	0.236426	4.79874
1	0.818322	0.685747	11.1847	16.3103	17.4929	18.3576	17.0294	19.4165	1604.54	13.3471	0.821202	807.114	0.503018	1620	729.395	770.214	9.12342e+08	1.47828	23.2782	3.02095	831.48	12.9934	750.281	750.997	700.915	130.565	9.49654	750.449	-0.0212835	9.12342e+08	0.410765	252.727	6.81075	4.88209	-0.154982	1.34157	0.365879	0.571139	0.343555	0.96758	0.242978	0.831758	0.83044	0.990218	0.95131	-0.218871	0.662049	0.325665	2.56253
1	0.890966	0.601617	19.3748	32.2045	37.2022	36.6197	32.28	39.2046	11199.3	28.6931	0.72205	3352.57	0.299355	11235	812.704	854.019	7.82378e+09	1.63333	21.4647	39.9371	1151.62	13.7568	834.23	834.722	719.817	431.799	8.9001	834.491	2.82666	7.82378e+09	0.403851	435.235	34.8873	88.005	3.76118	1.93972	0.622658	0.509974	0.470218	1.16534	0.394471	0.781877	0.777519	0.99831	0.976818	-0.157503	0.59863	0.398331	5.87861
1	0.851025	0.735069	22.9959	31.2841	33.3017	34.0147	36.4005	36.8239	13091.4	26.6235	0.778655	3449.82	0.263518	13125	875.495	897.954	1.0307e+10	0.919057	11.4661	59.7362	955.507	8.018	886.074	885.962	640.106	315.401	4.79325	886.171	-3.61107	1.0307e+10	0.703883	171.661	120.802	27.493	-1.7414	0.71053	0.220892	0.517516	0.188255	0.719362	0.184671	0.909518	0.908683	0.998896	0.987571	-0.196077	0.513917	0.173497	10.9854
1	0.754024	0.662282	12.6426	19.0894	19.8494	21.2603	18.0278	24.1868	2185.88	14.3939	0.784045	1038.87	0.475264	2205	1044.46	1096.61	2.53816e+09	1.82782	26.4747	4.21256	1146.04	16.3331	1072.69	1075.28	940.142	205.9	11.1767	1072.89	-0.552737	2.53816e+09	0.33482	433.09	42.4626	18.9779	-1.64843	2.36372	0.41166	0.702154	0.371932	1.0142	0.268779	0.819497	0.817743	0.995048	0.963142	-0.29803	0.795409	0.346278	6.47876
1	0.808521	0.529342	16.6722	31.4961	33.1059	35.5106	29.1548	37.2156	8610.62	25.4653	0.720956	2817.94	0.327263	8645	1272.76	1324.6	1.46904e+10	1.71372	23.0282	4.46889	1355.63	15.9863	1303.4	1308.27	1175.45	180.179	10.2832	1303.57	-1.11587	1.46904e+10	0.398198	440.735	33.0517	20.9768	-3.23513	2.14716	0.405418	0.678701	0.348741	1.02425	0.279092	0.834385	0.831273	0.99386	0.961864	-0.27498	0.748801	0.305501	5.71102
1	0.701298	0.625558	22.0721	35.2839	38.9487	29.5296	36.7696	40.5709	12955	24.7445	0.764706	3488.3	0.269263	12990	1355.41	1440.71	2.55686e+10	2.49689	41.5855	5.71741	1701.53	26.9486	1402.54	1407.15	1281.44	420.089	18.1903	1402.97	0.221971	2.55686e+10	0.217811	1211.81	33.5791	206.221	2.53081	6.81035	0.471486	0.869928	0.346001	1.03102	0.346904	0.840248	0.83707	0.998587	0.982082	-0.489132	0.94984	0.291521	5.65633
1	0.840875	0.703756	14.8209	21.0598	22.0227	25.2389	23.7697	25.9422	3642.96	17.7086	0.803704	1424.59	0.391054	3665	1227.22	1298.29	5.86606e+09	2.26347	32.2765	6.33756	1333.83	22.6062	1264.75	1268.99	1086.06	247.766	14.0207	1265.13	-1.30904	5.86606e+09	0.261394	968.717	68.7522	103.492	-8.79786	4.39639	0.999413	0.624512	0.609517	1.41473	0.614228	0.741532	0.729949	0.99224	0.951444	-0.220261	0.76034	0.415216	8.24024
1	0.861043	0.806605	30.5623	37.8901	42.45	44.8219	39.8497	49.295	25016	32.625	0.756218	5469.93	0.218658	25060	786.757	812.571	1.6083e+10	1.21372	12.0164	18.8728	1011.28	8.56996	801.014	802.922	732.081	279.2	5.17415	801.11	-0.102799	1.6083e+10	0.496253	153.975	13.2648	7.67459	-0.714209	1.02455	0.285544	0.561909	0.273383	0.855898	0.207522	0.864915	0.864443	0.998038	0.979033	-0.229225	0.622144	0.266145	3.61662
1	0.605598	0.536061	12.2696	22.8884	18.6011	26.0768	21.8403	27.8209	2584.08	13.8612	0.763284	1193.08	0.461703	2605	1066.76	1154.83	3.25902e+09	2.41171	47.1483	3.67273	1178	28.3792	1117.96	1127.57	954.58	223.42	19.9614	1118.51	-1.0082	3.25902e+09	0.224423	1239.62	56.6832	133.786	-13.9897	5.88344	0.949645	0.716562	0.639686	1.43424	0.52534	0.724836	0.710542	0.990879	0.944089	-0.25819	0.815285	0.430124	7.44614
0	0.862595	0.723565	18.2246	25.1873	28.178	29.1548	25.5539	30.4959	6906.88	21.7264	0.79183	2215	0.320695	6935	879.271	911.478	5.59e+09	1.34107	14.3032	6.73555	922.828	10.1358	897.7	900.929	810.515	112.313	6.3141	897.806	-1.57935	5.59e+09	0.443029	190.195	20.611	7.41366	-1.68327	1.20996	0.334257	0.56399	0.323842	0.927768	0.226175	0.839746	0.839119	0.987236	0.946269	-0.208534	0.620928	0.315371	4.51571
0	0.768928	0.763563	18.3861	24.0794	27.7308	27.7308	21.095	28.4605	5557.54	18.5153	0.784027	1935.27	0.348224	5585	864.925	916.326	4.46689e+09	1.77088	27.4939	3.47185	943.268	16.4288	894.081	898.488	806.265	137.003	11.4804	894.316	-0.794211	4.46689e+09	0.343306	420.146	19.6815	19.294	-3.06591	2.34237	0.331667	0.74993	0.315677	0.935389	0.229829	0.844807	0.843761	0.991102	0.955188	-0.337622	0.815935	0.301874	4.37925
0	0.669557	0.631655	17.8617	28.2776	31.9531	32.311	22.4722	32.619	6645.67	18.9335	0.772559	2212.65	0.332946	6675	807.236	836.142	4.52467e+09	1.24585	13.6343	3.80209	868.559	8.79492	823.239	824.83	774.336	94.223	5.82803	823.318	-0.704273	4.52467e+09	0.455597	130.379	12.3565	2.33876	-0.470492	0.925399	0.327079	0.475764	0.324678	0.906383	0.218106	0.838061	0.837901	0.987439	0.945944	-0.168765	0.551705	0.322577	3.49383
0	0.74033	0.513576	10.3825	20.2162	22.3607	22.8254	18.6011	23.6008	2019.38	14.9666	0.748015	1032.88	0.511487	2040	1106.56	1200.49	2.72591e+09	2.57044	48.638	3.1063	1242.85	28.6208	1155.39	1157.16	1010.07	232.777	20.0492	1155.95	-0.476685	2.72591e+09	0.194035	1299.49	48.6572	126.073	-6.33282	6.48101	0.970396	0.736754	0.688098	1.41957	0.476414	0.698727	0.684025	0.990611	0.939522	-0.256124	0.829464	0.480353	6.87585
0	0.70069	0.668603	11.1526	16.6805	18.0278	19.2094	14.3178	19.6214	1488.88	11.6879	0.813955	774.68	0.520313	1505	819.003	848.389	1.04991e+09	1.05196	15.1179	3.32797	858.681	9.15145	835.156	837.446	794.216	64.4653	6.36347	835.235	-0.770271	1.04991e+09	0.598754	132.266	8.71044	1.83034	-0.279908	0.612319	0.249362	0.416546	0.243293	0.811481	0.18862	0.879365	0.878961	0.985439	0.951544	-0.153461	0.481993	0.237982	2.93586
0	0.398491	0.336696	18.184	54.0071	52.2015	54.231	26.2488	56.648	13907.2	21.5213	0.697311	4010.67	0.288389	13950	1056.47	1080.2	1.5937e+10	1.13934	11.8062	7.25426	1096.67	7.747	1068.8	1070.27	995.575	101.091	4.95693	1068.85	-1.42635	1.5937e+10	0.530519	111.905	18.2463	2.30987	-0.0249782	0.764583	0.306369	0.425918	0.300797	0.885626	0.212032	0.850513	0.850159	0.988263	0.949999	-0.152538	0.498712	0.296081	4.25813
0	0.679494	0.436861	16.842	38.5523	41.7612	42.72	30.5287	43.7836	11547.1	26.196	0.734757	3362.45	0.291194	11585	904.399	926.222	9.72877e+09	0.934045	10.4512	6.09992	943.578	7.17045	916.339	918.139	854.154	89.4236	4.45049	916.391	-1.3374	9.72877e+09	0.654982	95.7136	9.7145	1.63722	0.0476171	0.530602	0.22495	0.402537	0.223334	0.763452	0.173273	0.888602	0.888494	0.986796	0.955387	-0.158008	0.467737	0.221921	3.10452
0	0.618178	0.425827	16.4733	38.6854	40.7922	43.8634	27.2029	45	10459.4	23.9145	0.732994	3155.41	0.301681	10495	853.332	876.554	7.87243e+09	1.01892	11.032	13.816	1016.46	7.82353	866.018	868.182	770.869	245.588	4.73167	866.09	-1.6856	7.87243e+09	0.630514	125.848	26.1928	4.12613	-0.196881	0.688353	0.203165	0.54133	0.195392	0.720701	0.163755	0.903368	0.903026	0.998341	0.983764	-0.238985	0.587353	0.190394	5.10602
0	0.89617	0.652721	20.057	30.7282	35.3836	34.9857	30.6757	38.3275	11672.2	27.5377	0.78334	3176.66	0.272155	11705	759.227	800.942	7.20047e+09	1.48641	18.1431	6.65626	821.856	13.4504	784.107	789.318	674.149	147.706	8.09989	784.322	-1.6841	7.20047e+09	0.48004	337.914	35.1907	16.8007	-2.84627	1.52854	0.368838	0.606712	0.334056	0.985297	0.253954	0.838543	0.836446	0.992712	0.958718	-0.221248	0.655987	0.305724	5.90765
0	0.697916	0.550885	11.2296	20.3847	23.8537	22.3607	17	23.9374	2225.42	14.2268	0.793481	1038.86	0.466814	2245	805.335	844.629	1.53779e+09	1.31681	19.8485	5.68761	858.08	12.19	827.494	830.14	710.205	147.875	8.50588	827.639	-1.1132	1.53779e+09	0.47811	240.951	32.2725	5.78652	-1.41557	1.10654	0.265214	0.609232	0.254995	0.835117	0.199012	0.873986	0.873507	0.99473	0.96826	-0.257883	0.668069	0.248012	5.66231
0	0.544483	0.44463	15.9745	35.9276	36.4005	40.3113	23.6008	40.7554	7566.88	19.5619	0.73056	2551.36	0.337175	7600	882.872	918.218	6.18754e+09	1.30019	17.4666	4.55247	933.758	11.0306	902.19	904.131	828.609	105.149	7.44098	902.303	-0.990997	6.18754e+09	0.475771	204.367	13.4264	4.5756	-1.02637	1.08625	0.278912	0.589088	0.264555	0.861851	0.207064	0.870071	0.869158	0.989393	0.956246	-0.240471	0.654103	0.252407	3.63653
0	0.510003	0.43956	19.6821	44.7768	53.1413	51.1957	25.5539	53.376	12450.2	22.8363	0.687944	3776.14	0.3033	12495	840.515	863.75	9.07762e+09	1.08079	11.6922	7.91728	888.377	7.58876	852.287	853.254	765.89	122.487	4.91323	852.35	-1.27803	9.07762e+09	0.5252	106.624	21.8072	2.21238	-0.633715	0.730481	0.307905	0.40492	0.300236	0.887695	0.213764	0.851066	0.850648	0.991717	0.957242	-0.134612	0.455656	0.294405	4.65848
0	0.9139	0.816347	10.3629	12.6942	14.2127	16.6433	14.0357	16.6733	1021.71	11.6012	0.838031	585.385	0.572948	1035	829.577	876.066	7.56919e+08	1.6524	25.1878	3.41127	887.129	14.6634	854.979	857.796	776.972	110.157	10.498	855.174	-0.778039	7.56919e+08	0.381799	332.785	14.9491	9.07943	-1.10757	1.59922	0.504072	0.516996	0.449023	1.10829	0.296234	0.784494	0.780994	0.981073	0.926462	-0.163961	0.605763	0.402453	3.83069
0	0.647549	0.4592	14.8806	32.4055	38.0789	38.9102	25	39.2301	6247.25	20.9842	0.6986	2348.09	0.37586	6280	891.225	928.387	5.23278e+09	1.41919	17.376	4.30629	945.36	11.4447	912.701	916.063	840.247	105.114	7.48865	912.822	-1.09708	5.23278e+09	0.462792	222.187	16.5016	6.17388	-0.823146	1.19443	0.352469	0.541273	0.333444	0.954026	0.237054	0.83635	0.83518	0.986608	0.944872	-0.203658	0.625262	0.317725	4.0362
0	0.648459	0.547093	17.798	32.5319	38.0789	37.3363	24.1661	38.9487	6149.46	21.0956	0.646694	2510.01	0.408168	6190	824.855	866.102	4.44757e+09	1.53944	19.787	5.96568	883.956	13.3202	847.457	850.848	758.505	125.451	8.42792	847.649	-1.41826	4.44757e+09	0.409006	325.712	20.4511	18.6021	-3.32379	1.76121	0.353582	0.662639	0.334132	0.963056	0.239302	0.836164	0.834879	0.990523	0.952614	-0.254793	0.711939	0.317219	4.48315
0	0.640504	0.511329	28.2064	55.163	59.2368	62.1772	42.4264	63.7887	32914.5	35.3321	0.665936	7458.36	0.226598	32980	815.561	841.647	2.27328e+10	0.989592	11.8585	15.1123	861.39	8.63751	830.14	832.821	675	186.391	5.1154	830.235	-2.39633	2.27328e+10	0.622924	157.274	60.7324	7.22872	-1.59698	0.763174	0.204807	0.572054	0.192007	0.724891	0.16697	0.905958	0.905263	0.997517	0.980912	-0.232873	0.570071	0.182337	7.78413
0	0.665032	0.618852	20.1856	32.6179	35.5106	35.5106	26.0768	35.9026	9376.67	21.6919	0.753417	2854.18	0.304391	9410	1137.62	1199.57	1.29099e+10	2.02314	35.7894	2.53566	1239.65	19.5936	1171.06	1173.7	1094.01	145.632	14.4696	1171.3	-0.28623	1.29099e+10	0.283401	563.87	19.8393	29.6242	-1.68167	3.3784	0.375694	0.79919	0.345647	0.981884	0.250712	0.831857	0.830179	0.992569	0.9572	-0.380912	0.874208	0.32243	4.36904
0	0.192021	0.0829583	19.8712	239.532	146.277	52.2015	149.656	149.71	22581.9	45.9951	0.537461	7188.59	0.318335	22675	852.022	884.64	1.71701e+10	1.41625	15.4948	7.03397	1006.65	10.6003	870.068	872.762	773.242	233.409	6.63766	870.188	-1.32892	1.71701e+10	0.422826	209.58	29.0361	8.33708	-1.37521	1.31899	0.338889	0.589121	0.326345	0.931611	0.22906	0.838671	0.838017	0.997231	0.972881	-0.227168	0.661848	0.317255	5.36572
0	0.61168	0.505699	12.9037	25.5165	30.8058	21.5407	20.6155	31.0644	2742.75	15.6079	0.630748	1502.29	0.54773	2775	838.66	885.199	2.08286e+09	1.71701	21.5985	13.0117	916.082	14.73	866.123	870.776	670.908	245.173	9.33979	866.361	-2.04059	2.08286e+09	0.359197	411.671	86.4699	28.0915	-3.59718	1.89527	0.569369	0.532162	0.465684	1.14134	0.347734	0.780017	0.776409	0.995446	0.961793	-0.172266	0.628012	0.408997	9.28102
0	0.841879	0.617883	11.4757	18.5726	18.6011	22.8035	18.0278	23.1517	2247.17	15.6359	0.822817	1008.33	0.448713	2265	798.205	834.567	1.51913e+09	1.41667	17.7944	3.44957	846.518	11.1992	818.839	821.263	759.59	86.9279	7.66233	818.962	-0.800495	1.51913e+09	0.409265	201.537	11.364	4.04375	-0.629342	1.21376	0.355471	0.544257	0.343027	0.95085	0.233453	0.83056	0.829731	0.97931	0.931809	-0.198239	0.619343	0.332139	3.33901
0	0.168402	0.130651	15.8398	121.238	141.057	23.3238	139.09	141.283	2945.54	20.4167	0.713391	1392.94	0.472898	2975	857.953	894.252	2.29825e+09	1.27803	17.8084	6.39757	906.5	11.7396	878.793	882.636	790.073	116.428	7.55781	878.932	-1.50656	2.29825e+09	0.519261	244.421	22.5318	9.10423	-2.05956	1.09318	0.296652	0.565991	0.273011	0.890634	0.220849	0.867307	0.865859	0.992088	0.961415	-0.205839	0.596996	0.253531	4.72568
0	0.764737	0.704287	17.9857	25.5375	28.178	29.1548	22.8254	29.8329	6068.17	19.5294	0.786995	2044.33	0.336894	6095	765.483	794.602	3.71905e+09	1.1358	14.445	7.67398	814.204	9.662	781.027	783.242	696.924	117.28	6.06359	781.141	-1.53233	3.71905e+09	0.571882	177.402	23.1576	4.67786	-1.04405	0.813887	0.26417	0.5048	0.24947	0.836067	0.199937	0.877646	0.876735	0.992925	0.964621	-0.188805	0.548014	0.237257	4.79791
0	0.915243	0.658971	17.4065	26.4147	31.4006	29.6816	27.4591	31.9687	7681.38	24.1758	0.791037	2380.02	0.309843	7710	849.196	880.375	5.78257e+09	1.28874	16.153	5.44783	986.406	9.97725	865.935	867.62	800.035	186.37	6.77982	866.03	-0.534485	5.78257e+09	0.490624	165.762	10.1303	3.31135	-0.117159	0.932511	0.356839	0.444037	0.339443	0.955458	0.237792	0.832949	0.831964	0.994544	0.962471	-0.147059	0.521092	0.326003	3.16011
0	0.645569	0.614418	13.6561	22.2261	23.8537	23.8537	16.4924	25	2954.5	14.3485	0.816109	1220.09	0.41296	2975	812.42	859.777	2.08822e+09	1.72009	23.2183	4.72036	906.982	14.9274	837.581	840.77	745.503	161.479	9.84843	837.809	-0.837769	2.08822e+09	0.366559	382.549	25.8818	18.8454	-2.01308	2.00263	0.355513	0.696031	0.32745	0.967973	0.244891	0.840945	0.839081	0.994569	0.963928	-0.302938	0.779667	0.302966	5.04673
0	0.384472	0.33767	14.1601	41.9349	32.311	43.4626	20.8087	46.0543	5809.75	16.1228	0.667915	2339.92	0.402758	5845	955.605	983.171	5.50432e+09	1.24004	13.6755	13.842	999.839	8.72677	970.346	971.956	828.919	170.919	5.71021	970.42	-1.88327	5.50432e+09	0.472401	142.985	40.5606	4.28205	-0.419356	0.952164	0.321339	0.493445	0.30934	0.906352	0.222393	0.847014	0.846498	0.993617	0.961488	-0.179942	0.56708	0.301605	6.35632
0	0.617155	0.408106	10.8321	26.5424	27.313	28.178	19.9249	29.5804	2921.67	16.3808	0.701981	1407.92	0.48189	2945	845.196	875.162	2.18805e+09	1.13135	14.5424	4.63745	890.122	9.394	861.87	863.807	804.153	85.9691	6.15113	861.959	-1.07049	2.18805e+09	0.585357	152.642	9.13678	2.81291	-0.21019	0.712782	0.241982	0.48843	0.232039	0.80068	0.186699	0.88563	0.884975	0.985943	0.953923	-0.191541	0.549311	0.223414	3.00314
0	0.648909	0.391677	12.9674	33.1075	32.6956	39.3573	24.2074	40.3733	5806.12	21.4837	0.673385	2319.95	0.399569	5840	1008.87	1123.06	6.75223e+09	2.80793	56.8061	4.0023	1175.34	35.844	1074.29	1084.26	823.206	352.133	24.0637	1075.27	-0.994212	6.75223e+09	0.174668	2109.19	139.561	401.171	-29.9205	9.99753	1.42149	0.748439	0.802238	1.63032	0.756697	0.6776	0.65664	0.994604	0.954709	-0.242847	0.838482	0.462732	11.7223
0	0.755899	0.641982	10.7281	16.7109	18.6011	18.6011	14.5602	19.7231	1488.62	12.6318	0.811362	777.069	0.522005	1505	803.413	851.93	1.03736e+09	1.71106	26.6974	2.91775	870.093	15.3468	830.012	833.055	768.033	102.06	11.0637	830.226	-0.621921	1.03736e+09	0.357492	355.211	14.976	11.6688	-1.33388	1.89496	0.441002	0.620264	0.412897	1.04165	0.265292	0.798203	0.796362	0.983266	0.931851	-0.224582	0.705697	0.388613	3.82247
0	0.107073	0.0877415	12.8892	146.9	141.057	19.8494	17.4929	141.145	2128.42	15.729	0.71288	1122.46	0.52737	2155	842.214	906.207	1.66427e+09	1.99954	35.6119	2.79694	925.714	20.2317	878.451	883.825	796.628	129.085	14.6648	878.797	-0.722307	1.66427e+09	0.287873	609.246	23.8162	30.9456	-4.14563	3.1873	0.475449	0.737944	0.429999	1.08563	0.285015	0.792498	0.789546	0.990597	0.946879	-0.297507	0.811406	0.390967	4.80997
0	0.908724	0.736393	13.1828	17.9019	22.0227	19.8494	18.9737	22.5832	2600.92	16.2679	0.817697	1118.52	0.430047	2620	907.723	938.134	2.22863e+09	1.17489	15.7102	2.83149	952.617	9.29184	922.218	921.861	879.451	73.1662	6.56164	922.291	-0.0255773	2.22863e+09	0.485016	134.885	5.84955	1.59573	0.146773	0.86901	0.278087	0.514334	0.273883	0.842937	0.198569	0.863759	0.863479	0.983716	0.945363	-0.206734	0.58397	0.270205	2.38784
0	0.657259	0.595876	16.5522	27.778	30.8058	30.2324	22.8035	31.3209	5787.25	18.2573	0.775249	2010.75	0.347444	5815	830.444	870.484	4.23872e+09	1.43669	19.4662	8.4074	1061.37	12.5356	853.614	856.523	791.027	270.34	8.18788	853.774	-0.376254	4.23872e+09	0.458581	272.922	13.9999	8.78828	-1.2444	1.32563	0.339831	0.589104	0.311697	0.937413	0.240077	0.847922	0.846654	0.997679	0.976166	-0.225303	0.658425	0.293605	3.70852
0	0.829208	0.647419	15.8176	24.4317	25.6125	29.0689	25.318	29.8998	4946.08	20.259	0.742654	1890.33	0.382188	4975	849.905	885.472	3.7741e+09	1.39134	17.8045	3.74174	906.992	11.0025	870.872	874.2	795.317	111.675	7.52187	870.984	-0.977597	3.7741e+09	0.414844	193.836	19.9954	4.52221	-1.04802	1.23937	0.347216	0.559982	0.33771	0.943713	0.230231	0.832729	0.832095	0.990654	0.951925	-0.202715	0.627678	0.329393	4.44656
0	0.79309	0.600825	12.9902	21.6206	24.4131	23.3238	19.8494	25.865	3268.96	17.1471	0.798265	1334.37	0.408195	3290	876.247	912.923	2.64534e+09	1.39051	18.3418	4.0525	926.124	11.3726	896.573	899.205	817.33	108.794	7.73884	896.691	-0.892047	2.64534e+09	0.420833	211.279	19.9298	5.04941	-1.10103	1.23304	0.346509	0.558437	0.338722	0.93789	0.22835	0.831937	0.831418	0.990666	0.95175	-0.205463	0.629362	0.331909	4.43935
0	0.743951	0.609745	15.0387	24.6639	28.6531	22.0227	26.3059	29.0861	4551.5	18.3487	0.782609	1697.11	0.372867	4575	783.868	805.654	2.89485e+09	1.08343	10.6606	4.70437	821.743	6.91671	795.405	796.402	746.192	75.5506	4.48363	795.458	-0.82761	2.89485e+09	0.527799	84.2262	11.0158	1.2738	0.0745305	0.661458	0.365467	0.286799	0.362047	0.935646	0.228065	0.819547	0.819319	0.978562	0.927705	-0.09423	0.366292	0.359054	3.30783
0	0.778005	0.614345	11.1852	18.2068	20.5183	19.2094	16.4012	22.0227	1912.5	14.165	0.809147	920.854	0.481492	1930	820.124	852.969	1.355e+09	1.33231	18.0897	3.20219	886.806	10.4227	837.8	839.474	783.852	102.954	7.50227	837.899	-0.413651	1.355e+09	0.481193	165.906	9.50698	3.35126	-0.0630596	0.972576	0.311405	0.511735	0.302673	0.898699	0.216772	0.850071	0.849537	0.988099	0.949759	-0.19387	0.596845	0.295488	3.05635
0	0.820435	0.71379	18.4078	25.7888	30.2324	29.1548	26	33.4365	6605.88	21.1581	0.760074	2240	0.339093	6635	803.586	837.257	4.48412e+09	1.35781	17.0495	5.16469	855.999	10.618	821.971	823.777	732.248	123.752	7.14422	822.088	-1.02378	4.48412e+09	0.433899	191.835	20.0211	4.59046	-0.839985	1.13114	0.341211	0.534271	0.32938	0.935035	0.22832	0.837261	0.836493	0.990828	0.953156	-0.194465	0.604396	0.319221	4.45233
0	0.525642	0.504118	18.0093	35.7244	34.9857	37.2022	24.6982	38.5357	7552.33	18.7782	0.703268	2646.98	0.350485	7585	960.954	993.933	7.28623e+09	1.18495	14.7294	14.7067	1200.73	10.8142	979.985	983.316	889.567	311.164	6.48195	980.107	-0.795018	7.28623e+09	0.568004	239.573	22.7967	13.8181	-1.76732	1.12381	0.247688	0.635589	0.224059	0.793716	0.196148	0.890954	0.890062	0.998753	0.985153	-0.271046	0.657092	0.210518	4.75158
0	0.816594	0.689145	15.5771	22.6035	24.4131	25.6125	22.8035	27.313	4380.42	18.4579	0.778378	1663.3	0.379712	4405	836.371	862.02	3.18372e+09	1.18691	12.6641	30.6434	889.342	8.32424	850.062	851.596	679.538	209.804	5.32804	850.148	-2.98489	3.18372e+09	0.483116	145.861	57.6934	8.54892	-1.20349	0.915302	0.310157	0.489687	0.295768	0.89287	0.220639	0.853953	0.853461	0.996244	0.970542	-0.173746	0.550204	0.287823	7.58564
0	0.721586	0.554242	16.0824	29.0169	33.9706	29.1548	25	35.7491	6641.12	20.9382	0.774079	2207.29	0.332367	6670	866.937	889.53	5.14435e+09	1.10349	10.9893	6.07789	961.064	7.34809	878.16	878.447	824.495	136.569	4.61055	878.218	-0.451821	5.14435e+09	0.529727	102.078	13.8118	1.65313	-0.419265	0.694118	0.304684	0.387195	0.300134	0.884118	0.211577	0.850636	0.850381	0.99392	0.962544	-0.129314	0.454686	0.296618	3.70329
0	0.729458	0.684613	14.7424	21.5339	20.5183	25.2389	23.7065	25.7294	3353.58	15.7081	0.798418	1357.04	0.404654	3375	947.397	991.121	3.18958e+09	1.57054	21.7158	5.61125	1007.35	14.2695	971.956	976.092	875.481	131.871	9.15375	972.143	-1.39857	3.18958e+09	0.402727	362.765	20.4875	16.2948	-3.07144	1.66806	0.448972	0.570508	0.388495	1.07252	0.293324	0.815183	0.811781	0.988162	0.945549	-0.187399	0.62193	0.34158	4.49241
0	0.792235	0.747087	28.227	37.7827	44.2832	45.1774	35.6931	45.4533	21977	29.9328	0.77129	4919.41	0.223843	22020	866.597	895.323	1.71509e+10	1.0172	13.6205	4.98984	917.962	9.00989	882.459	884.288	811.46	106.502	5.80773	882.541	-1.09892	1.71509e+10	0.617975	143.838	14.8208	3.0873	-0.835675	0.692306	0.208545	0.534311	0.203376	0.736698	0.165914	0.899165	0.898829	0.992021	0.966227	-0.217169	0.56368	0.198934	3.83403
0	0.897362	0.697097	13.9202	19.9688	24.4131	22.8035	20.8806	25.1396	3349.25	17.9192	0.801274	1351.04	0.403386	3370	783.388	806.333	2.13169e+09	1.00318	11.7496	4.15499	822.592	7.13393	795.277	795.793	752.782	69.8103	4.93608	795.329	-0.58231	2.13169e+09	0.549173	83.2249	5.42267	1.0423	0.227839	0.645215	0.29694	0.36883	0.294679	0.864178	0.20542	0.853037	0.852887	0.97041	0.926443	-0.133448	0.439394	0.2927	2.30988
0	0.262913	0.119463	20.2333	169.368	139.216	44.2832	143.892	147.397	14689.5	44.5291	0.577407	5023.49	0.341979	14750	942.08	975.636	1.35833e+10	1.28895	17.1645	4.31022	1033.31	10.355	959.544	960.596	856.188	177.122	7.09299	959.637	-0.820601	1.35833e+10	0.515247	178.642	24.5314	5.03415	-0.611067	1.05834	0.269171	0.592893	0.263465	0.836551	0.197112	0.869127	0.868822	0.99587	0.970787	-0.253301	0.66734	0.259222	4.93295
0	0.800969	0.761787	12.6846	16.6511	18.6011	18.6011	15.2643	19.8746	1852.38	13.337	0.813678	896.432	0.483937	1870	843.476	888.389	1.40936e+09	1.66526	24.4869	13.5415	904.423	14.9937	867.908	871.773	685.553	218.87	10.1553	868.141	-1.99971	1.40936e+09	0.363861	403.957	69.8255	25.8331	-3.43395	2.01989	0.41098	0.658327	0.361985	1.01413	0.277648	0.825364	0.823516	0.995995	0.967432	-0.265439	0.742041	0.333489	8.332
0	0.647476	0.589079	21.0243	35.6902	39.3573	37.6962	27.0185	39.7618	11995.7	23.1085	0.78751	3217.94	0.268258	12030	857.193	884.766	9.13772e+09	1.20383	13.2304	4.38365	905.878	8.58873	871.464	872.385	795.553	110.325	5.612	871.538	-0.5949	9.13772e+09	0.478072	128.315	19.1915	1.97966	-0.030854	0.870373	0.324297	0.456008	0.31831	0.904996	0.218153	0.841841	0.841444	0.99126	0.954634	-0.161071	0.526115	0.313087	4.36519
0	0.877863	0.751204	22.5377	30.002	37.2022	34.9857	30.6757	37.2559	12445.8	26.3377	0.795326	3265.52	0.262381	12480	894.256	933.752	1.04969e+10	1.6503	17.8128	16.7395	1151.08	12.8168	916.918	919.167	740.577	410.507	7.72137	917.113	-0.580176	1.04969e+10	0.399145	356.693	67.7271	34.5939	-1.53422	1.82389	0.487856	0.573112	0.415812	1.06872	0.30972	0.80085	0.79861	0.998511	0.978292	-0.22234	0.693239	0.3787	8.20932
0	0.403325	0.28088	10.214	36.3643	31.0483	41.1096	17.0294	44.7214	2800.62	14.6666	0.675498	1422.43	0.507896	2830	861.873	888.533	2.17002e+09	1.21666	12.5705	4.96036	908.632	8.24832	875.596	876.147	813.317	95.3152	5.27609	875.666	-0.617584	2.17002e+09	0.4711	122.181	12.9022	2.12467	-0.271376	0.856835	0.361803	0.405353	0.354589	0.943644	0.230629	0.823908	0.823427	0.986142	0.941074	-0.131812	0.480397	0.348276	3.57467
0	0.285997	0.0986143	20.9324	212.265	167.048	54.626	167.242	167.29	13270	60.7072	0.534518	5071.1	0.382149	13350	821.974	861.173	9.53179e+09	1.50742	18.6404	5.242	878.402	12.3906	844.823	848.759	755.798	122.604	8.05253	844.981	-1.32832	9.53179e+09	0.397176	266.168	19.6456	9.88839	-1.98248	1.49607	0.397504	0.576582	0.371071	1.00722	0.2552	0.818811	0.817108	0.989368	0.947459	-0.200506	0.636107	0.3485	4.40118
0	0.70931	0.597233	16.0752	26.9161	29.1548	29.6816	22.8473	32.0156	5427.38	19.0919	0.757986	1970.38	0.363044	5455	858.667	897.462	4.23188e+09	1.3702	18.3626	5.957	914.14	12.461	880.624	884.275	787.695	126.445	7.89756	880.784	-1.45848	4.23188e+09	0.506348	281.093	23.1535	11.6483	-2.21636	1.28479	0.284882	0.632266	0.26985	0.869672	0.21021	0.867576	0.866578	0.992362	0.961718	-0.253686	0.671134	0.256737	4.78571
0	0.598202	0.552279	12.7583	23.1011	23.8537	25.6125	17.4929	25.9615	2591.04	13.8191	0.733638	1243.52	0.47993	2615	893.055	933.547	2.19535e+09	1.53856	19.1653	3.89344	948.578	12.5093	916.112	919.682	850.608	97.9693	8.22008	916.255	-1.01017	2.19535e+09	0.392595	261.63	10.5747	8.23092	-1.38525	1.49553	0.409856	0.566821	0.395397	1.00148	0.249236	0.804711	0.803747	0.976146	0.921402	-0.203576	0.653763	0.382746	3.20979
0	0.845261	0.572844	21.8882	38.2097	43.2666	39.3573	38.6394	46.6798	17748.7	32.2972	0.732254	4493.66	0.253182	17790	847.365	882.658	1.34146e+10	1.47852	15.1826	5.59248	911.3	11.025	868.232	871.67	787.72	123.58	6.71237	868.362	-1.44351	1.34146e+10	0.40936	225.706	18.6816	8.21941	-1.42699	1.37627	0.382092	0.562557	0.370743	0.971925	0.239707	0.816502	0.815763	0.989721	0.947238	-0.20793	0.644358	0.360984	4.29334
0	0.18489	0.0912754	15.0043	164.385	145.986	29.1548	140.357	146.041	7097.58	30.3933	0.579124	3084.04	0.43452	7155	883.619	930.843	5.9112e+09	1.69944	23.7843	3.67457	956.753	14.7067	908.74	911.074	826.506	130.247	9.95936	908.935	-0.669663	5.9112e+09	0.369906	354.413	15.7475	13.2927	-1.29181	1.95153	0.364343	0.683606	0.344285	0.968929	0.241493	0.831197	0.829863	0.990234	0.951174	-0.286274	0.765653	0.326766	3.91795
0	0.622442	0.473411	16.7772	35.439	31.0483	46.1411	27.2947	46.3141	7060.79	22.0587	0.692409	2570.54	0.364058	7100	789.012	835.484	4.74066e+09	1.74497	21.8493	4.49806	864.425	14.9896	816.893	822.268	727.642	136.783	9.58111	817.128	-1.14682	4.74066e+09	0.349418	384.105	18.9152	18.229	-2.82999	2.10091	0.452424	0.642528	0.415432	1.05852	0.274986	0.798165	0.795983	0.987944	0.9413	-0.23363	0.717774	0.385748	4.30142
0	0.930117	0.706557	18.6909	26.4535	32.2025	29.1548	28.8617	32.3419	8048.96	24.6049	0.747423	2598.63	0.322853	8080	878.163	908.366	6.45854e+09	1.29378	14.7879	4.33932	935.191	9.57701	893.96	895.404	834.438	100.753	6.23557	894.049	-0.764846	6.45854e+09	0.469415	159.386	10.9388	3.15651	-0.191311	0.964249	0.331493	0.486681	0.325929	0.910361	0.219867	0.837963	0.837592	0.987295	0.945811	-0.180631	0.569412	0.321061	3.28337
0	0.680694	0.524491	13.6273	25.9819	26.9258	29.6816	21.1896	30.6431	4310	17.6858	0.767504	1668.74	0.387178	4335	956.654	995.121	4.14984e+09	1.37525	19.2448	5.64796	1007.82	12.4755	978.271	981.746	886.334	121.485	8.11725	978.41	-1.36553	4.14984e+09	0.484499	273.195	22.3169	8.89127	-1.92871	1.26322	0.293397	0.618518	0.271005	0.883205	0.217619	0.868129	0.866737	0.992169	0.96168	-0.257152	0.674962	0.252362	4.6983
0	0.630059	0.51355	15.0717	29.348	30.2324	33.3017	21.6333	33.541	5172.62	18.491	0.739881	1954.92	0.377936	5200	999.068	1016.25	5.28907e+09	0.598012	7.25673	10.5393	1028.95	5.86758	1008.49	1010.32	946.3	82.6474	3.17353	1008.53	-2.18037	5.28907e+09	0.794041	77.7483	15.3768	1.49753	-0.560968	0.315984	0.0905956	0.546868	0.0868542	0.429905	0.0828096	0.957192	0.956947	0.996546	0.985613	-0.271225	0.474984	0.083622	3.91413
0	0.555149	0.484058	8.16561	16.8691	18.0278	17.4929	11.4018	18.7083	790.208	9.36485	0.736794	561.004	0.709944	805	856.615	886.901	6.14563e+08	1.29411	15.0896	5.1919	902.715	9.81989	873.65	876.196	805.832	96.8833	6.35429	873.746	-1.17847	6.14563e+08	0.454246	168.42	12.9462	3.50366	-0.924029	0.987428	0.363974	0.457313	0.341494	0.970168	0.243358	0.832965	0.831501	0.986185	0.943617	-0.149711	0.519046	0.322155	3.57627
0	0.175754	0.120348	21.9488	182.377	145.674	41.4849	144.347	145.729	11279.3	32.0536	0.606044	4013.29	0.355811	11345	682.667	716.963	5.57705e+09	1.57538	16.4018	10.9301	814.639	12.7256	700.842	698.695	638.014	176.625	6.89414	701.132	2.11135	5.57705e+09	0.412029	406.513	13.1336	71.2665	9.00103	2.52536	0.338223	0.76289	0.31987	0.938179	0.232364	0.842947	0.841897	0.994827	0.964658	-0.302985	0.762644	0.305458	3.54778
0	0.716872	0.495229	14.1226	28.5174	32.311	31.9531	23.7697	32.9393	5741.33	20.4433	0.762192	2034.36	0.354336	5770	951.898	983.55	5.44945e+09	1.37685	12.9462	7.26779	1029.08	10.3578	971.721	976.517	878.258	150.82	6.0925	971.826	-1.83113	5.44945e+09	0.445177	203.19	20.996	8.05186	-1.9629	1.30336	0.299801	0.621773	0.282794	0.892713	0.217959	0.861304	0.860299	0.994049	0.964882	-0.249674	0.668477	0.269146	4.55462
0	0.0919237	0.0756722	16.6285	219.744	137.713	25	137.179	137.891	5949.88	20.1997	0.651165	2438.55	0.409849	5990	887.098	916.855	4.88849e+09	1.10726	15.3281	3.54313	930.537	9.27642	903.311	905.032	850.066	80.4705	6.38806	903.387	-0.721222	4.88849e+09	0.526911	138.126	7.47337	2.11259	-0.681803	0.78081	0.234644	0.535061	0.231531	0.784935	0.179609	0.884753	0.884546	0.986252	0.953798	-0.216127	0.584969	0.228807	2.70861
0	0.879237	0.749143	15.6812	20.9322	23.8537	25	21.5407	25.865	4111.83	18.4044	0.801037	1549.49	0.376837	4135	843.734	879.735	3.08819e+09	1.42189	15.7465	6.51946	897.758	11.4798	864.054	867.46	780.325	117.433	6.90666	864.199	-1.52767	3.08819e+09	0.469938	251.185	16.983	10.0562	-1.53319	1.30379	0.338177	0.585209	0.328748	0.931453	0.226698	0.837192	0.836569	0.987069	0.945433	-0.229078	0.661331	0.320551	4.0916
0	0.845832	0.766066	21.9202	28.6139	32.0156	36.1248	28.6007	36.6197	10068.4	24.2026	0.784264	2875.16	0.285563	10100	1031.61	1075.14	1.12673e+10	1.54731	17.7389	4.5131	1105.38	13.1302	1056.05	1058.63	975.732	129.643	7.91252	1056.21	-0.862819	1.12673e+10	0.444915	322.362	14.956	12.5241	-1.56679	1.64281	0.257401	0.72634	0.242305	0.827188	0.197033	0.88134	0.880357	0.993106	0.965653	-0.360427	0.795866	0.229319	3.82221
0	0.892987	0.770909	30.1061	39.0527	45.1774	46.1411	41.6773	47.4658	29384.9	34.8736	0.793129	5806.17	0.19759	29430	1147.85	1191.43	4.02916e+10	1.8753	21.1052	52.4737	1321.4	16.3649	1169.72	1171.97	617.441	703.964	8.93035	1170.07	-4.19298	4.02916e+10	0.359169	824.534	545.505	431.358	-18.1287	3.42158	0.687588	0.655246	0.417539	1.16714	0.509477	0.816907	0.811488	0.999201	0.986343	-0.257865	0.75943	0.317338	23.3414
0	0.903126	0.64652	19.3887	29.9893	36.6197	34.4819	31.7805	39.3319	10290.8	27.0841	0.758305	3017.21	0.293196	10325	1240.93	1310.13	1.69439e+10	2.14169	28.9936	4.72052	1356.11	21.0381	1280.72	1286.54	1147.02	209.092	12.9071	1281.04	-1.0452	1.69439e+10	0.298393	803.827	47.3647	76.4096	-7.0203	3.97678	0.524674	0.763625	0.419496	1.15143	0.343593	0.806316	0.800722	0.994885	0.96264	-0.322547	0.843798	0.340963	6.81914
0	0.711574	0.572496	12.1127	21.1578	23.3238	22.8254	17.72	23.8747	2652.17	15.0553	0.793895	1167.14	0.440069	2675	978.148	1035.72	2.73769e+09	1.92441	27.1512	4.08458	1068.35	17.7024	1011.39	1016.36	909.833	158.514	11.7121	1011.65	-0.91147	2.73769e+09	0.31743	523.498	26.1744	26.6067	-3.17347	2.509	0.616942	0.601234	0.49279	1.22397	0.367467	0.772899	0.766005	0.988006	0.940079	-0.196367	0.691911	0.397254	5.06954
0	0.92701	0.770615	17.9046	23.2341	27.5862	28.3196	23.5372	29.189	6124.5	21.5383	0.822558	1968.03	0.321337	6150	885.963	905.928	4.93479e+09	0.989337	10.1211	5.06459	946.436	6.41924	895.73	895.726	840.364	106.072	4.17049	895.771	-0.114563	4.93479e+09	0.571977	73.4766	10.7068	1.10809	0.31429	0.609866	0.281377	0.367614	0.27711	0.852303	0.20166	0.862108	0.86187	0.989219	0.953913	-0.12226	0.424003	0.273824	3.25955
0	0.740204	0.590195	20.7606	35.1758	31.4006	38.0789	36.3593	39.4208	11900	26.0373	0.698906	3606.6	0.303074	11935	855.365	887.085	9.08456e+09	1.29911	16.4107	18.5079	907.903	10.1395	872.344	874.2	692.356	215.547	6.90535	872.451	-2.04157	9.08456e+09	0.448032	185.907	71.8878	9.20489	-1.27344	1.13225	0.302015	0.576518	0.287563	0.879174	0.216673	0.858042	0.85756	0.997029	0.973958	-0.233824	0.648896	0.27972	8.4664
0	0.627876	0.611085	9.9103	16.2176	17	17	11.7047	18.1934	1110.29	10.1826	0.820571	631.916	0.569144	1125	836.466	877.131	8.27233e+08	1.49034	25.2134	2.04775	886.279	12.9791	857.372	858.496	813.863	72.416	10.1083	857.507	-0.225955	8.27233e+08	0.390963	230.819	8.68181	5.41905	-0.0137189	1.53652	0.336034	0.640006	0.327222	0.929621	0.225661	0.837857	0.83727	0.980389	0.934849	-0.266104	0.728535	0.319512	2.89497
0	0.562457	0.485143	12.4322	25.6259	27.7308	27.7308	18.0278	29.4449	3096.5	14.4135	0.760727	1350.53	0.436146	3120	933.066	966.034	2.82351e+09	1.16968	16.589	3.00484	976.723	10.078	951.216	953.013	906.175	70.5477	7.06515	951.299	-0.619817	2.82351e+09	0.490886	158.593	7.08916	2.27449	-0.745897	0.859788	0.269674	0.519521	0.263295	0.842911	0.198416	0.869416	0.868991	0.984249	0.947554	-0.196762	0.571877	0.257713	2.63464
0	0.592529	0.510103	8.64853	16.9545	17.4929	17.4929	11.7047	18.4932	990.5	10.046	0.809908	593.314	0.599005	1005	837.181	867.402	7.31877e+08	1.04487	17.5638	2.37499	877.078	9.60416	853.289	854.412	820.024	57.0537	7.1484	853.367	-0.326167	7.31877e+08	0.520901	133.163	7.35022	1.16106	-0.42899	0.735935	0.210826	0.55281	0.210637	0.739244	0.165533	0.894713	0.8947	0.987602	0.957879	-0.240784	0.607657	0.210473	2.68674
0	0.842201	0.7923	15.705	19.822	20.6155	23.7065	21.1896	24.7184	3518.33	16.6941	0.807773	1384.9	0.393625	3540	745.822	821.354	2.19493e+09	2.30935	39.9625	4.32594	852.478	24.2033	786.817	791.403	620.247	232.231	16.6024	787.424	-0.904983	2.19493e+09	0.240508	956.513	66.6256	96.7715	-8.39852	5.02974	0.54991	0.800972	0.458899	1.15822	0.331418	0.784631	0.779563	0.99554	0.962329	-0.349359	0.88	0.388919	8.09349
0	0.83448	0.72237	9.63828	13.3426	15.8114	13.4536	14.3178	16.3095	946.75	11.1341	0.83558	558.024	0.58941	960	776.811	813.309	6.06648e+08	1.3498	21.1494	2.37003	826.55	11.5653	794.817	795.344	749.643	76.9066	8.65721	794.937	-0.115421	6.06648e+08	0.435933	191.797	11.6978	2.94111	-0.293769	1.1165	0.331956	0.540394	0.323664	0.923604	0.224141	0.83955	0.838997	0.987298	0.946253	-0.202332	0.624103	0.316409	3.39133
0	0.641642	0.519354	22.7435	43.7919	43.4626	51.225	35.4401	53.1037	18942.4	28.0988	0.740119	4643.07	0.245116	18985	1016.06	1047.94	2.02556e+10	1.25765	14.5868	8.4852	1068.92	10.7801	1032.8	1035.47	931.484	137.44	6.23599	1032.92	-1.83715	2.02556e+10	0.565961	244.439	23.8726	14.966	-2.62306	1.27231	0.22977	0.69134	0.221358	0.77668	0.179388	0.890668	0.890161	0.993828	0.968525	-0.306802	0.707174	0.214511	4.8592
0	0.964997	0.909903	15.2319	16.7401	19.8494	21.2603	18.868	21.6333	2855.5	16.1541	0.829254	1173.77	0.411057	2875	768.658	811.807	1.80954e+09	1.56774	21.994	4.0973	825.327	13.6043	793.162	797.015	702.475	122.852	9.32736	793.35	-1.01323	1.80954e+09	0.37492	297.844	19.3438	9.1393	-1.80287	1.56333	0.421987	0.570508	0.385413	1.04115	0.270144	0.813278	0.810951	0.988752	0.945589	-0.194184	0.637982	0.354462	4.36547
0	0.90997	0.674688	10.5389	15.6204	17	18.6011	16.1555	19.0263	1567.42	14.2141	0.797149	818.592	0.522255	1585	835.475	889.555	1.18568e+09	1.79162	29.679	2.75055	905.241	16.9944	864.658	867.909	801.441	103.8	12.2994	864.908	-0.544292	1.18568e+09	0.322437	432.813	10.8694	12.6274	-1.68015	2.13737	0.449904	0.649078	0.410873	1.06481	0.27749	0.800991	0.798466	0.983017	0.932445	-0.242296	0.735072	0.377452	3.23199
0	0.869621	0.58458	7.71115	13.1909	12.8062	15	14.7648	16.1555	721.958	11.4711	0.795316	489.349	0.677808	735	757.582	803.114	4.50343e+08	1.64699	23.36	3.29519	818.715	14.3581	782.553	784.525	714.884	103.831	10.0464	782.759	-0.62032	4.50343e+08	0.372117	323.114	15.7358	9.61871	-0.981132	1.73129	0.434833	0.596968	0.406729	1.0341	0.263186	0.801319	0.799446	0.983499	0.932881	-0.217074	0.688656	0.382139	3.92558
0	0.760485	0.575792	13.6204	23.6551	25.632	23.3238	26.2488	28.0535	3910.33	17.9893	0.756753	1586.13	0.405626	3935	868.382	954.528	3.32951e+09	2.3379	45.3035	3.48431	981.096	27.8986	919.202	929.938	781.286	199.81	19.501	919.851	-1.01211	3.32951e+09	0.245049	1194.58	43.0008	128.526	-15.068	5.72856	0.707511	0.776053	0.531358	1.29112	0.417364	0.760855	0.751759	0.991582	0.948411	-0.296571	0.840748	0.402664	6.46082
0	0.953261	0.810295	16.7895	20.7202	24.4131	24.4131	22.4722	26.4764	4695.29	19.7518	0.799304	1696.47	0.361314	4720	999.59	1049.21	4.95396e+09	1.78849	25.8303	4.89074	1140.21	15.4965	1024.29	1024.05	867.246	272.967	10.7028	1024.48	-0.160358	4.95396e+09	0.339677	395.106	56.523	16.3707	-0.0326281	2.21708	0.403998	0.690971	0.357354	1.00552	0.270808	0.827629	0.82571	0.997242	0.972752	-0.300307	0.792106	0.328482	7.48797
0	0.891247	0.616282	12.8684	20.8808	23.3238	25.6125	21.5407	27.4955	2926.29	18.6099	0.748157	1322.42	0.45191	2950	733.963	777.166	1.70199e+09	1.53548	18.8271	5.23919	861.638	13.4455	759.35	762.886	670.395	191.243	8.28274	759.569	-1.00468	1.70199e+09	0.449888	333.127	24.6533	11.1575	-1.56216	1.4836	0.36249	0.602633	0.313298	0.973793	0.261643	0.850765	0.848127	0.995643	0.9691	-0.248769	0.69611	0.276668	4.93685
0	0.701251	0.473191	5.43687	11.4898	12.2066	11.1803	8.544	12.5698	330.417	8.05725	0.827506	279.311	0.845328	340	688.064	743.941	1.74333e+08	1.87326	31.8585	2.39146	756.254	17.3624	715.753	716.37	653.915	102.339	12.8217	716.062	-0.194155	1.74333e+08	0.308824	443.312	11.2163	13.4619	-0.864045	2.29173	0.669832	0.543223	0.573391	1.19814	0.329985	0.729296	0.722949	0.975016	0.906725	-0.176776	0.665045	0.489785	3.28745
0	0.821835	0.78559	18.0955	23.0343	26.2488	29.0689	22.3607	30.1496	5405.71	18.9304	0.813136	1831.85	0.338873	5430	1023.85	1069.23	5.98189e+09	1.57563	22.517	9.42973	1130.53	14.7606	1049.4	1053.51	838.837	291.697	9.52255	1049.59	-1.66357	5.98189e+09	0.420283	401.016	91.7753	20.525	-3.29722	1.72363	0.388303	0.626613	0.326752	0.996005	0.279403	0.844854	0.842253	0.997748	0.976934	-0.246193	0.697168	0.28842	9.56247
0	0.840459	0.791012	15.8337	20.0169	23.3238	23.8537	19.3132	24.3721	3692.54	16.8234	0.799224	1445.55	0.391478	3715	858.56	891.484	2.86054e+09	1.33928	14.8791	25.3714	1093.81	10.5857	877.356	879.313	808.864	284.946	6.33353	877.495	1.0243	2.86054e+09	0.484523	243.469	13.893	16.0961	-0.141832	1.12087	0.364859	0.502385	0.316233	0.956578	0.262916	0.847671	0.846111	0.997527	0.975914	-0.178834	0.575901	0.291177	3.70184
0	0.928536	0.571639	9.36256	16.3784	17	20.5183	16.7631	20.5426	1558.25	15.208	0.780327	832.975	0.534558	1575	674.586	745.574	8.12783e+08	2.13432	33.5006	5.3018	800.625	22.9342	717.725	725.987	579.724	220.901	14.537	718.368	-1.29933	8.12783e+08	0.30385	924.056	41.0745	88.5571	-11.0572	4.07169	0.624498	0.72732	0.465953	1.23518	0.402871	0.790529	0.782747	0.993947	0.958799	-0.287009	0.806095	0.353875	6.34122
0	0.893117	0.883119	14.7172	16.665	19.8494	19.2094	17.8045	21.6564	2395.88	14.8838	0.815231	1062.13	0.443318	2415	893.832	936.422	2.03501e+09	1.58265	21.3977	4.24169	955.057	13.5796	917.794	921.34	839.372	115.685	9.03706	917.962	-1.04226	2.03501e+09	0.380579	308.075	19.014	11.691	-2.14606	1.68899	0.397871	0.616609	0.374367	1.00748	0.254254	0.816724	0.815167	0.989343	0.946938	-0.225502	0.687789	0.353895	4.32324
0	0.71177	0.674673	7.83407	11.6117	12.2066	12.8062	8.94427	13.1529	499.042	8.26483	0.844497	360.283	0.72195	510	875.414	902.924	4.03418e+08	1.17172	16.1251	3.36785	911.951	8.98522	889.323	889.815	844.765	67.1859	6.65399	889.391	-0.434043	4.03418e+08	0.54609	121.023	10.2034	2.23196	-0.00828596	0.799099	0.340018	0.40403	0.331837	0.92467	0.225022	0.835445	0.834899	0.980143	0.933905	-0.136313	0.490068	0.32468	3.17617
0	0.79832	0.705904	15.3298	21.7166	22.8035	23.6008	23.2594	26.4764	3948.62	17.3368	0.830204	1455.22	0.368539	3970	849.032	876.185	2.96532e+09	1.11139	12.843	7.06149	890.639	8.8106	864.17	866.621	774.083	116.556	5.57255	864.252	-1.5222	2.96532e+09	0.594545	142.487	25.7566	3.18768	-0.385628	0.689722	0.299076	0.391069	0.291459	0.882697	0.211259	0.855517	0.855032	0.991949	0.958498	-0.140536	0.474895	0.285008	5.06545
0	0.91564	0.84305	10.4857	12.4378	13.4536	15	13.3417	15.8114	956.208	11.3885	0.825619	568.512	0.594548	970	797.191	824.194	6.38322e+08	1.11609	14.5877	9.11583	887.915	9.18465	811.112	809.837	769	118.915	5.98559	811.212	1.42493	6.38322e+08	0.600395	161.009	9.03921	5.46007	0.826872	0.827946	0.420527	0.32787	0.323814	1.00808	0.310689	0.851467	0.847548	0.989258	0.95533	-0.122498	0.441148	0.263591	2.98952
0	0.927674	0.858108	15.1903	17.702	20.5183	22.0227	18.9737	23.1084	3035.25	16.4217	0.832896	1217.18	0.401016	3055	880.558	917.115	2.48591e+09	1.28379	17.1003	3.83091	934.082	11.2092	901.948	905.275	841.981	92.1009	7.40509	902.064	-0.989454	2.48591e+09	0.489793	208.462	13.7779	3.97656	-1.12601	0.981074	0.32288	0.499062	0.296954	0.928422	0.232681	0.855844	0.854116	0.987788	0.951125	-0.171406	0.55078	0.274268	3.68954
0	0.850933	0.819605	21.8614	26.6731	30.8058	31.4006	25.1794	32.1714	9240.83	22.697	0.821454	2592.44	0.280542	9270	905.177	936.445	7.89928e+09	1.30153	14.3847	4.60884	956.587	9.72045	923.021	925.558	861.075	95.5115	6.24157	923.111	-1.09416	7.89928e+09	0.446618	165.127	12.4713	3.67916	-0.885941	1.03504	0.355136	0.487028	0.348141	0.942691	0.229915	0.827088	0.826629	0.986398	0.942143	-0.166489	0.557682	0.342087	3.50729
0	0.861348	0.655912	12.932	19.7161	22.8254	22.3607	19.9249	23.4307	2927.96	16.9824	0.775527	1276.23	0.435878	2950	889.44	915.182	2.40738e+09	1.04151	12.252	5.0703	932.166	8.11906	903.296	904.754	845.589	86.577	5.24323	903.36	-0.955945	2.40738e+09	0.553176	116.432	14.0156	1.67533	-0.628729	0.659524	0.245486	0.453394	0.241191	0.805096	0.18608	0.880105	0.879834	0.990595	0.959903	-0.162216	0.496278	0.237581	3.72985
0	0.798167	0.523657	6.15688	11.7575	12.2066	12.8062	10	13.7477	433.667	9.38443	0.802388	345.306	0.796247	445	816.129	907.274	3.33369e+08	2.50011	51.2362	2.66827	929.976	29.0048	864.815	870.336	762.566	167.41	21.2555	865.531	-0.575692	3.33369e+08	0.197475	1238.77	29.8663	114.029	-10.3307	6.448	1.16867	0.689172	0.784608	1.50025	0.536803	0.665231	0.645824	0.982738	0.916926	-0.220256	0.793057	0.507757	5.34228
0	0.528315	0.43734	14.938	34.1564	36.1386	37.3363	25.1794	40.3113	5811.71	18.0453	0.687802	2272.77	0.391068	5845	938.635	974.211	5.34348e+09	1.40025	18.8935	9.99371	1140.35	11.2739	956.025	955.464	895.048	245.302	7.81511	956.137	0.66199	5.34348e+09	0.437541	213.581	14.3241	6.65894	0.34477	1.25475	0.35263	0.560649	0.329992	0.950568	0.240303	0.838192	0.837148	0.997127	0.972638	-0.216435	0.654654	0.314872	3.75479
0	0.690785	0.594701	16.1416	27.1424	29.6816	30.8058	23.4094	31.5911	5577.88	18.7496	0.762851	1993.84	0.357455	5605	818.494	871.733	4.05695e+09	1.652	27.022	4.24877	884.914	16.9303	850.497	857.054	753.439	131.475	11.4326	850.769	-1.22904	4.05695e+09	0.412325	462.692	21.7014	23.2677	-4.3332	2.10771	0.371183	0.695947	0.332001	0.990836	0.258429	0.840338	0.837915	0.990142	0.953262	-0.280846	0.744858	0.299516	4.61152
0	0.856816	0.802125	13.0835	16.311	18.6011	18.6011	16.4924	20.2485	2032.17	13.9755	0.817638	948.92	0.46695	2050	871.458	909.651	1.63507e+09	1.50005	21.2816	3.47995	922.663	12.3311	892.952	896.272	826.997	95.6654	8.81638	893.082	-0.834897	1.63507e+09	0.385857	232.169	11.4007	5.95231	-1.0693	1.45933	0.334643	0.623846	0.322355	0.934834	0.228296	0.84087	0.840051	0.980532	0.935939	-0.249186	0.699178	0.311603	3.33447
0	0.894858	0.827076	10.7841	13.0388	15	15.8114	13.9284	16.3095	1096.25	11.6679	0.842907	609.973	0.556418	1110	1392.29	1467.17	2.27794e+09	2.23578	44.0377	2.6149	1487.32	23.8962	1432.26	1435.79	1336.35	150.963	17.6812	1432.55	-0.468747	2.27794e+09	0.239847	832.949	25.9861	40.8177	-3.47439	3.88296	0.853508	0.635084	0.626623	1.36784	0.449314	0.721444	0.709238	0.983592	0.924718	-0.209391	0.745955	0.456006	5.02237
0	0.777435	0.715682	11.4195	15.9562	18.0278	18.6011	15.2643	18.8414	1447.92	12.4049	0.78211	791.368	0.546556	1465	822.301	854.568	1.03109e+09	1.28516	16.0477	4.15577	894.216	10.1051	838.832	838.974	790.384	103.831	6.70415	838.936	0.166885	1.03109e+09	0.520569	175.134	9.67818	4.43674	0.344028	0.970168	0.325578	0.495499	0.295455	0.925775	0.235646	0.856963	0.855285	0.987762	0.951451	-0.189762	0.588848	0.272211	3.08493
0	0.868781	0.658067	7.47863	11.3645	12.8062	12.2066	10.8167	13.7477	548.5	9.8733	0.834971	388.088	0.707545	560	868.492	892.174	4.33078e+08	1.20169	12.7054	7.98401	910.426	8.23391	879.335	879.483	806.432	103.994	5.44526	879.406	-0.911295	4.33078e+08	0.499796	124.288	13.8787	2.01562	-0.353914	0.798047	0.355604	0.380036	0.331193	0.958499	0.242299	0.838241	0.836845	0.986548	0.945366	-0.131899	0.481428	0.312015	3.71051
0	0.918007	0.603211	21.824	36.1797	40.8167	41.3401	35.609	46.2493	17800.9	33.2132	0.763176	4320.04	0.242686	17845	834.623	869.01	1.30152e+10	1.29597	15.0901	8.24995	993.862	11.1156	853.872	856.986	741.924	251.938	6.54018	854.018	-1.31604	1.30152e+10	0.526683	249.865	32.9066	12.1897	-2.16917	1.22606	0.324846	0.578111	0.289683	0.925499	0.23855	0.860521	0.858608	0.997357	0.976079	-0.20797	0.610228	0.263153	5.71674
0	0.727095	0.658558	9.5438	14.492	16.5529	16.5529	12.6491	16.8226	955	10.537	0.790354	593.378	0.621338	970	917.529	975.357	8.72734e+08	1.93092	34.7165	2.48251	991.62	18.6488	948.275	950.91	881.907	109.713	13.9518	948.539	-0.43148	8.72734e+08	0.299101	501.067	13.5567	19.6211	-1.87107	2.63945	0.510139	0.673125	0.455026	1.10791	0.297243	0.781313	0.777998	0.980866	0.925449	-0.253384	0.767565	0.410201	3.60859
0	0.649866	0.481614	14.3198	29.733	32.311	33.1059	23.4094	33.6601	5466	19.3225	0.737893	2033.62	0.372049	5495	912.242	938.529	4.71631e+09	1.16283	13.2281	4.42253	969.864	8.24967	926.377	927.523	868.14	101.724	5.47181	926.44	-0.602006	4.71631e+09	0.49375	116.504	13.3336	1.80779	-0.37534	0.779313	0.327611	0.406009	0.321922	0.912684	0.220289	0.839983	0.839608	0.987445	0.946481	-0.134759	0.477122	0.316983	3.63601
0	0.860877	0.841423	11.4631	13.6234	15	15.8114	15.2643	17	1215.71	11.7281	0.838567	656.9	0.540344	1230	847.32	903.148	9.48181e+08	1.8614	31.2138	2.71427	919.854	17.4307	877.74	881.101	807.304	112.55	12.7058	877.997	-0.548013	9.48181e+08	0.31661	451.434	14.6502	17.5396	-1.84216	2.45744	0.439742	0.69381	0.4123	1.03918	0.265034	0.798403	0.796594	0.983308	0.931935	-0.275822	0.779581	0.388479	3.76084
0	0.891362	0.601495	17.5318	29.147	33.1059	34	30.3645	35	8285.92	25.9806	0.712369	2779.75	0.335479	8320	941.656	991.058	7.86526e+09	1.52979	23.408	4.7372	1069.45	15.8076	972.074	978.967	852.022	217.424	10.3418	972.288	-1.33481	7.86526e+09	0.426596	416.207	30.6513	25.1763	-5.14806	2.19863	0.276715	0.774286	0.253481	0.858768	0.211297	0.876918	0.875566	0.99665	0.974859	-0.36176	0.792556	0.235054	5.49273
0	0.800471	0.7154	14.6133	20.4268	23.3238	23.3238	18.9737	24.6577	3342.54	16.351	0.791508	1365.88	0.408636	3365	830.852	864.269	2.41277e+09	1.31175	15.7996	3.19335	880.023	10.0369	846.671	845.978	799.802	80.2206	6.70539	846.77	-0.0805046	2.41277e+09	0.458728	167.247	11.4795	2.70044	0.182874	0.991834	0.328889	0.50017	0.317149	0.92157	0.224159	0.843382	0.842599	0.987444	0.947421	-0.183473	0.580055	0.306877	3.36357
0	0.901512	0.709025	17.8195	25.1325	29.6816	28.6531	25.632	31.0161	7092.58	22.6572	0.804368	2219.38	0.312916	7120	899.285	928.549	5.94868e+09	1.12922	15.4405	3.05622	953.803	9.06372	913.98	914.093	873.948	79.855	6.35829	914.051	0.121396	5.94868e+09	0.562632	129.772	9.53477	2.45401	0.195721	0.806935	0.249864	0.526321	0.24704	0.805887	0.186482	0.876951	0.876763	0.990412	0.958894	-0.218898	0.600532	0.244569	3.0652
0	0.965955	0.885632	10.9636	12.3794	15	15	13.4164	15.843	1086.62	11.9579	0.853036	599.198	0.55143	1100	875.139	925.318	8.96076e+08	1.7562	27.7096	3.20669	942.873	16.0281	902.343	904.996	831.201	111.671	11.4977	902.56	-0.637634	8.96076e+08	0.351478	392.171	14.3157	12.4678	-1.41984	1.88903	0.527317	0.560043	0.442593	1.14226	0.32588	0.79197	0.787176	0.980508	0.928191	-0.190527	0.660194	0.376528	3.73812
0	0.891783	0.703674	12.7902	18.1763	19.2094	21.2603	19.3132	23.1084	2545.83	16.2093	0.810492	1112.47	0.436977	2565	823.758	870.447	1.85823e+09	1.53064	23.8872	3.08542	918.73	14.405	850.963	855.524	782.523	136.206	10.1407	851.15	-0.771614	1.85823e+09	0.420196	318.311	13.4508	8.82545	-1.89114	1.57316	0.335624	0.644852	0.306896	0.945663	0.239477	0.851252	0.849425	0.991052	0.956667	-0.261172	0.711955	0.282595	3.62501
0	0.737504	0.650919	17.0835	26.2452	24.4131	30.3645	29.6142	30.7734	5937.88	19.3559	0.764843	2073.32	0.349168	5965	883.156	924.73	4.90923e+09	1.49243	21.4315	4.81423	949.228	13.3705	907.035	911.416	812.801	136.426	9.04848	907.197	-1.19394	4.90923e+09	0.455348	294.394	23.7353	9.15468	-1.54661	1.33268	0.357741	0.570627	0.326952	0.972326	0.248641	0.841344	0.839594	0.990481	0.953827	-0.213473	0.647408	0.302898	4.84672
0	0.742033	0.698437	11.298	16.1762	18.6011	18.0278	14.2127	19.0263	1488.46	12.0032	0.821457	767.462	0.515609	1505	903.132	931.324	1.26711e+09	1.19473	13.8118	10.1543	942.548	9.13802	917.481	918.903	834.538	108.009	5.9091	917.569	-1.68478	1.26711e+09	0.52752	160.688	18.0084	5.48832	-0.560561	0.937518	0.318253	0.48937	0.306129	0.912098	0.222152	0.848893	0.848148	0.987864	0.949263	-0.177018	0.562365	0.296116	4.22531
0	0.787571	0.574634	11.439	19.9066	18.3576	21.0238	21.5407	23.0217	2407.04	15.6779	0.819863	1059.41	0.440131	2425	877.756	899.954	1.91804e+09	0.793924	11.4289	4.53777	938.675	6.95285	889.305	889.182	863.215	75.4597	4.71663	889.351	0.384973	1.91804e+09	0.722466	81.3311	4.21613	1.19537	0.168624	0.421814	0.198924	0.358073	0.197765	0.715635	0.158703	0.90131	0.901233	0.988319	0.960486	-0.126602	0.399643	0.196751	2.03971
0	0.88683	0.79358	21.0854	26.57	29.8329	29.6816	29.6816	32.2645	9179.12	23.563	0.794855	2667.25	0.290578	9210	1075.57	1157.12	1.16331e+10	2.38014	35.2408	7.91302	1489.15	25.8035	1123.3	1130.86	925.247	563.904	15.5315	1123.87	-0.944081	1.16331e+10	0.256782	1284.56	74.8165	206.576	-14.9586	5.50467	1.07809	0.665239	0.647649	1.47199	0.649643	0.727781	0.714202	0.998003	0.973685	-0.213521	0.764211	0.426485	8.58531
0	0.653308	0.622691	13.0331	20.9304	23.3238	22.8254	16.5529	24.4949	2519.58	13.674	0.790511	1132.74	0.449573	2540	850.283	896.391	1.94993e+09	1.6612	23.4173	5.80643	941.104	14.6465	875.969	878.888	747.306	193.798	9.81522	876.179	-0.880122	1.94993e+09	0.390353	367.912	44.1784	16.4522	-2.01518	1.84966	0.378812	0.656473	0.337506	0.989411	0.262294	0.837152	0.835264	0.995439	0.966605	-0.267743	0.741528	0.309822	6.61893
0	0.799429	0.728803	12.411	17.0292	20.5183	19.2094	15.5242	20.7364	1952.88	13.6137	0.820537	920.807	0.471514	1970	796.727	853.763	1.34771e+09	1.84597	33.6077	2.18011	873.219	17.9069	826.839	828.8	775.479	97.74	13.4993	827.114	-0.186566	1.34771e+09	0.302719	454.603	7.69577	16.5806	-0.984184	2.66373	0.395005	0.74096	0.368218	1.00383	0.25514	0.820225	0.81857	0.97727	0.927234	-0.321593	0.821808	0.346017	2.66978
0	0.906823	0.766109	13.1049	17.1057	20.5183	18.6011	18.0278	22.0227	2396.29	15.5119	0.829232	1044.32	0.435808	2415	892.493	922.079	1.99801e+09	1.05489	13.555	13.9617	1053.34	9.13349	909.492	911.276	851.487	201.856	5.87629	909.578	0.294887	1.99801e+09	0.610426	156.476	8.57573	3.67221	-0.157378	0.659913	0.229593	0.480057	0.209105	0.759292	0.184515	0.898073	0.897302	0.997242	0.979257	-0.207146	0.554134	0.197283	2.90999
0	0.939411	0.787167	11.6649	14.8188	18.0278	17.4929	15.6525	18.7083	1547.54	13.921	0.797052	811.756	0.524546	1565	808.963	851.635	1.08367e+09	1.57791	24.3419	2.72257	867.994	13.6847	831.963	833.887	776.568	91.4259	9.98212	832.13	-0.47522	1.08367e+09	0.392607	278.001	8.6246	7.91563	-0.864776	1.56393	0.363066	0.620894	0.352079	0.961294	0.236504	0.825792	0.825059	0.978837	0.92995	-0.241761	0.70854	0.342465	2.88502
0	0.90674	0	0	8.79497	8.60233	8.60233	9.43398	9.94987	242.083	7.97475	0.855265	219.631	0.907253	275	897.919	915.069	4.53655e+07	0.549911	7.79167	5.07006	918.43	5.81363	908.167	910.032	881.141	37.2897	3.64558	908.2	-1.43618	2.26827e+08	0.777851	60.3683	3.68823	0.304282	-0.200719	0.18252	0.123018	0.189824	0.123018	0.533638	0.107221	0.938491	0.938491	0.975396	0.958994	-0.0774692	0.235688	0.123018	1.91658
0	0.711305	0.601365	12.7266	21.1629	22.3607	23.8537	17.2627	24.0416	2834.75	15.0533	0.819113	1182.54	0.41716	2855	791.776	837.974	1.92105e+09	1.54504	23.2774	3.86166	851.388	14.8076	820.078	826.4	739.804	111.584	10.1611	820.287	-1.15874	1.92105e+09	0.397565	343.416	20.4525	11.2875	-2.66226	1.69161	0.385695	0.623546	0.330159	1.00847	0.274499	0.843657	0.840474	0.98984	0.953801	-0.241031	0.683217	0.28647	4.48608
0	0.778544	0.664194	15.4458	23.2549	23.3238	27.5862	22.561	28.4605	4385.92	18.105	0.798733	1622.27	0.369881	4410	806.402	841.356	3.00915e+09	1.30563	17.6146	3.66545	856.677	10.8937	825.925	828.117	765.056	91.6207	7.41591	826.043	-0.83357	3.00915e+09	0.46433	193.575	13.3515	3.77283	-0.989242	1.02936	0.303023	0.541344	0.292921	0.894762	0.215294	0.855208	0.85455	0.988428	0.951419	-0.199257	0.601933	0.284225	3.62896
0	0.741427	0.616184	16.8805	27.3953	30.2324	30.8058	23.3452	32.8177	6316.62	20.3116	0.777143	2126.37	0.336631	6345	930.308	980.511	5.83465e+09	1.95816	24.2877	42.4431	1364.76	17.8598	958.421	956.478	856.531	508.231	10.1908	958.94	4.50315	5.83465e+09	0.336367	994.694	25.0697	1031.94	51.4155	5.34658	1.39109	0.586471	0.565116	1.3235	1.06034	0.772599	0.765715	0.997156	0.975615	-0.214981	0.726842	0.385445	4.90719
0	0.605673	0.56706	12.6534	22.3141	22.8254	24.4131	16.1245	24.7386	2569.71	13.515	0.798131	1136.75	0.442366	2590	855.776	898.088	2.01026e+09	1.40445	22.7284	2.97779	906.834	13.4469	880.848	885.884	827.234	79.5997	9.66049	881	-0.88477	2.01026e+09	0.470977	268.968	7.98659	6.7571	-1.46737	1.25677	0.307557	0.602529	0.294353	0.904413	0.219145	0.855024	0.854144	0.982141	0.94157	-0.240834	0.669569	0.2828	2.78364
0	0.71395	0.612371	10.8579	17.731	15.8114	19.2354	18.7883	21.3073	1633.83	12.659	0.814798	823.328	0.503924	1650	860.895	894.654	1.26983e+09	1.49768	16.8887	9.61531	916.042	11.8093	877.095	879.049	771.798	144.243	7.08961	877.264	-1.81352	1.26983e+09	0.439332	295.356	32.0898	14.5897	-2.29619	1.37349	0.488502	0.467123	0.415634	1.09412	0.309582	0.802934	0.799403	0.990463	0.94901	-0.148547	0.540718	0.36457	5.64518
0	0.91404	0.696081	11.4252	16.4136	18.3576	17.4929	18.0278	20.445	1868.38	15.0027	0.828255	885.72	0.474059	1885	813.921	862.667	1.33751e+09	1.64931	24.4811	3.93369	884.148	15.0677	842.133	846.011	749.982	134.165	10.3592	842.349	-0.975195	1.33751e+09	0.359225	364.587	28.6384	10.8019	-2.02758	1.77059	0.444851	0.593749	0.395731	1.05755	0.283372	0.809515	0.806975	0.991257	0.951187	-0.220836	0.681042	0.359872	5.32032
0	0.635346	0.600209	21.0192	35.0198	38.9102	38.4838	27.2029	39.1152	10689.3	22.2497	0.757064	3099.69	0.28998	10725	752.235	792.274	6.39401e+09	1.48078	22.4529	2.90093	823.383	12.734	771.965	772.084	704.701	118.682	9.13733	772.125	-0.196514	6.39401e+09	0.41064	247.698	11.9155	5.27237	-0.166008	1.36981	0.348899	0.592996	0.332301	0.948564	0.234118	0.836594	0.835509	0.986716	0.94501	-0.231479	0.678689	0.317986	3.4147
0	0.920344	0.795761	9.75794	12.2624	13.4536	14.2127	14.3178	15.4272	876.75	11.2856	0.834337	530.958	0.605598	890	802.585	837.066	5.99394e+08	1.42877	18.5075	13.0953	866.855	11.3719	820.509	821.552	682.217	184.637	7.64455	820.656	-1.63105	5.99394e+08	0.430006	240.858	41.0528	8.26762	-0.968425	1.16253	0.44074	0.448033	0.386155	1.03281	0.287783	0.813909	0.812	0.993376	0.957641	-0.149426	0.55126	0.355671	6.39312
0	0.748757	0.6126	18.2414	29.777	34	31.6228	27.8029	36.8103	8143	22.2958	0.755536	2590.71	0.318152	8175	950.255	987.52	7.71032e+09	1.50559	18.0399	8.19948	1122.71	12.0779	971.022	973.907	885.575	237.137	7.59297	971.164	-0.703314	7.71032e+09	0.406812	275.313	19.7435	10.2696	-1.51294	1.42932	0.413364	0.547768	0.372893	1.01422	0.269048	0.819104	0.817333	0.995955	0.966386	-0.196039	0.627243	0.346908	4.41467
0	0.777701	0.700131	17.1455	24.489	23.6008	27.7849	26.2488	30.348	5207.38	19.0451	0.751207	1934.06	0.371408	5235	818.631	858.781	3.70548e+09	1.55168	21.0644	3.8172	873.153	12.8714	841.169	844.748	760.136	113.016	8.86713	841.325	-0.96373	3.70548e+09	0.381886	263.849	18.4316	7.37237	-1.24997	1.47743	0.434531	0.541642	0.407084	1.03756	0.264061	0.800989	0.799202	0.983512	0.932803	-0.178394	0.615601	0.38348	4.26263
0	0.876497	0.781513	18.5842	23.7798	28.178	27.7308	24.3516	28.6182	6347	20.8429	0.775063	2138.91	0.336996	6375	902.307	935.55	5.41873e+09	1.39596	15.8892	16.1244	1155.49	10.6981	921.838	925.368	830.504	324.99	6.81351	921.953	-0.448943	5.41873e+09	0.427566	210.918	20.3576	8.00796	-1.16612	1.21423	0.398058	0.502658	0.370413	0.992917	0.256882	0.818369	0.817186	0.997995	0.975411	-0.167256	0.57074	0.353411	4.48923
0	0.93338	0.826792	17.4615	21.1196	24.4131	25.6125	22.4722	26.5707	5070.5	19.7126	0.817988	1744.9	0.344128	5095	911.426	945.425	4.4212e+09	1.22332	16.1911	22.8598	1142.02	11.2499	931.394	934.941	846.668	295.35	7.06057	931.532	0.581618	4.4212e+09	0.553178	257.638	23.2665	13.6001	-0.584704	0.968736	0.311695	0.503453	0.249239	0.860623	0.248577	0.882229	0.880429	0.998221	0.982456	-0.204356	0.580597	0.219981	4.80643
0	0.793093	0.744808	11.233	15.0818	15.8114	17.4929	16.1555	18.4932	1340.29	11.9612	0.829227	708.941	0.528945	1355	878.319	924.54	1.10448e+09	1.71189	25.4136	4.63942	938.307	15.0691	902.629	905.312	813.479	124.828	10.4757	902.835	-1.01008	1.10448e+09	0.370455	371.55	22.411	14.9838	-2.01308	1.92043	0.468501	0.604811	0.428191	1.0696	0.278968	0.792568	0.789936	0.987505	0.939547	-0.219687	0.696411	0.393439	4.69543
0	0.659121	0.570931	15.9303	27.9023	30.2324	30.2324	22.3607	33.2716	5478.38	18.391	0.763917	1967.31	0.359104	5505	691.738	754.917	2.9158e+09	2.05012	29.4312	6.99855	789.476	20.1501	727.259	733.021	545.899	243.578	12.6253	727.781	-1.54949	2.9158e+09	0.312204	759.367	76.8996	75.8239	-8.84303	3.3986	0.761856	0.628332	0.556655	1.31543	0.44271	0.75081	0.741648	0.993892	0.954866	-0.194999	0.703387	0.421111	8.7315
0	0.759238	0.691968	13.5445	19.5739	23.6008	19.8494	18.6815	24.1247	2550.42	14.8612	0.794571	1136.12	0.445466	2570	920.638	953.245	2.26246e+09	1.33621	16.7292	4.10916	973.147	10.361	938.167	939.707	880.833	92.3137	7.03299	938.262	-0.851547	2.26246e+09	0.484727	179.159	9.63643	3.55469	-0.210739	0.991224	0.38022	0.442954	0.350459	0.988987	0.251955	0.829613	0.827746	0.978189	0.930887	-0.147634	0.519887	0.325527	3.07953
0	0.92372	0.783273	9.48353	12.1076	14.2127	13.4536	13.0384	15.4272	847.25	11.184	0.836032	517.928	0.611304	860	837.46	873.34	6.33267e+08	1.26675	19.1926	3.23273	886.766	11.4613	857.995	861.626	809.102	77.6634	8.05322	858.113	-0.860565	6.33267e+08	0.516709	202.103	8.27366	3.59939	-0.778217	0.919551	0.29371	0.512028	0.284469	0.880039	0.211037	0.859305	0.858689	0.982886	0.943414	-0.201508	0.597378	0.276384	2.84899
0	0.810667	0.698517	9.16722	13.1238	13.4536	15.8114	13	16.5831	836.792	10.639	0.823162	521.688	0.623438	850	1109.21	1194.79	1.13124e+09	2.48628	47.5727	3.94525	1215.37	28.0066	1153.1	1157.84	991.671	223.698	19.8166	1153.63	-0.846954	1.13124e+09	0.209113	1239.03	63.3759	136.157	-12.1108	5.8689	1.18935	0.656882	0.764492	1.52215	0.587312	0.677593	0.659077	0.988638	0.93355	-0.2092	0.77274	0.488217	7.88662
0	0.928271	0.640714	15.9698	24.9249	26.2488	32.2025	27.2947	32.45	6189.08	23.1371	0.795602	2048.99	0.331064	6215	884.875	909.848	5.01012e+09	1.18114	12.983	32.7889	928.387	8.17043	897.776	898.945	724.238	204.148	5.38071	897.85	-2.85565	5.01012e+09	0.47397	132.536	71.4723	7.16279	-0.765416	0.897823	0.354905	0.431478	0.335312	0.93337	0.237704	0.834651	0.83408	0.996517	0.969649	-0.144966	0.500063	0.325674	8.44609
0	0.946748	0.768748	15.9311	20.7235	25.2389	25.2389	22.3607	26.1916	4297.33	19.6199	0.798523	1600.77	0.372504	4320	988.074	1027.89	4.38925e+09	1.5502	23.0475	3.80268	1047.85	13.0283	1007.85	1009.21	914.517	133.33	9.48057	1007.98	-0.536707	4.38925e+09	0.395488	258.824	23.7614	8.40297	-0.422135	1.67915	0.291517	0.703719	0.285651	0.869057	0.206628	0.858142	0.857761	0.992146	0.959297	-0.331762	0.788088	0.280615	4.83884
0	0.774702	0.651212	13.3111	20.4405	24.4131	19.8494	18.9737	24.9199	2799.67	15.8353	0.780923	1230.12	0.43938	2820	972.495	1042.93	2.90028e+09	2.26655	35.1555	63.612	1680.45	24.0471	1013.36	1017.91	820.344	860.104	14.8115	1014.13	3.94093	2.90028e+09	0.265522	1573.7	85.2577	1662.7	35.2936	6.10567	1.46307	0.606164	0.659931	1.4556	1.01736	0.730497	0.718313	0.998927	0.982651	-0.213748	0.754647	0.429586	9.17038
0	0.910701	0.618464	9.60468	15.5299	16.5529	19.2094	16.7631	19.8494	1273.08	14.1431	0.776736	731.333	0.574458	1290	730.783	767.118	7.25928e+08	1.44121	18.0437	6.67955	781.856	11.5698	749.992	752.552	650.891	130.965	7.38143	750.156	-1.30888	7.25928e+08	0.43818	246.922	21.4535	8.49123	-1.62202	1.22898	0.3977	0.505781	0.371406	1.00556	0.255747	0.818543	0.816926	0.989368	0.947405	-0.165857	0.572209	0.349686	4.60924
0	0.862786	0.659708	13.8813	21.0416	25	22.8254	21.095	25.7099	3607.46	18.1544	0.778541	1461.07	0.405013	3630	816.942	864.1	2.58566e+09	1.5836	25.2927	2.82461	881.621	14.6004	843.792	847.544	781.178	100.443	10.5124	843.981	-0.686392	2.58566e+09	0.366807	319.89	11.5847	8.93223	-1.80881	1.76623	0.354077	0.663414	0.342357	0.953813	0.234154	0.830775	0.829994	0.986475	0.94322	-0.266379	0.731288	0.332102	3.35124
0	0.784784	0.664553	14.4548	21.7512	22.3607	25.6125	21.587	26.3818	3396	17.07	0.747776	1461.14	0.430253	3420	733.649	780.556	1.97199e+09	1.65324	26.2436	2.61688	799.667	14.7398	759.135	761.501	702.993	96.674	10.7445	759.346	-0.450409	1.97199e+09	0.362619	321.025	9.11555	8.73272	-1.05255	1.74134	0.445834	0.589904	0.421484	1.03828	0.262637	0.793316	0.791693	0.974204	0.916515	-0.210994	0.681959	0.400178	2.9649
0	0.872427	0.623925	15.2875	24.5021	25.6125	27.7849	26.2488	29.8831	5107.54	21.3763	0.733815	1954.51	0.382672	5135	766.136	801.21	3.16038e+09	1.42628	17.4343	8.23588	884.392	11.5025	784.351	785.815	653.664	230.728	7.31064	784.512	-1.07564	3.16038e+09	0.489037	253.009	35.2909	10.3323	-1.08243	1.23817	0.333691	0.569918	0.301838	0.935532	0.240618	0.85372	0.852179	0.996725	0.972791	-0.218911	0.646766	0.279686	5.92153
0	0.648517	0.523061	21.2677	40.6601	48.1041	40.3113	34.2053	49.163	15250.2	26.3688	0.734286	4050.14	0.265579	15290	835.858	870.541	1.11995e+10	1.34764	14.9236	50.965	1193.27	11.3613	855.634	857.716	643.971	549.295	6.53239	855.844	1.36194	1.11995e+10	0.522394	358.964	95.9086	89.7804	0.198476	1.60317	0.386769	0.604137	0.281048	0.925361	0.30593	0.870427	0.868115	0.999281	0.98845	-0.246989	0.666878	0.238182	9.77775
0	0.770994	0.651077	14.314	21.9851	25.6125	22.8035	19.7231	27.2029	3496.96	16.9504	0.771084	1444.92	0.413192	3520	802.166	841.865	2.38397e+09	1.39657	22.7449	6.06074	854.671	12.6837	822.807	824.546	696.755	157.916	9.1764	822.961	-0.970105	2.38397e+09	0.426983	253.528	42.2647	8.81808	-1.46844	1.29762	0.296738	0.624623	0.276864	0.888824	0.218539	0.86467	0.863544	0.995468	0.969453	-0.264263	0.69708	0.261386	6.48182
0	0.675437	0.532089	11.5467	21.7007	22.8254	23.8537	17.4929	24.8596	2358.58	14.6575	0.752227	1139.12	0.482968	2380	837.121	868.978	1.74168e+09	1.09442	15.7415	5.07762	881.419	9.96351	855.353	858.014	780.803	100.616	6.61271	855.451	-1.18301	1.74168e+09	0.566696	167.986	14.4025	2.72907	-0.855152	0.718814	0.242143	0.49112	0.229007	0.799617	0.188144	0.887686	0.88681	0.990791	0.962145	-0.189361	0.535964	0.217513	3.77929
0	0.794808	0.494789	12.5187	25.301	26.9258	29.1548	22.561	30.6431	4349.12	20.1095	0.764286	1685.89	0.387639	4375	912.868	954.829	3.83823e+09	1.54482	21.461	3.16928	969.195	12.9784	936.507	939.569	875.752	93.4431	9.01321	936.648	-0.755071	3.83823e+09	0.404889	264.337	9.51862	6.75907	-0.728012	1.42946	0.361427	0.593614	0.347302	0.961153	0.236847	0.828703	0.827762	0.978989	0.93101	-0.227412	0.677572	0.334943	3.04156
0	0.834041	0.744677	13.8923	18.6555	22.3607	21.9317	18.3848	22.6495	2743.5	15.5595	0.789754	1200.04	0.437412	2765	896.529	933.092	2.32941e+09	1.48522	17.7499	55.8817	1224.8	11.54	917.701	919.914	850.958	373.843	7.62654	917.857	3.18996	2.32941e+09	0.406918	286.742	11.0271	18.4508	0.674046	1.34077	0.495069	0.454242	0.394228	1.02234	0.335092	0.810924	0.809567	0.997904	0.975655	-0.167662	0.584288	0.365368	3.28864
0	0.855985	0.705935	18.4906	26.193	27.7308	30.2324	28.4605	30.8707	7345.71	22.4208	0.756749	2414.84	0.328741	7375	850.286	880.011	5.52558e+09	1.25404	13.9231	25.7399	918.79	9.87913	865.452	866.543	661.912	256.878	5.92698	865.581	-2.54211	5.52558e+09	0.546584	224.308	83.5056	22.5434	-1.72928	1.0753	0.325441	0.528793	0.283443	0.911468	0.243172	0.863794	0.862238	0.997367	0.97663	-0.193806	0.586845	0.259045	9.12787
0	0.761599	0.71616	18.6147	25.9924	30.8058	28.178	22.4722	31.5911	6602.62	19.7958	0.800097	2127.25	0.322183	6630	804.276	837.611	4.48907e+09	1.31346	16.5767	4.16912	851.406	10.4113	822.742	824.943	751.673	99.7324	7.01259	822.851	-0.886403	4.48907e+09	0.440574	179.738	12.3846	4.01123	-0.931085	1.10864	0.312085	0.558755	0.306421	0.897529	0.215476	0.84771	0.847356	0.988045	0.949063	-0.213287	0.626977	0.301685	3.49073
0	0.826782	0.705057	16.5774	23.5122	23.6008	26.9258	25	27.5318	5141.58	19.4394	0.818561	1759.94	0.342295	5165	839.255	867.783	3.75785e+09	1.26235	14.7295	4.50705	914.371	9.1438	852.887	852.727	797.156	117.216	6.1093	852.971	-0.119271	3.75785e+09	0.470625	143.331	13.4297	2.65258	-0.12502	0.935047	0.324914	0.48264	0.316776	0.915262	0.221394	0.842942	0.842424	0.991254	0.95489	-0.172419	0.563989	0.309887	3.64377
0	0.772653	0.720822	16.7712	23.2668	24.4131	26.0768	24.4131	28.8617	4747.5	17.9772	0.822805	1660.21	0.349703	4770	984.2	1015.02	4.78263e+09	1.25327	14.407	7.34505	1043.23	10.1086	1001.22	1003.97	906.982	136.245	6.22052	1001.32	-1.61969	4.78263e+09	0.49652	197.11	21.7215	6.0851	-1.53458	1.04742	0.283416	0.569552	0.269324	0.868507	0.209298	0.867595	0.866747	0.992404	0.961772	-0.218483	0.613701	0.257855	4.64006
0	0.738944	0.659262	12.638	19.1699	18.6011	22.0227	19.4165	22.8254	2235.71	14.1654	0.797149	1037.26	0.463952	2255	826.144	862.646	1.6151e+09	1.45144	18.6349	7.08252	978.48	11.2698	846.178	847.871	770.946	207.533	7.77608	846.304	0.0642813	1.6151e+09	0.412666	212.416	19.7644	5.19629	-0.456625	1.21683	0.404458	0.498326	0.36549	0.998788	0.267474	0.822065	0.820699	0.996057	0.967037	-0.18073	0.604868	0.344175	4.42277
0	0.760162	0.693007	21.6738	31.275	36.8782	32.2025	31.3847	38.4838	11082	23.7741	0.775304	3100.45	0.279773	11115	894.735	927.384	9.24741e+09	1.3828	16.8945	25.4262	1136.51	11.2475	911.969	913.803	761.101	375.409	6.97835	912.127	-0.301371	9.24741e+09	0.510562	289.411	49.3488	29.3902	-1.21448	1.32993	0.388958	0.543207	0.318598	0.977366	0.284797	0.849141	0.846893	0.998508	0.98147	-0.198435	0.616117	0.282248	7.0081
0	0.646829	0.564364	19.7296	34.959	38.4838	38.4838	25.7099	38.9487	10851	22.6125	0.76887	3082.79	0.284102	10885	908.237	942.467	9.36183e+09	1.26491	16.0645	8.94748	965.572	11.3861	927.259	930.857	819.774	145.798	6.8951	927.398	-1.95158	9.36183e+09	0.516557	258.445	32.2898	16.206	-3.22846	1.34372	0.239541	0.694978	0.231917	0.796114	0.184519	0.885284	0.884803	0.995228	0.971115	-0.301836	0.704793	0.225501	5.65805
0	0.893696	0.726993	18.7158	25.7441	30.2324	30.2324	26.9258	31.0322	7635.12	23.0074	0.779284	2406.2	0.315149	7665	815.499	847.552	5.31752e+09	1.15549	15.9273	3.69991	864.937	9.86472	832.814	834.505	777.482	87.4555	6.6418	832.911	-0.763701	5.31752e+09	0.559905	160.845	8.25927	2.80457	-0.62271	0.772285	0.285777	0.456622	0.275781	0.867084	0.207033	0.863775	0.863109	0.983366	0.945177	-0.164726	0.520984	0.267035	2.85262
0	0.856431	0.624489	11.8853	19.032	22.8473	20.8806	21.8403	23.388	2263.17	16.2996	0.72609	1148.08	0.507288	2285	847.705	896.279	1.74212e+09	1.68292	27.6759	2.76195	914.947	15.253	872.968	874.5	786.879	128.068	11.2543	873.165	-0.379741	1.74212e+09	0.357255	344.136	20.789	8.76613	-0.8622	1.79193	0.402998	0.63009	0.372757	1.01943	0.260966	0.818546	0.816646	0.98924	0.947284	-0.245332	0.725642	0.34739	4.52111
0	0.980175	0.860067	18.4572	21.4602	25	26.2488	23.8537	27.7489	5714.21	21.0347	0.812615	1902.12	0.332875	5740	783.359	807.744	3.63969e+09	1.14186	12.2583	4.51526	839.273	7.69168	796.236	797.273	741.316	97.9576	5.13944	796.299	-0.707663	3.63969e+09	0.495323	100.54	11.5144	1.3834	-0.00398892	0.745667	0.367521	0.338821	0.36151	0.945822	0.231255	0.820236	0.819846	0.985914	0.939891	-0.102617	0.403685	0.356354	3.37931
0	0.788548	0.65861	18.0338	27.3816	30.2324	32.0156	23.5372	33.2566	7105.96	21.5918	0.7747	2307.27	0.324696	7135	968.497	1000.51	6.92458e+09	1.29214	15.7736	13.0429	1097.62	10.6366	985.028	986.968	816.848	280.775	6.64371	985.144	-1.79492	6.92458e+09	0.543391	229.48	63.2288	10.6015	-1.39695	1.05131	0.311086	0.538099	0.277939	0.899032	0.231684	0.865682	0.864229	0.997871	0.978793	-0.206244	0.603691	0.256372	7.94
0	0.954484	0.834125	11.0801	13.2835	15.8114	15.8114	13.9284	17	1240.67	12.6789	0.838614	665.823	0.536665	1255	817.082	857.711	8.81747e+08	1.48841	20.9337	2.84439	873.219	12.5294	838.06	839.544	786.611	86.6083	8.81741	838.205	-0.342118	8.81747e+08	0.409245	242.278	9.90725	5.27102	-0.37199	1.36401	0.359316	0.580847	0.346247	0.955027	0.235066	0.829035	0.828183	0.979099	0.931184	-0.222232	0.666749	0.335	3.10728
0	0.686677	0.658887	22.5932	34.2899	39.8246	39.3573	28.3019	41.8927	12283.5	23.5461	0.771673	3336.31	0.271609	12320	759.272	798.187	7.53764e+09	1.32852	19.4618	4.27911	812.964	12.1485	782.038	786.156	685.655	127.309	8.26873	782.19	-1.1017	7.53764e+09	0.505882	238.588	23.3756	6.75355	-1.40181	1.15845	0.253004	0.639001	0.243296	0.817902	0.192091	0.879918	0.879323	0.993205	0.965414	-0.296418	0.711624	0.235296	4.81134
0	0.677842	0.576068	24.381	42.3232	44.2832	47.7074	36.8782	48.6313	20392.3	28.6884	0.759117	4755.02	0.233177	20435	833.735	870.666	1.4889e+10	1.38974	17.5977	8.00272	893.232	11.9681	853.419	856.124	736.533	156.699	7.47241	853.582	-1.66963	1.4889e+10	0.485838	277.681	32.824	15.01	-2.65646	1.39553	0.286352	0.656336	0.274348	0.870652	0.208836	0.864776	0.864026	0.994302	0.965872	-0.268378	0.695362	0.264314	5.70495
0	0.548851	0.464634	18.531	39.8829	36.4005	43.0116	29.6985	46.3681	10897.6	21.8898	0.719022	3305.95	0.303364	10935	873.599	899.862	8.61561e+09	1.00711	12.5389	12.116	1062.76	8.28282	887.563	888.804	826.129	236.627	5.32953	887.634	-0.193757	8.61561e+09	0.637701	125.664	9.15382	3.41532	-0.0722849	0.638679	0.224566	0.47749	0.21517	0.757453	0.176765	0.893501	0.893218	0.997793	0.980501	-0.198087	0.541714	0.21054	3.00836
0	0.623971	0.513413	10.1767	19.8216	21.1896	21.9317	15	22.2935	1646.33	12.3681	0.771597	873.853	0.530788	1665	843.7	932.522	1.31873e+09	2.66719	46.5296	5.60462	983.513	30.1716	889.025	893.128	683.732	299.781	19.2899	889.961	-1.10835	1.31873e+09	0.197	1665.82	87.3831	410.782	-26.244	8.40609	1.07526	0.770424	0.701612	1.47722	0.569827	0.699822	0.684819	0.99383	0.951566	-0.273951	0.858561	0.472567	9.2492
0	0.697079	0.646812	14.3468	22.1808	23.3238	25	19.4165	25.318	3187.92	15.4618	0.776211	1349.51	0.42332	3210	763.283	810.726	2.00642e+09	1.64118	27.2506	2.70619	824.335	15.209	790.393	794.372	729.658	94.6766	11.3165	790.604	-0.685023	2.00642e+09	0.345396	333.869	11.0888	9.89608	-1.74792	1.95999	0.317753	0.718985	0.304765	0.914897	0.222308	0.849775	0.848916	0.98154	0.939479	-0.323224	0.786272	0.29347	3.26761
0	0.486762	0.468414	19.7431	42.1488	46.8402	47.7598	24.6982	48.6004	10859.3	20.5164	0.690134	3436.26	0.316434	10905	924.851	953.374	9.64178e+09	1.26535	12.7645	70.3065	1009.7	9.63067	940.152	942.649	671.754	337.943	5.56737	940.299	-5.80696	9.64178e+09	0.539405	276.175	146.771	99.3436	-6.77403	1.36538	0.371922	0.562993	0.305709	0.930593	0.275582	0.853933	0.852677	0.998384	0.981108	-0.205745	0.603736	0.280349	12.1046
0	0.846153	0.684562	14.4024	21.0389	22.8035	26.0768	21.5407	26.5518	3653.25	17.8021	0.799828	1434.19	0.392579	3675	1003.22	1098.16	4.07425e+09	2.60519	42.3208	11.1545	1496.87	28.4781	1052.2	1054.89	793.836	703.029	18.3795	1052.92	0.117764	4.07425e+09	0.203273	1515.07	137.535	305.019	-6.51137	7.1414	1.33066	0.683574	0.74719	1.53853	0.753999	0.690914	0.673712	0.998455	0.97567	-0.231401	0.811688	0.46972	11.6654
0	0.92862	0.789061	16.5334	20.9533	26.2488	24.4131	24.0416	26.4197	4490.04	19.4577	0.781719	1683.71	0.374988	4515	753.422	871.905	3.01663e+09	2.93595	53.5399	4.03192	944.402	36.078	816.011	820.276	585.368	359.034	23.3302	817.396	-0.590536	3.01663e+09	0.161547	2261.73	108.948	547.863	-19.968	11.5907	1.27664	0.799656	0.780181	1.59313	0.654272	0.6789	0.658173	0.994455	0.952989	-0.280196	0.884468	0.46599	10.3134
0	0.799504	0.676846	11.5243	17.0265	18.6011	17.4929	18.3576	20.025	1727.17	13.6128	0.780581	891.844	0.516362	1745	790.569	831.5	1.15065e+09	1.50597	21.3117	2.86307	848.72	12.6106	811.881	813.291	756.716	92.0044	8.87637	812.032	-0.38837	1.15065e+09	0.41116	245.47	9.64943	5.61405	-0.489797	1.35719	0.379759	0.560415	0.362282	0.986413	0.245653	0.821772	0.820607	0.97797	0.928126	-0.200169	0.646534	0.346989	3.06663
0	0.788725	0.755991	16.771	22.1841	26.2488	25.6125	19.6469	26.5518	4457.46	17.4971	0.826207	1585.33	0.355658	4480	869.67	900.295	3.52388e+09	1.14449	15.8719	3.58175	912.684	9.63237	886.81	889.099	834.384	78.3001	6.64464	886.894	-0.813596	3.52388e+09	0.569388	147.972	9.00576	2.54597	-0.361083	0.742969	0.287733	0.439633	0.283513	0.865121	0.204942	0.858947	0.858666	0.983149	0.943438	-0.168839	0.53371	0.27982	2.9819
0	0.577106	0.503395	10.0064	19.8779	22.8254	21.5407	14.7648	23.1733	1351.04	11.4717	0.726277	813.756	0.602318	1370	821.447	859.069	9.70245e+08	1.41502	19.7873	2.75047	875.703	11.5881	841.429	843.128	795.974	79.7291	8.18682	841.551	-0.392515	9.70245e+08	0.419052	205.902	10.648	4.29735	-0.447651	1.2823	0.348721	0.571105	0.344925	0.931206	0.22578	0.82817	0.827917	0.986618	0.942603	-0.222612	0.664349	0.341603	3.22708
0	0.850856	0.671475	16.3834	24.3992	27.7308	28.6531	24.1661	29.0861	5688.79	20.7602	0.781312	1972.45	0.346726	5715	877.328	910.813	4.60111e+09	1.36386	15.3362	6.32766	923.386	10.5431	897.16	900.885	793.4	129.986	6.7327	897.27	-1.53465	4.60111e+09	0.436255	197.081	30.714	6.68771	-1.5807	1.229	0.318583	0.584238	0.305665	0.91508	0.222874	0.849246	0.848455	0.991448	0.95656	-0.223341	0.640022	0.295035	5.5214
0	0.79904	0.696835	19.4333	27.8879	33.9706	30.8058	28.6531	34.3366	8114.29	22.2836	0.767451	2544.49	0.313581	8145	871.491	907.797	6.47835e+09	1.45628	16.4097	23.472	1178.01	11.2524	891.698	893.561	796.05	381.964	7.06593	891.839	0.597135	6.47835e+09	0.441599	252.82	27.2477	13.6714	-0.00406476	1.30888	0.370019	0.555966	0.324637	0.957088	0.261862	0.842664	0.841376	0.998741	0.982082	-0.221373	0.659573	0.303487	5.19738
0	0.864934	0.669765	14.6247	21.8355	23.8537	26.9072	21.9317	26.9815	4172.17	18.8863	0.810035	1547.23	0.370845	4195	867.793	909.834	3.33175e+09	1.567	20.7066	5.14204	1033.39	12.9406	891.032	893.594	812.548	220.841	8.71026	891.19	-0.7043	3.33175e+09	0.387802	282.358	18.0948	9.03057	-1.32772	1.53913	0.426399	0.563721	0.395156	1.02321	0.265801	0.80681	0.805333	0.995815	0.964298	-0.199663	0.65197	0.37408	4.22091
0	0.715789	0.618355	19.226	31.0922	34.4819	34.4819	25	35.2987	8998.33	22.2555	0.786766	2659.17	0.295518	9030	911.628	986.576	8.28037e+09	2.19751	26.78	7.19131	1026.24	23.7329	956.984	965.578	758.505	267.738	12.7945	957.593	-1.8265	8.28037e+09	0.300773	1167.02	80.999	210.408	-21.1514	5.0846	0.894651	0.694799	0.598155	1.39513	0.527534	0.740854	0.72932	0.993993	0.955522	-0.218148	0.748515	0.41956	8.94147
0	0.671397	0.515917	11.5758	22.4374	23.3238	23.8537	17.4642	25.6905	2473.33	15.0644	0.745885	1185.77	0.479422	2495	834.683	868.722	1.82031e+09	1.19727	17.434	5.01275	881.419	11.004	854.038	857.321	783.457	97.9616	7.32021	854.157	-1.22977	1.82031e+09	0.530812	204.443	14.1203	4.27783	-1.21431	0.889782	0.262953	0.53867	0.24633	0.834735	0.200408	0.87954	0.878497	0.990028	0.959336	-0.20891	0.581113	0.232407	3.73674
0	0.712006	0.576616	9.75049	16.9098	18.6011	17	13.1529	19.4422	1338.83	12.0399	0.814349	721.37	0.538805	1355	758.341	839.519	8.65689e+08	2.23594	50.2053	1.94748	856.704	25.6951	798.74	799.113	722.967	133.738	20.1898	799.303	-0.0944987	8.65689e+08	0.22632	898.674	22.55	49.1173	-2.75492	4.87983	0.601711	0.779116	0.506192	1.18876	0.336885	0.762229	0.756456	0.988209	0.938033	-0.314836	0.855012	0.42823	4.63438
0	0.659634	0.562722	16.5538	29.4173	32.311	32.6956	22.4722	33.0757	6346.08	19.4046	0.744546	2226.36	0.350825	6375	854.633	902.815	4.96536e+09	1.74309	23.3106	17.2589	946.231	15.9954	882.248	887.504	672.005	274.226	9.96646	882.542	-2.51205	4.96536e+09	0.389362	518.02	97.8357	95.3124	-8.38813	2.47766	0.488777	0.66447	0.382464	1.07269	0.33841	0.821533	0.818379	0.996709	0.97111	-0.259665	0.743469	0.329134	9.86599
0	0.820618	0.756712	9.0344	11.939	12.8062	13.4536	11.1803	14.3527	682.958	9.79737	0.840196	446.375	0.65359	695	824.412	850.079	4.86688e+08	1.02739	13.5121	8.07237	873.472	8.76949	836.733	837.469	758.339	115.133	5.58283	836.822	-1.25369	4.86688e+08	0.642863	148.813	16.1835	2.93598	-0.432269	0.622932	0.270622	0.389987	0.251417	0.840095	0.20501	0.877237	0.876212	0.989779	0.958536	-0.15328	0.479791	0.237025	4.01189
0	0.707494	0.600658	16.884	28.1092	33.541	30.4138	25.632	34.4964	6384.25	19.8871	0.750174	2218.51	0.347498	6415	832.363	881.502	4.76448e+09	1.77497	24.4552	4.71272	1004.67	15.7695	861.567	867.255	771.878	232.793	10.5286	861.805	-1.07112	4.76448e+09	0.342295	411.459	26.2365	22.7933	-3.46999	2.28658	0.432622	0.678878	0.406977	1.02884	0.262741	0.800405	0.798985	0.99647	0.966244	-0.265117	0.755537	0.387502	5.07664
0	0.795662	0.674827	15.1193	22.4047	24.4131	26.2488	21.2132	27.1662	4166.58	17.8265	0.803676	1558.08	0.373947	4190	826.325	866.312	3.01379e+09	1.45774	20.8435	4.17599	888.714	12.8334	847.947	851.059	775.171	113.544	8.76389	848.105	-0.936853	3.01379e+09	0.41956	267.542	12.5972	7.9143	-1.65995	1.42758	0.285383	0.663895	0.275084	0.86989	0.207732	0.864169	0.863488	0.989106	0.954397	-0.287	0.725193	0.266124	3.50873
0	0.903184	0.709082	14.6997	20.7306	25	23.3238	23.0217	25.3969	3806.58	18.7236	0.773675	1523.87	0.400326	3830	766.163	794.939	2.33727e+09	1.17229	14.6068	5.65155	833.75	9.2176	781.093	781.25	691.357	142.392	6.1469	781.187	-0.148905	2.33727e+09	0.532587	147.355	23.1906	2.86949	-0.247959	0.777244	0.260838	0.492508	0.251234	0.828341	0.19622	0.875787	0.87532	0.994816	0.968722	-0.191341	0.56113	0.244523	4.80222
0	0.993143	0.850776	20.1665	23.7037	28.6531	28.6531	28.178	30.8221	7574.46	23.5411	0.753074	2476.74	0.326986	7605	870.229	903.539	6.02585e+09	1.35139	14.0761	5.39289	960.306	10.3008	890.034	893.527	817.822	142.485	6.34361	890.143	-1.37446	6.02585e+09	0.484525	193.147	17.1159	5.22316	-0.697482	1.056	0.32919	0.521676	0.322106	0.91668	0.22185	0.840087	0.839651	0.993434	0.959834	-0.211723	0.625497	0.316259	4.11508
0	0.635722	0.478122	14.5101	30.3481	32.6956	32.6956	24.4131	33.6601	5559.92	19.2929	0.726271	2089.76	0.375863	5590	810.017	850.984	3.8944e+09	1.46626	20.2483	4.28038	863.626	12.961	834.506	839.201	749.907	113.719	8.75253	834.669	-1.19094	3.8944e+09	0.460315	272.969	24.3602	9.2459	-1.50112	1.39122	0.293161	0.649423	0.284342	0.879928	0.210214	0.859299	0.858711	0.992112	0.959537	-0.28699	0.728702	0.276625	4.90768
0	0.943213	0.700328	15.3713	21.9487	23.8537	25.6125	24.6982	27.2764	4796.17	20.7023	0.795722	1728.43	0.360378	4820	783.575	829.478	3.16421e+09	1.63209	24.1552	2.97618	844.677	14.2848	810.04	813.86	751.614	93.0633	10.1779	810.231	-0.779283	3.16421e+09	0.376691	310.011	9.35235	10.346	-1.26811	1.79156	0.332167	0.685097	0.322504	0.928153	0.22537	0.840358	0.839714	0.980631	0.935821	-0.294118	0.764736	0.314049	2.99779
0	0.601028	0.491304	10.8874	22.1601	21.5407	25	17.72	25.318	2144.04	13.3189	0.75038	1071.58	0.499795	2165	790.775	833.562	1.44008e+09	1.62299	21.4617	4.56104	847.205	13.6819	815.386	819.748	736.088	111.117	9.14698	815.577	-1.21754	1.44008e+09	0.369593	311.701	18.5144	12.146	-2.16297	1.76759	0.41303	0.617885	0.382202	1.02557	0.263324	0.813915	0.811982	0.984376	0.937025	-0.227744	0.692114	0.356384	4.26318
0	0.855102	0.636042	14.5427	22.8643	25.2389	26.9072	23.0868	28.4605	4162.04	19.5513	0.741379	1687.78	0.405516	4190	1233.51	1331.69	6.97112e+09	2.68639	49.168	5.70761	1420.85	31.2152	1289.21	1296.41	978.184	442.662	20.5483	1289.86	-0.938341	6.97112e+09	0.193825	1681.45	177.455	310.322	-18.2409	7.97774	1.05412	0.762304	0.690841	1.47933	0.566814	0.70434	0.689007	0.996802	0.964555	-0.270782	0.855107	0.461685	13.256
0	0.855718	0.674267	20.7237	30.7352	33.8378	34.0147	32.573	37.229	11331.6	26.3006	0.743963	3279.4	0.289402	11365	854.284	888.443	8.65231e+09	1.38534	16.8262	4.10336	929.733	10.6252	872.422	873.683	797.239	132.494	7.06454	872.532	-0.574169	8.65231e+09	0.428473	191.739	19.9349	3.98209	-0.537768	1.12544	0.35465	0.518734	0.3419	0.953236	0.234247	0.831141	0.830325	0.992937	0.957438	-0.183598	0.598958	0.331065	4.4432
0	0.839809	0.802553	13.4394	16.7458	19.2094	19.2094	16.1555	20.2485	2142.54	14.0633	0.836279	961.064	0.448562	2160	875.272	900.637	1.70957e+09	1.04522	10.7648	8.65468	912.674	8.34276	889.563	892.283	817.115	95.5582	4.68131	889.646	-2.01597	1.70957e+09	0.634113	148.028	16.4902	3.71159	-0.520649	0.681964	0.255634	0.449346	0.244361	0.819931	0.193613	0.879688	0.878947	0.990259	0.959541	-0.176728	0.508813	0.2346	4.04764
0	0.973249	0.844668	14.1301	16.7286	19.8494	21.2603	17.4929	21.8403	2626.67	16.2811	0.843355	1091.63	0.415597	2645	827.389	858.035	1.89e+09	1.34893	15.1398	4.4827	867.802	9.71429	845.221	848.364	783.197	84.6044	6.48988	845.314	-1.17896	1.89e+09	0.429357	157.112	11.9003	3.58053	-0.674965	1.0987	0.332556	0.532385	0.322966	0.9282	0.225578	0.840115	0.839476	0.980607	0.935726	-0.192965	0.605173	0.314575	3.42173
0	0.913759	0.745263	13.7289	18.4215	22.0227	22.0227	20	23.7697	2915.42	16.8328	0.814915	1211.08	0.415405	2935	866.725	910.986	2.33579e+09	1.58059	24.2614	2.94148	925.304	13.9876	891.935	895.545	831.556	93.7486	10.0861	892.099	-0.726605	2.33579e+09	0.36675	292.612	11.2467	7.86602	-1.40754	1.6452	0.362905	0.635539	0.344434	0.972157	0.241874	0.830846	0.82963	0.986191	0.943033	-0.246391	0.709118	0.328421	3.30533
0	0.693042	0.464986	11.4728	24.6734	25.632	20.1246	26	27.5136	3219.67	17.0997	0.787885	1338.33	0.415672	3240	1282.99	1373.2	5.7825e+09	2.56822	39.5707	7.15787	1450.38	29.5538	1335.29	1344.34	1088.24	362.13	17.4685	1335.93	-1.52936	5.7825e+09	0.226922	1722.47	124.782	464.193	-33.6705	7.92768	1.42573	0.686926	0.783016	1.63504	0.794522	0.688724	0.668197	0.994595	0.955906	-0.209958	0.780402	0.442768	11.0974
0	0.78289	0.582261	12.1546	20.8748	22.3607	23.8537	18.4391	24.8596	2839.21	16.3426	0.792764	1223.13	0.430799	2860	674.718	715.691	1.39024e+09	1.4144	24.7623	2.79964	736.379	13.4165	697.021	699.763	631.571	104.808	10.0382	697.206	-0.597408	1.39024e+09	0.413497	258.462	12.3541	5.34536	-1.26108	1.40209	0.213081	0.733939	0.210215	0.746562	0.168019	0.89537	0.895179	0.991827	0.965032	-0.383557	0.790887	0.207706	3.47221
0	0.887514	0.835941	18.945	22.663	26.2488	26.2488	24.3516	28.4605	6044.21	20.1138	0.808593	1984.48	0.328328	6070	771.97	797.912	3.75685e+09	0.88269	12.4114	4.39641	808.965	8.06342	786.644	788.578	736.539	72.4264	5.29044	786.715	-1.08875	3.75685e+09	0.683256	111.54	8.81451	1.482	-0.305993	0.456253	0.187081	0.413628	0.184179	0.693008	0.152283	0.908394	0.908201	0.989046	0.963261	-0.167951	0.464566	0.18164	2.95754
0	0.670129	0.599005	18.3138	30.5737	29.5296	31.305	33.3017	35.6651	7735	20.4883	0.751734	2516.1	0.325287	7765	764.589	793.717	4.72364e+09	1.18193	14.9752	11.6216	828.792	9.71928	779.835	781.502	629.159	199.633	6.26069	779.951	-1.65626	4.72364e+09	0.539275	181.483	45.6575	6.19528	-1.19857	0.904451	0.277892	0.526486	0.255606	0.854687	0.210916	0.87544	0.874363	0.996642	0.974632	-0.201453	0.581412	0.240117	6.74543
0	0.742176	0.616521	13.2221	21.4462	23.3238	23.8537	18.0278	24.5967	3019.04	15.9169	0.792918	1274	0.421987	3040	843.494	866.934	2.23024e+09	0.852304	11.1434	11.6657	960.2	7.37821	856.465	857.926	794.371	165.829	4.80831	856.524	-0.222938	2.23024e+09	0.655215	100.631	14.7492	1.72728	-0.485128	0.482926	0.193548	0.422391	0.179793	0.688802	0.160444	0.911676	0.911297	0.997073	0.980154	-0.175696	0.466268	0.1733	3.83103
0	0.785537	0.695431	10.7992	15.5287	17.4929	15.8114	16.6433	18.9209	1345.04	12.1984	0.822977	716.012	0.532335	1360	878.89	924.164	1.10936e+09	1.59001	24.255	2.50211	946.192	14.0238	903.004	905.011	857.942	88.2495	10.1797	903.165	-0.263573	1.10936e+09	0.38368	291.068	7.60937	6.82195	-0.632045	1.55973	0.421441	0.572577	0.388425	1.03142	0.265432	0.81129	0.809089	0.975792	0.923416	-0.208358	0.667217	0.359536	2.70634
0	0.829665	0.771277	17.4663	22.646	26.9072	25	25	27.3679	5050.08	18.7886	0.793824	1793.19	0.355081	5075	892.466	924.886	4.19098e+09	1.27938	16.4684	3.52432	955.678	10.0849	908.648	908.542	856.453	99.2251	6.84482	908.741	-0.0214419	4.19098e+09	0.503952	167.637	8.45668	3.74903	-0.0401147	0.97919	0.307568	0.520915	0.299206	0.89334	0.214695	0.85179	0.851233	0.988237	0.950331	-0.198583	0.601529	0.29189	2.87901
0	0.783672	0.686116	14.8411	21.6305	23.3238	25	21.587	25.7099	3737.5	16.9512	0.79433	1466.24	0.392304	3760	826.672	872	2.72545e+09	1.56374	25.9441	2.53028	886.815	14.5009	851.204	853.494	799.873	86.941	10.722	851.383	-0.460227	2.72545e+09	0.392625	305.731	13.4487	7.88976	-1.2198	1.62528	0.332115	0.658999	0.319349	0.931917	0.227496	0.842453	0.841602	0.987328	0.947079	-0.27664	0.740618	0.308178	3.6228
0	0.838739	0.772091	17.0398	22.0697	25	25.6125	20.6155	26.8328	4726.67	18.5107	0.821405	1658.17	0.350812	4750	1023.91	1054.34	5.15282e+09	1.2771	13.6505	4.26728	1065.67	9.26511	1041.47	1043.94	990.4	75.2685	5.9556	1041.54	-1.12423	5.15282e+09	0.49097	148.224	10.4084	3.12788	-0.0136985	0.985558	0.253159	0.589129	0.248977	0.814307	0.189002	0.876209	0.87593	0.985182	0.950344	-0.256626	0.663286	0.245317	3.19765
0	0.786433	0.684348	11.2776	16.4794	17.4929	18.6011	14.7648	19.8746	1642.88	12.9599	0.81839	822.735	0.50079	1660	805.957	837.463	1.12507e+09	1.26431	16.4336	4.29188	850.454	10.0547	823.156	825.428	762.666	87.7882	6.85274	823.256	-0.941036	1.12507e+09	0.454957	165.766	12.8067	2.71641	-0.721789	0.912784	0.350841	0.439544	0.332629	0.952087	0.235868	0.836707	0.835507	0.986653	0.944995	-0.147076	0.503678	0.316825	3.55888
0	0.889377	0.805293	21.7478	27.0061	32.0156	30.8058	26.9072	33	9880.17	24.0186	0.824138	2701.85	0.273462	9910	875.637	899.032	7.82041e+09	0.865911	11.3695	19.8838	1052.88	7.50881	888.275	889.377	810.095	242.781	4.81096	888.338	0.776627	7.82041e+09	0.701412	110.645	16.0815	4.46306	0.245822	0.498748	0.212664	0.399638	0.194023	0.726792	0.173701	0.905372	0.904712	0.998274	0.983941	-0.159626	0.453735	0.183564	4.00125
0	0.713342	0.608187	10.5361	17.3239	19.8494	18.0278	13.9284	20.2485	1518.54	12.3579	0.805507	793.169	0.522323	1535	792.814	837.671	1.02693e+09	1.6078	24.2783	2.75651	853.829	13.9744	817.752	820.757	762.75	91.0784	10.0222	817.931	-0.549498	1.02693e+09	0.365182	292.993	11.3812	7.20918	-1.0545	1.60641	0.414952	0.586756	0.396139	1.01339	0.253944	0.805066	0.803812	0.98419	0.934425	-0.207569	0.668772	0.379677	3.32903
0	0.699508	0.558202	11.853	21.2343	21.9317	23.8537	17.088	24.1868	2450.67	14.8535	0.791359	1110.79	0.453262	2470	679.415	703.222	1.18647e+09	1.06216	10.3894	4.50312	715.5	7.2625	693.008	694.926	651.133	64.367	4.55592	693.076	-1.04654	1.18647e+09	0.573718	94.0877	4.81363	1.62372	0.202949	0.655215	0.243932	0.453194	0.24079	0.796599	0.183726	0.880128	0.879919	0.975752	0.93996	-0.178723	0.5193	0.238041	2.17043
0	0.698	0.545353	11.2928	20.7074	21.9317	23.3238	16.6433	23.516	2280.42	14.4538	0.804689	1041.2	0.456581	2300	680.059	703.424	1.10593e+09	1.05674	9.76154	4.71566	715.5	7.09626	693.358	695.213	651.133	64.367	4.36932	693.424	-1.09749	1.10593e+09	0.573716	91.6795	4.84197	1.68626	0.184223	0.669177	0.237077	0.473545	0.236995	0.780883	0.178823	0.881516	0.881511	0.976296	0.940755	-0.195956	0.547159	0.236923	2.17575
0	0.618957	0.52073	12.989	24.9439	26.5707	28.6531	18.2483	28.8097	3261.21	15.4392	0.76074	1397.98	0.428669	3285	839.783	870.738	2.40711e+09	1.13627	15.8276	5.048	880.442	9.68216	855.92	857.147	784.656	95.7859	6.56954	856.013	-0.988888	2.40711e+09	0.553308	159.474	14.4583	3.79411	-0.908076	0.799402	0.258541	0.508113	0.25557	0.822852	0.191406	0.87271	0.872512	0.99008	0.957476	-0.191235	0.558456	0.25297	3.78455
0	0.871593	0.750772	27.2729	36.3265	42.4382	41.3401	35.9026	43.9773	22193.8	31.6619	0.788584	4843.1	0.218219	22235	790.004	814.314	1.4354e+10	0.998218	11.448	7.70829	827.525	7.9407	803.393	805.533	730.013	97.5114	4.93319	803.468	-1.67351	1.4354e+10	0.587187	120.706	14.1075	3.37934	-1.05157	0.6966	0.245654	0.474342	0.241739	0.801812	0.185205	0.879783	0.879522	0.990583	0.959803	-0.172178	0.497417	0.238313	3.74093
0	0.708108	0.488394	25.3505	51.9057	60.208	50.5371	48.8365	61.0328	31223.6	36.7548	0.693477	6914.71	0.221458	31275	786.604	821.762	2.02621e+10	1.40273	17.1085	12.649	854.424	11.3844	804.749	806.579	592.315	262.109	7.2697	804.904	-1.68679	2.02621e+10	0.470893	249.14	94.8033	15.9768	-2.02049	1.39938	0.290259	0.654807	0.280346	0.868371	0.208903	0.861254	0.860782	0.998003	0.978487	-0.278662	0.716054	0.273547	9.72244
0	0.793913	0.701459	14.3783	20.4978	22.8473	21.2603	22.0227	25.7682	3203.58	16.2734	0.801156	1311.77	0.40947	3225	857.868	889.302	2.47053e+09	1.22423	17.6507	4.06878	900.713	10.2695	875.151	876.996	816.399	84.3137	7.24989	875.247	-0.963298	2.47053e+09	0.467714	168.098	12.8758	2.80512	-0.773848	1.01313	0.223145	0.637139	0.217283	0.764311	0.174327	0.892335	0.891945	0.991464	0.963926	-0.300076	0.693831	0.212154	3.56063
[truncated: 802 more columns]
