# Supplementary material for: Multiphasic CT-Based Radiomics Analysis for the Differentiation of Benign and Malignant Parotid Tumors
Source: Front Oncol. 2022 Jun 30;12:913898. doi: 10.3389/fonc.2022.913898 (PMC9280642; doi:10.3389/fonc.2022.913898)
Supplement: Supplementary file 2 [file DataSheet_2.xlsx]

## Sheet: Afeature ICC Intra Results
	x
196	0.0110652
746	0.0175126
753	0.0246743
740	0.0505721
739	0.0505721
192	0.0714657
190	0.141499
750	0.143345
748	0.146926
749	0.168177
405	0.239051
437	0.250079
435	0.255045
448	0.256738
446	0.275787
674	0.296917
374	0.301117
488	0.315369
421	0.335526
426	0.335526
376	0.336672
397	0.350272
457	0.353464
741	0.356166
745	0.356166
262	0.380036
392	0.399449
189	0.413445
564	0.42575
378	0.440819
669	0.455016
713	0.455062
682	0.455062
518	0.460669
680	0.461725
561	0.464644
560	0.468033
747	0.473035
191	0.495625
562	0.51218
675	0.517863
285	0.54238
367	0.546094
494	0.549052
587	0.553778
251	0.555149
401	0.564716
738	0.566766
671	0.58229
97	0.582818
553	0.592295
489	0.597759
485	0.604023
657	0.609174
559	0.621446
449	0.629216
672	0.63018
843	0.631973
187	0.63364
652	0.638594
751	0.641445
373	0.642285
654	0.648631
188	0.649537
729	0.650018
725	0.650018
131	0.653042
99	0.654874
724	0.65632
723	0.65632
375	0.657619
579	0.659504
140	0.660906
206	0.662944
424	0.666035
646	0.666291
96	0.669162
438	0.676765
557	0.676907
500	0.678973
450	0.680127
556	0.680562
593	0.680801
439	0.681239
558	0.683759
200	0.685674
582	0.689353
565	0.694939
280	0.696774
458	0.698266
581	0.702452
8	0.705349
377	0.706931
714	0.70859
718	0.70859
811	0.709709
822	0.714083
665	0.7165
821	0.71992
278	0.719941
707	0.720598
179	0.722416
471	0.723292
830	0.724535
496	0.725536
603	0.728141
263	0.729027
552	0.729916
465	0.731314
284	0.733791
838	0.736696
644	0.739163
52	0.741278
602	0.742098
145	0.742197
563	0.742282
252	0.743348
628	0.743533
636	0.743721
810	0.743952
219	0.744632
249	0.74551
442	0.746281
260	0.746414
199	0.748081
276	0.748144
240	0.751469
235	0.751469
521	0.753646
625	0.75415
215	0.756588
527	0.758659
610	0.75943
537	0.760052
181	0.761746
163	0.762571
686	0.764647
366	0.766822
655	0.768576
462	0.769975
466	0.773707
743	0.773903
624	0.774469
253	0.774637
742	0.77558
211	0.776474
664	0.776915
744	0.77737
264	0.777452
499	0.778652
567	0.779424
193	0.783741
538	0.78952
635	0.790375
796	0.791948
483	0.792509
475	0.792543
461	0.795586
578	0.795638
238	0.799108
272	0.800122
78	0.800612
86	0.80253
137	0.804387
67	0.804985
393	0.8057
221	0.805951
66	0.806761
139	0.806918
167	0.807831
596	0.808357
379	0.809053
1	0.809944
398	0.810189
380	0.810233
126	0.812279
468	0.812685
20	0.812902
171	0.813055
779	0.813519
156	0.813788
292	0.814105
35	0.814656
764	0.814678
647	0.815254
663	0.816552
5	0.81793
7	0.819053
700	0.819243
705	0.819243
469	0.819657
158	0.821011
271	0.821077
230	0.823706
142	0.825666
147	0.825666
308	0.829059
460	0.829735
2	0.83042
410	0.830647
77	0.830859
178	0.837483
138	0.839212
584	0.839679
161	0.8403
677	0.840726
814	0.844498
160	0.844854
180	0.844898
684	0.845473
837	0.845891
169	0.84681
289	0.850958
162	0.852021
256	0.853774
847	0.855196
592	0.856454
441	0.856645
368	0.857772
417	0.860616
198	0.863157
566	0.863759
186	0.866668
477	0.866966
231	0.867378
85	0.869601
279	0.870854
33	0.871055
63	0.871157
512	0.871357
74	0.871664
478	0.87176
194	0.872633
813	0.872803
416	0.873388
782	0.873808
103	0.874859
220	0.877797
829	0.878486
70	0.878917
516	0.878925
159	0.879462
283	0.881282
818	0.881675
807	0.881807
777	0.882473
183	0.882901
793	0.884964
798	0.884964
49	0.884974
54	0.884974
841	0.885027
124	0.885332
94	0.887407
650	0.889256
765	0.893186
347	0.894883
29	0.89533
418	0.896246
212	0.896826
170	0.896955
842	0.896995
752	0.89943
34	0.899483
778	0.899978
834	0.900458
773	0.901288
486	0.90319
69	0.904139
612	0.904627
607	0.904627
282	0.905984
832	0.906802
114	0.907669
851	0.908672
849	0.908755
479	0.909074
389	0.910776
402	0.910776
770	0.911117
274	0.911339
369	0.912745
515	0.912864
649	0.913854
419	0.914914
820	0.91495
90	0.915037
533	0.915872
143	0.916115
406	0.916492
303	0.916831
464	0.916875
809	0.916943
21	0.917293
291	0.91733
840	0.917803
38	0.917971
788	0.918639
482	0.918649
495	0.918649
122	0.919127
407	0.919748
65	0.920211
106	0.920417
113	0.920669
470	0.921002
26	0.921634
660	0.922302
349	0.922842
232	0.922933
605	0.929208
299	0.929505
150	0.929606
98	0.930319
148	0.930735
302	0.931101
275	0.93137
207	0.931693
658	0.933221
47	0.93378
105	0.934628
93	0.934934
182	0.935112
119	0.935336
517	0.935602
332	0.935903
583	0.936096
497	0.93617
627	0.93646
850	0.937877
111	0.938681
165	0.939456
4	0.939696
88	0.940279
395	0.940698
314	0.940707
555	0.940753
89	0.941049
491	0.941123
153	0.941466
396	0.941896
467	0.942154
604	0.942376
791	0.942702
721	0.943222
300	0.943934
144	0.94414
737	0.94415
648	0.944239
833	0.944688
490	0.945544
46	0.945928
472	0.946473
661	0.947241
451	0.947743
372	0.947931
371	0.947985
370	0.947995
445	0.949209
329	0.949507
44	0.949511
400	0.94975
789	0.950913
676	0.950979
785	0.951668
152	0.951728
413	0.952545
704	0.952834
73	0.953693
643	0.953698
255	0.954084
836	0.954207
720	0.954256
101	0.95535
757	0.955396
408	0.955561
817	0.955596
790	0.956431
129	0.956793
756	0.957013
835	0.957516
172	0.957557
591	0.957572
621	0.957582
632	0.95765
506	0.95813
95	0.958139
325	0.958237
505	0.958266
41	0.95841
846	0.958641
434	0.958759
45	0.95923
634	0.95954
404	0.959745
281	0.959818
25	0.959934
286	0.960387
844	0.960615
203	0.961156
216	0.961156
304	0.961169
428	0.961375
719	0.961456
319	0.961667
606	0.961955
87	0.962038
149	0.962126
839	0.962237
320	0.962616
776	0.962812
806	0.963015
62	0.963702
32	0.963832
100	0.963978
631	0.964869
511	0.965109
310	0.965494
197	0.965528
493	0.965797
780	0.966412
10	0.966484
781	0.966627
146	0.966727
463	0.966908
305	0.967009
653	0.967435
548	0.967627
36	0.967753
546	0.967964
800	0.968001
736	0.968015
118	0.968073
522	0.968332
474	0.968413
544	0.968434
246	0.968595
623	0.96867
823	0.968848
698	0.968872
656	0.968986
72	0.969037
620	0.96916
56	0.969496
703	0.969502
68	0.969606
330	0.969675
831	0.96975
717	0.969755
76	0.969851
155	0.969896
549	0.970005
529	0.970191
287	0.970411
769	0.970523
693	0.970668
694	0.970668
695	0.970668
688	0.970668
690	0.970668
699	0.970668
696	0.970669
540	0.97076
685	0.970808
689	0.970907
692	0.971084
687	0.971239
547	0.9715
520	0.971577
11	0.971707
691	0.972301
701	0.972456
697	0.972471
594	0.972477
432	0.97254
668	0.972681
681	0.972681
735	0.972757
816	0.973008
79	0.973036
409	0.973056
348	0.973183
351	0.973256
293	0.973284
177	0.973569
702	0.973706
524	0.97377
575	0.973781
588	0.973781
429	0.973986
711	0.974312
331	0.974426
326	0.974674
554	0.974674
209	0.974809
708	0.975146
128	0.975205
336	0.975211
265	0.975321
245	0.975643
227	0.975832
651	0.975873
92	0.976234
37	0.97633
728	0.976392
259	0.976571
296	0.97665
309	0.97665
706	0.976762
501	0.977052
354	0.97716
168	0.977177
117	0.977236
792	0.977549
338	0.977714
277	0.977818
502	0.978231
535	0.978303
233	0.978527
57	0.978667
504	0.978742
508	0.97882
507	0.978854
288	0.978875
726	0.978972
513	0.978974
248	0.979001
22	0.979069
157	0.979075
766	0.979087
525	0.979172
107	0.979309
727	0.979436
185	0.979445
18	0.979549
845	0.979635
732	0.979648
503	0.979948
339	0.98
218	0.980002
184	0.980043
110	0.98024
123	0.98024
109	0.980445
633	0.980581
133	0.980791
222	0.98081
715	0.98084
174	0.980952
716	0.981116
710	0.981124
55	0.981135
60	0.9812
801	0.981284
459	0.9813
234	0.981316
762	0.981363
116	0.981528
641	0.981638
734	0.981742
733	0.981756
91	0.981867
799	0.981871
363	0.982076
134	0.982256
784	0.98234
31	0.982379
102	0.98251
175	0.982618
473	0.982674
243	0.982875
683	0.982879
637	0.983132
242	0.983176
80	0.98341
176	0.983472
730	0.983657
341	0.983714
166	0.983718
362	0.983793
254	0.983837
195	0.983958
335	0.984043
390	0.984133
586	0.98417
618	0.984173
645	0.984416
290	0.984677
40	0.984687
239	0.984773
224	0.984802
824	0.984823
444	0.98487
614	0.984904
202	0.985026
775	0.985142
617	0.985154
794	0.985167
51	0.985268
27	0.985315
127	0.985594
795	0.985683
431	0.985734
615	0.985735
210	0.985984
223	0.986006
679	0.98601
783	0.986145
771	0.986172
427	0.986279
611	0.986312
412	0.986322
763	0.986409
812	0.986446
420	0.986501
19	0.987055
343	0.9871
360	0.987133
590	0.98722
626	0.987242
361	0.987245
388	0.987281
599	0.987334
50	0.987408
662	0.987452
214	0.987496
828	0.987593
403	0.987597
758	0.987599
755	0.9876
383	0.987633
13	0.987715
640	0.987726
130	0.987952
440	0.988062
358	0.988241
3	0.988388
622	0.98846
476	0.98852
576	0.988636
639	0.988667
132	0.988677
141	0.988686
135	0.98874
136	0.988741
423	0.988926
569	0.989075
59	0.989121
642	0.989211
334	0.98933
39	0.989607
269	0.989639
84	0.989688
394	0.989824
487	0.989894
613	0.990016
120	0.990477
425	0.990523
848	0.990635
387	0.990662
787	0.990703
422	0.990795
786	0.990843
327	0.99086
321	0.990864
322	0.990865
318	0.990867
316	0.990873
825	0.990892
797	0.991009
53	0.991034
125	0.99104
261	0.991107
317	0.99116
204	0.991201
481	0.991277
819	0.991371
315	0.991489
411	0.991507
104	0.991516
81	0.991551
455	0.991602
595	0.991867
43	0.992027
630	0.992122
48	0.992192
452	0.992297
42	0.992324
208	0.992329
273	0.992424
297	0.992464
447	0.992651
572	0.99275
258	0.992764
802	0.992832
659	0.992834
356	0.992837
112	0.992838
589	0.992861
226	0.99292
217	0.992922
267	0.99294
311	0.992989
121	0.993002
313	0.99307
241	0.993176
115	0.993341
307	0.993411
598	0.993467
480	0.993593
382	0.993617
237	0.993695
754	0.993701
709	0.993714
71	0.993715
266	0.993748
225	0.993794
600	0.994006
250	0.994011
523	0.994063
355	0.994078
826	0.994145
337	0.994185
213	0.994197
151	0.99428
609	0.994281
154	0.994327
268	0.994337
545	0.994434
616	0.994437
414	0.994438
415	0.994455
597	0.994469
536	0.994525
270	0.994549
9	0.994563
340	0.994581
526	0.994583
14	0.994583
712	0.994586
638	0.994695
17	0.994738
30	0.994738
761	0.99474
774	0.99474
722	0.994788
619	0.994819
808	0.994821
601	0.994835
815	0.99484
236	0.994864
108	0.994868
804	0.994921
629	0.99502
350	0.995026
430	0.995063
568	0.995068
6	0.995074
731	0.995075
12	0.99517
164	0.995176
827	0.995188
228	0.995245
805	0.99525
534	0.995341
173	0.99535
205	0.995357
229	0.995358
510	0.995402
359	0.995407
433	0.995444
247	0.995456
436	0.995475
443	0.995524
244	0.995533
201	0.99557
456	0.99563
61	0.995637
803	0.99575
257	0.995903
453	0.995933
82	0.995979
542	0.996016
673	0.996079
75	0.996145
454	0.996218
345	0.996241
64	0.996319
608	0.996391
574	0.996409
294	0.996546
399	0.996573
666	0.996626
295	0.99663
58	0.996748
391	0.996806
386	0.996868
381	0.996886
759	0.997057
531	0.997121
573	0.997188
15	0.997192
324	0.997448
580	0.997485
492	0.997633
298	0.997744
352	0.997777
344	0.997834
301	0.9979
577	0.997937
484	0.997959
667	0.997983
551	0.997992
83	0.998013
365	0.99805
571	0.998069
509	0.998142
364	0.998302
306	0.998335
670	0.998386
585	0.998478
678	0.998582
532	0.998589
541	0.998834
323	0.998874
530	0.998892
385	0.998953
346	0.999189
543	0.999365
357	0.999472
23	0.999536
767	0.999538
28	0.99956
772	0.999562
768	0.999731
24	0.999751
550	0.999764
333	0.999776
328	0.999776
514	0.999799
519	0.999799
342	0.999822
353	0.999824
312	0.999869
528	0.999907
498	0.999912
760	0.999915
16	0.99992
384	0.999954
539	0.999956
570	0.99998

## Sheet: Afeature ICC Inter Results
	x
342	0
353	0
357	0
368	0
739	0
740	0
746	0
748	0
749	0
750	0
384	1.44e-09
364	5.2e-07
346	1.15e-06
196	0.00518902
753	0.0110579
333	0.0142553
328	0.0142554
312	0.0180279
352	0.0249949
392	0.0262046
367	0.084886
741	0.0848932
745	0.0848932
376	0.123899
378	0.12717
365	0.147941
401	0.188492
344	0.200129
355	0.217736
348	0.221419
351	0.229757
190	0.250747
385	0.309722
560	0.310952
377	0.337787
494	0.349412
323	0.359168
843	0.361953
262	0.369339
564	0.376572
747	0.379187
374	0.389617
707	0.393404
297	0.399895
369	0.40814
488	0.409962
405	0.413477
562	0.416942
669	0.418749
713	0.418772
682	0.418775
437	0.421386
435	0.422125
446	0.431189
189	0.435996
251	0.439352
461	0.445957
448	0.448042
397	0.448977
628	0.45023
206	0.454663
644	0.459722
636	0.466647
838	0.473992
219	0.475994
249	0.477581
625	0.477862
215	0.4782
260	0.478744
457	0.485343
485	0.498571
624	0.5013
426	0.512761
421	0.512761
271	0.513842
386	0.514271
238	0.517485
284	0.519957
664	0.521371
424	0.531888
375	0.532638
635	0.537198
406	0.538104
276	0.539729
293	0.548664
345	0.550753
822	0.55811
811	0.561838
527	0.564087
521	0.564769
593	0.566299
680	0.575097
830	0.578837
373	0.584397
646	0.589304
538	0.591217
324	0.592631
602	0.597131
657	0.599263
255	0.612393
272	0.615985
652	0.616608
587	0.623125
553	0.623298
821	0.632096
393	0.632642
264	0.63563
561	0.636342
253	0.637663
671	0.63778
751	0.640175
449	0.641024
398	0.645498
729	0.645703
725	0.645703
592	0.645886
285	0.64732
280	0.650674
738	0.650968
517	0.651118
220	0.651175
191	0.656148
438	0.659058
814	0.659169
471	0.659796
723	0.660145
724	0.660146
341	0.660214
97	0.660932
499	0.661259
674	0.662292
610	0.665018
366	0.665354
211	0.667334
579	0.671477
407	0.677215
99	0.677853
603	0.678803
810	0.679624
235	0.679912
240	0.679912
462	0.681062
256	0.681952
308	0.683303
466	0.694489
200	0.696202
96	0.70218
465	0.70221
86	0.702702
252	0.70352
349	0.705238
379	0.705972
263	0.706221
439	0.706329
188	0.71234
450	0.71545
356	0.72326
496	0.724174
94	0.725825
78	0.726953
559	0.72952
483	0.730035
743	0.731138
742	0.731342
744	0.73155
714	0.734655
718	0.734655
67	0.735747
563	0.737361
192	0.737757
552	0.737936
477	0.740311
537	0.740529
604	0.745101
479	0.747921
292	0.748624
518	0.750925
460	0.752367
581	0.753849
500	0.758214
458	0.758415
278	0.760678
275	0.76318
654	0.764997
416	0.768292
686	0.772263
70	0.772556
675	0.773338
335	0.774858
470	0.775271
20	0.77598
230	0.778431
417	0.778732
283	0.779131
665	0.779173
605	0.780244
442	0.780419
330	0.780943
672	0.782513
700	0.786227
705	0.786227
279	0.787532
221	0.788012
231	0.790711
179	0.79206
482	0.793291
495	0.793291
582	0.793335
187	0.796068
764	0.796742
475	0.79778
566	0.801664
69	0.804696
66	0.805781
565	0.806964
684	0.808765
389	0.808909
402	0.808909
516	0.811716
107	0.816168
163	0.817156
468	0.817788
655	0.822129
578	0.824655
798	0.82568
793	0.82568
841	0.829789
410	0.829915
161	0.830836
193	0.830853
469	0.831111
647	0.831149
212	0.833692
199	0.833897
796	0.838376
44	0.838922
584	0.840516
441	0.841722
194	0.841981
818	0.844657
557	0.844755
807	0.845046
49	0.845189
54	0.845189
777	0.846
497	0.846262
282	0.846492
834	0.847509
85	0.847706
33	0.848308
556	0.848605
63	0.848654
74	0.850105
829	0.85104
558	0.851356
274	0.852437
380	0.853004
478	0.853373
512	0.854695
106	0.855834
77	0.859963
304	0.861147
162	0.862223
840	0.862626
489	0.863793
506	0.864114
126	0.865627
813	0.865866
596	0.865869
300	0.866217
137	0.866317
167	0.866336
156	0.867146
445	0.867779
490	0.872781
207	0.876137
178	0.87714
198	0.87843
809	0.878472
142	0.881626
147	0.881626
182	0.881742
505	0.882705
820	0.883673
171	0.883843
847	0.88531
232	0.887115
842	0.887594
158	0.887624
52	0.888187
305	0.888828
291	0.888905
408	0.888994
663	0.889199
180	0.892297
289	0.892945
186	0.893858
567	0.894181
533	0.894252
138	0.894447
661	0.894567
90	0.895373
752	0.895735
434	0.896089
122	0.899271
554	0.899355
404	0.899744
103	0.899795
770	0.901331
837	0.901425
413	0.90235
26	0.902912
677	0.904922
491	0.905454
98	0.90568
65	0.906636
765	0.907415
160	0.907471
400	0.907495
836	0.907739
183	0.909183
45	0.910194
428	0.910823
467	0.912921
779	0.912981
35	0.913229
299	0.914423
114	0.915352
472	0.916332
21	0.919188
721	0.92043
29	0.920453
720	0.922199
303	0.923972
314	0.925172
515	0.925387
347	0.925589
555	0.926964
788	0.927015
169	0.927342
606	0.929021
832	0.929182
486	0.92981
612	0.930052
607	0.930052
493	0.930231
773	0.930491
658	0.931055
105	0.933124
719	0.933356
181	0.933797
286	0.934362
631	0.934999
464	0.93628
88	0.936928
653	0.936979
313	0.937574
849	0.938911
224	0.941262
310	0.942579
737	0.942656
757	0.942747
159	0.942857
113	0.943185
101	0.943433
418	0.943678
620	0.944552
844	0.944616
756	0.944919
789	0.945194
119	0.945241
281	0.946022
785	0.946025
25	0.94661
95	0.946859
583	0.947394
100	0.947621
651	0.948057
89	0.949923
769	0.950345
419	0.950917
451	0.951376
511	0.951528
319	0.951696
311	0.951947
594	0.952154
535	0.953982
409	0.954983
778	0.955996
395	0.956029
839	0.956643
41	0.957372
320	0.957594
599	0.957821
329	0.959363
233	0.959656
850	0.961392
259	0.962315
704	0.962517
637	0.962596
325	0.96261
302	0.96284
332	0.962972
34	0.963143
782	0.963168
711	0.965054
791	0.965189
648	0.966123
93	0.966285
296	0.966301
309	0.966301
614	0.966318
549	0.966481
692	0.966985
691	0.967255
287	0.96754
697	0.967637
790	0.967681
833	0.968101
76	0.968192
338	0.968433
520	0.968529
781	0.969121
701	0.969319
586	0.969472
702	0.969715
851	0.969984
170	0.970159
576	0.970188
209	0.970246
708	0.970283
73	0.970633
615	0.970681
185	0.970894
703	0.971148
698	0.971253
265	0.97178
736	0.971805
396	0.972539
326	0.972652
11	0.973096
68	0.973455
429	0.973496
307	0.973601
371	0.973691
87	0.974062
109	0.974077
118	0.974317
370	0.97433
336	0.974707
372	0.974942
248	0.975106
473	0.975367
831	0.975385
706	0.975605
501	0.975684
590	0.975703
153	0.9759
696	0.975955
688	0.975956
690	0.975956
699	0.975956
695	0.975956
693	0.975956
694	0.975956
334	0.976081
331	0.976333
38	0.976485
184	0.9765
689	0.976563
218	0.97685
432	0.97693
685	0.977
222	0.977028
817	0.97704
177	0.977044
649	0.977059
613	0.977099
687	0.977105
37	0.977868
710	0.978536
595	0.978679
546	0.978853
676	0.97896
502	0.979134
668	0.979277
681	0.979277
792	0.979311
47	0.979433
627	0.979456
46	0.979736
339	0.980172
611	0.98054
195	0.980691
504	0.980871
508	0.981085
507	0.981165
503	0.981193
513	0.981418
630	0.981444
214	0.981483
717	0.981491
575	0.98157
588	0.98157
427	0.981861
589	0.98199
626	0.982157
598	0.982372
40	0.982422
618	0.98244
845	0.982671
254	0.982795
390	0.982807
425	0.982929
431	0.98302
227	0.983181
62	0.983201
487	0.983239
683	0.983251
643	0.983345
776	0.983368
806	0.983384
547	0.983454
363	0.983612
32	0.983685
243	0.983854
634	0.983901
544	0.983924
656	0.984058
72	0.984099
210	0.984133
621	0.984175
632	0.984185
591	0.984186
823	0.984218
609	0.984585
444	0.984646
315	0.985037
242	0.98512
540	0.985302
1	0.985446
403	0.985656
735	0.985842
316	0.985849
318	0.985892
322	0.9859
321	0.985905
327	0.985924
529	0.985938
110	0.986095
123	0.986095
317	0.986198
617	0.986254
440	0.986621
659	0.986691
812	0.986771
679	0.986912
31	0.986912
716	0.986924
732	0.986972
116	0.987101
784	0.987102
79	0.987151
816	0.987205
459	0.98727
801	0.987297
422	0.987382
57	0.987425
623	0.987568
50	0.987777
394	0.9878
245	0.987894
645	0.987978
92	0.988147
423	0.988294
481	0.988441
360	0.988445
622	0.98853
412	0.988561
642	0.988587
246	0.988629
202	0.98864
388	0.98879
204	0.988833
18	0.988833
56	0.988894
234	0.98893
733	0.989068
800	0.989082
2	0.989117
217	0.989127
241	0.989256
783	0.989325
548	0.989365
258	0.989437
174	0.989496
36	0.989498
39	0.989519
131	0.989534
108	0.989711
780	0.989754
387	0.989766
640	0.990065
522	0.990074
165	0.990111
53	0.990147
166	0.990157
639	0.990197
727	0.990252
633	0.990309
835	0.990311
730	0.990493
120	0.990494
51	0.990578
846	0.990592
728	0.990594
361	0.990651
84	0.990708
650	0.990731
203	0.990776
216	0.990776
80	0.990801
22	0.990809
91	0.990827
608	0.991098
775	0.991157
420	0.991172
766	0.991228
762	0.991251
660	0.991279
343	0.991286
43	0.991303
102	0.991312
55	0.991317
715	0.991334
139	0.991389
81	0.991492
597	0.991497
726	0.991534
358	0.991658
140	0.991679
267	0.991724
13	0.99174
42	0.991755
824	0.991795
239	0.991821
175	0.991927
172	0.991949
354	0.991995
525	0.992015
524	0.992109
168	0.992165
157	0.992376
734	0.992415
237	0.992468
794	0.99255
795	0.992611
799	0.992794
411	0.992911
236	0.992917
600	0.992937
223	0.992953
134	0.992988
572	0.993213
176	0.993288
197	0.993302
362	0.993395
294	0.993397
48	0.993476
298	0.993481
145	0.993516
601	0.993554
787	0.993625
124	0.993675
383	0.993717
273	0.993754
786	0.993791
208	0.993843
128	0.993882
268	0.9939
19	0.993916
290	0.99392
27	0.993933
828	0.993941
771	0.993978
226	0.994039
277	0.994085
270	0.994144
130	0.994193
288	0.994301
146	0.994314
250	0.99432
60	0.994321
641	0.994342
143	0.994408
261	0.994446
456	0.994465
797	0.99455
763	0.994667
825	0.994695
480	0.994725
848	0.99479
447	0.994799
121	0.994819
152	0.994835
463	0.99494
133	0.995042
301	0.995123
542	0.995127
474	0.995141
112	0.99523
213	0.995323
755	0.995338
580	0.995348
758	0.995348
205	0.995508
569	0.99552
414	0.995554
228	0.995601
229	0.995652
381	0.995654
150	0.995682
415	0.995696
117	0.995699
662	0.995712
111	0.99573
269	0.995775
436	0.995779
82	0.995809
225	0.995819
148	0.995821
59	0.995873
574	0.995887
132	0.995965
510	0.995972
144	0.996
201	0.996011
295	0.996085
127	0.996099
453	0.996121
306	0.996129
104	0.996164
454	0.996232
136	0.996243
455	0.996292
135	0.996367
115	0.996387
673	0.996424
64	0.996447
573	0.996474
534	0.996485
129	0.996515
476	0.996596
826	0.996679
141	0.996816
155	0.99682
531	0.996827
149	0.996829
819	0.99716
399	0.997181
808	0.997305
151	0.997382
3	0.997417
804	0.997439
492	0.997458
125	0.99746
802	0.997471
391	0.997505
709	0.997511
382	0.997515
10	0.997558
452	0.99757
551	0.997736
616	0.997844
266	0.997893
75	0.997953
154	0.997955
12	0.997976
484	0.998052
9	0.998066
340	0.99807
14	0.998071
712	0.998072
526	0.998082
666	0.998113
619	0.998123
6	0.998145
754	0.99815
523	0.998243
722	0.998243
17	0.998282
30	0.998282
761	0.998282
774	0.998282
173	0.998298
350	0.99831
629	0.998311
430	0.998316
571	0.998321
667	0.998359
638	0.998369
509	0.998372
536	0.998411
337	0.998428
731	0.998447
244	0.998473
247	0.99848
433	0.998508
359	0.998516
827	0.998573
164	0.998649
58	0.99866
83	0.998669
803	0.998702
545	0.99872
568	0.998747
8	0.998787
443	0.998793
257	0.998794
585	0.998848
577	0.998943
15	0.998952
759	0.998968
5	0.999029
7	0.999092
532	0.999123
71	0.999169
678	0.999186
815	0.999269
61	0.999278
543	0.999297
670	0.999345
805	0.99954
4	0.999541
541	0.999667
530	0.999699
550	0.999794
23	0.99982
767	0.999825
28	0.99983
772	0.999835
768	0.999904
519	0.999914
514	0.999914
24	0.999919
528	0.999932
539	0.99995
498	0.999962
760	0.999967
16	0.999969
570	0.999979

## Sheet: Vfeature ICC Intra Results
	x
741	0
745	0
749	0
593	0.0259048
587	0.0477349
748	0.0726902
750	0.0963169
740	0.205616
739	0.205616
378	0.243327
392	0.253014
376	0.256687
167	0.408102
178	0.410499
126	0.421771
262	0.422712
374	0.42272
156	0.423635
158	0.436981
578	0.438189
746	0.440136
610	0.44057
162	0.444953
251	0.449859
562	0.473881
483	0.475844
527	0.483853
560	0.486468
169	0.486911
674	0.496408
538	0.505798
521	0.509246
537	0.524785
579	0.525994
219	0.533386
249	0.534476
260	0.535236
517	0.559024
656	0.561232
276	0.564491
724	0.566921
723	0.566921
377	0.571384
271	0.57147
183	0.577199
190	0.589684
284	0.59249
99	0.593998
375	0.596484
604	0.602123
107	0.603356
669	0.604001
682	0.604041
713	0.604042
496	0.621681
94	0.621785
200	0.629135
118	0.632539
516	0.634076
591	0.639926
621	0.640388
632	0.641565
643	0.643628
623	0.644216
553	0.647767
634	0.649551
366	0.654154
561	0.655312
747	0.65658
665	0.657289
582	0.657435
401	0.660985
406	0.663633
648	0.665058
627	0.678484
494	0.684178
564	0.687606
255	0.707002
211	0.710926
147	0.716898
142	0.716935
581	0.719275
367	0.719431
475	0.72896
256	0.730356
605	0.732606
280	0.73373
729	0.735032
725	0.735032
554	0.736652
707	0.740347
240	0.752081
235	0.752081
86	0.752885
584	0.753274
441	0.755179
479	0.75854
272	0.758839
78	0.759937
192	0.763006
466	0.763918
583	0.76561
457	0.768494
751	0.770387
352	0.772749
264	0.775956
297	0.776548
341	0.776708
21	0.776916
351	0.780903
105	0.781815
435	0.78228
652	0.782321
405	0.782454
446	0.782481
67	0.783427
612	0.7836
607	0.7836
253	0.785796
191	0.786092
70	0.788249
592	0.788745
26	0.789626
646	0.79015
335	0.791567
198	0.794889
738	0.797604
424	0.800063
559	0.800356
663	0.80052
458	0.802289
468	0.802931
462	0.804504
379	0.808239
450	0.808311
675	0.812575
368	0.812764
551	0.814165
439	0.814725
489	0.816359
308	0.819716
303	0.820395
543	0.821838
532	0.822812
500	0.824005
393	0.825116
97	0.826519
310	0.827016
215	0.827168
488	0.828775
417	0.830895
437	0.83094
252	0.831433
373	0.831455
263	0.832259
770	0.833686
765	0.835142
448	0.836899
464	0.838043
66	0.838156
603	0.838696
571	0.840421
470	0.840763
518	0.841995
416	0.84201
221	0.843209
654	0.843286
371	0.844068
34	0.845231
370	0.845796
563	0.846119
471	0.84666
372	0.847155
449	0.848128
438	0.849042
182	0.849473
282	0.849725
478	0.85046
647	0.850838
813	0.851627
187	0.852185
714	0.853587
718	0.853587
535	0.854118
398	0.855368
442	0.856118
851	0.85624
838	0.857532
89	0.857541
680	0.85865
188	0.861848
292	0.862988
477	0.863705
661	0.864116
285	0.865336
664	0.866438
778	0.866746
531	0.867082
460	0.867298
397	0.867818
509	0.867966
230	0.869097
655	0.869949
77	0.871534
499	0.873065
421	0.873379
426	0.873379
469	0.873646
384	0.873726
52	0.875166
602	0.876127
565	0.877698
796	0.878165
486	0.878455
657	0.878667
386	0.879352
555	0.879457
69	0.879536
821	0.881497
542	0.884535
497	0.88623
369	0.886533
810	0.886954
407	0.887188
314	0.888735
119	0.88887
829	0.889068
98	0.889487
782	0.893014
220	0.893092
90	0.893583
843	0.894227
841	0.895362
465	0.895562
777	0.896369
199	0.896967
283	0.89698
818	0.897441
807	0.897569
189	0.897633
35	0.898948
96	0.899054
127	0.899094
161	0.89928
274	0.899975
842	0.900844
231	0.901767
834	0.90238
238	0.90251
686	0.903069
791	0.903527
332	0.904971
510	0.906171
519	0.906348
514	0.906352
74	0.906557
381	0.906599
461	0.906609
505	0.907197
33	0.907641
85	0.90801
63	0.90813
849	0.909519
534	0.909661
302	0.910009
822	0.912276
700	0.912405
705	0.912405
49	0.913748
54	0.913748
180	0.914238
128	0.914423
20	0.914498
550	0.914866
106	0.915226
596	0.916217
840	0.916711
506	0.917337
45	0.917878
684	0.919107
830	0.91949
811	0.920391
380	0.921375
599	0.922158
606	0.922346
47	0.923329
194	0.923652
289	0.92378
278	0.923927
212	0.924157
566	0.924196
676	0.924408
196	0.925015
737	0.925957
485	0.925998
798	0.926478
793	0.926478
570	0.927806
395	0.927857
137	0.928358
552	0.928412
38	0.928685
779	0.928728
832	0.929575
490	0.929695
512	0.929822
193	0.92995
572	0.930599
418	0.931223
515	0.931891
620	0.932134
44	0.932152
631	0.932408
721	0.93279
764	0.932907
539	0.933345
528	0.934167
498	0.934218
166	0.93438
752	0.934743
232	0.934939
88	0.935094
491	0.935785
628	0.936368
275	0.937279
291	0.938908
92	0.940797
103	0.941785
330	0.942528
467	0.943547
790	0.94482
311	0.944846
138	0.945483
300	0.947279
482	0.947526
495	0.947526
847	0.94769
658	0.948182
46	0.948308
814	0.948459
419	0.94856
785	0.950276
594	0.951015
493	0.95141
293	0.951738
653	0.952341
789	0.952806
558	0.95371
304	0.95378
29	0.954039
614	0.95476
556	0.954987
557	0.955235
286	0.956248
65	0.956449
590	0.956971
41	0.957626
530	0.957719
720	0.958063
757	0.958137
595	0.958347
756	0.9592
410	0.959471
520	0.959731
773	0.959905
635	0.960453
181	0.960507
209	0.960649
432	0.96066
207	0.961416
719	0.961525
93	0.962496
541	0.96289
413	0.9632
586	0.963927
833	0.964179
233	0.9645
227	0.964587
114	0.964794
624	0.965093
637	0.965229
100	0.965908
1	0.966179
324	0.966836
2	0.967159
281	0.967326
636	0.967843
801	0.967895
644	0.968197
625	0.968215
472	0.968369
839	0.968402
704	0.968965
837	0.969203
259	0.969912
677	0.970186
844	0.970768
431	0.970962
279	0.971492
781	0.971559
313	0.9718
533	0.972278
224	0.972531
816	0.972798
186	0.973035
396	0.973384
248	0.973423
95	0.973528
296	0.974216
309	0.974216
788	0.974255
101	0.974268
451	0.974545
113	0.974711
323	0.97473
576	0.974985
218	0.975542
434	0.975634
753	0.975734
687	0.975834
823	0.975911
408	0.975937
685	0.976009
683	0.97616
775	0.976162
689	0.976216
695	0.976338
696	0.976338
688	0.976338
690	0.976338
699	0.976338
693	0.976338
694	0.976338
305	0.976462
389	0.976616
402	0.976616
409	0.976682
404	0.976746
445	0.976756
177	0.976775
206	0.977212
25	0.977288
809	0.977351
428	0.977449
222	0.977629
820	0.977788
72	0.977814
223	0.977846
242	0.977887
615	0.97801
37	0.97806
73	0.978141
125	0.978272
79	0.978787
11	0.978883
850	0.978926
794	0.979023
307	0.979031
165	0.979094
836	0.979285
299	0.979597
265	0.979624
769	0.979688
400	0.97995
420	0.980114
347	0.98039
134	0.980602
672	0.980634
567	0.980775
613	0.98089
329	0.981117
831	0.981166
163	0.98128
459	0.981868
155	0.982165
702	0.982538
691	0.982641
650	0.982669
210	0.982732
701	0.982739
511	0.982742
697	0.982835
202	0.982846
179	0.982869
87	0.982956
145	0.983078
331	0.983098
429	0.983193
692	0.983209
817	0.98352
522	0.983755
799	0.983973
598	0.98409
735	0.984138
363	0.984175
706	0.984324
117	0.984332
524	0.984456
487	0.984516
57	0.984567
214	0.984708
153	0.984777
736	0.984826
122	0.985041
762	0.985049
630	0.985176
589	0.985293
287	0.985317
716	0.985487
617	0.985591
575	0.985675
588	0.985675
732	0.985845
473	0.98607
597	0.986075
243	0.986104
31	0.986165
548	0.986174
845	0.986293
360	0.986417
336	0.986442
130	0.986627
358	0.986866
203	0.986884
216	0.986884
239	0.986893
32	0.986938
131	0.986945
121	0.986946
338	0.987036
343	0.987043
226	0.987079
609	0.987105
204	0.987254
326	0.987321
339	0.987332
319	0.987356
354	0.987393
361	0.987418
62	0.987432
525	0.987472
184	0.987543
806	0.98781
776	0.987902
544	0.987909
76	0.987913
217	0.987928
385	0.987997
703	0.988002
645	0.988117
273	0.98818
698	0.988255
277	0.988294
425	0.988317
18	0.988346
124	0.988477
301	0.98855
727	0.988565
55	0.988622
68	0.988628
797	0.98863
618	0.988641
792	0.988643
241	0.988658
225	0.988757
349	0.988798
197	0.989037
320	0.989092
258	0.989124
236	0.989197
362	0.989227
245	0.98923
110	0.989287
123	0.989287
237	0.989355
671	0.989407
611	0.989423
668	0.989434
681	0.989434
766	0.989464
549	0.989502
795	0.989525
139	0.989561
540	0.989566
679	0.989613
717	0.989706
812	0.989742
744	0.989753
388	0.989837
146	0.989874
325	0.989953
334	0.990167
742	0.990203
22	0.990263
246	0.990394
455	0.99045
316	0.990488
185	0.99049
195	0.990505
711	0.99054
140	0.990565
743	0.990628
318	0.990692
322	0.990729
321	0.990754
501	0.990774
440	0.990796
254	0.990813
315	0.990848
327	0.990849
288	0.990883
317	0.991074
116	0.991077
390	0.991166
771	0.991223
715	0.99127
208	0.991296
412	0.991318
444	0.991476
171	0.991514
133	0.99155
726	0.991607
708	0.991613
733	0.991652
149	0.991685
294	0.991735
172	0.991763
600	0.991785
229	0.991824
546	0.991846
51	0.991849
174	0.991913
234	0.992008
601	0.992011
784	0.992018
50	0.992021
728	0.992059
529	0.992083
580	0.992116
403	0.992165
730	0.992176
547	0.992186
228	0.992196
447	0.992287
427	0.992307
27	0.992432
783	0.992479
150	0.992644
176	0.992666
129	0.99271
835	0.992852
6	0.992937
608	0.992973
40	0.992998
111	0.993004
846	0.993047
411	0.993092
763	0.993137
108	0.99323
295	0.993255
710	0.993266
143	0.99327
651	0.99335
348	0.99338
3	0.993394
270	0.993477
626	0.993487
659	0.993507
422	0.993597
800	0.993617
423	0.993629
160	0.993766
436	0.993877
56	0.993918
132	0.993932
13	0.993957
394	0.99396
622	0.993967
568	0.993969
641	0.994061
19	0.994126
633	0.994168
80	0.994222
267	0.994238
780	0.994343
59	0.994374
306	0.994426
649	0.994456
201	0.994468
824	0.994519
91	0.99457
250	0.994581
480	0.994641
152	0.994643
36	0.994644
298	0.994648
102	0.994673
673	0.994708
136	0.994709
755	0.994717
758	0.994724
53	0.994743
639	0.994777
39	0.994779
734	0.994861
213	0.994868
268	0.99488
481	0.994915
135	0.994937
168	0.995013
502	0.995034
456	0.995044
84	0.995074
569	0.995202
662	0.995204
640	0.995214
383	0.995223
144	0.995225
642	0.995239
81	0.995348
109	0.995364
660	0.995418
175	0.995419
573	0.995432
670	0.995446
453	0.995455
148	0.995491
454	0.995506
476	0.995528
60	0.995532
141	0.995544
828	0.995625
414	0.995627
205	0.995687
387	0.995709
504	0.995715
787	0.995766
159	0.995779
786	0.995798
508	0.995798
157	0.995812
507	0.995831
261	0.995831
503	0.995852
269	0.995857
415	0.995873
513	0.995924
463	0.996013
804	0.996229
474	0.996242
803	0.996336
825	0.996453
819	0.996589
43	0.996674
170	0.996677
355	0.996802
290	0.996834
151	0.996842
115	0.996959
666	0.996989
678	0.997002
808	0.997039
104	0.997041
42	0.99709
345	0.997179
667	0.997186
826	0.997231
754	0.997341
574	0.997371
585	0.997375
577	0.997375
344	0.997446
10	0.997507
848	0.997553
154	0.997637
827	0.997666
802	0.997764
709	0.997782
266	0.997807
17	0.997815
30	0.997815
761	0.997816
774	0.997816
452	0.997846
526	0.997885
9	0.997887
712	0.997894
14	0.997894
340	0.997897
492	0.99795
638	0.99796
616	0.997963
722	0.997966
350	0.998035
619	0.99804
731	0.998041
247	0.998074
484	0.998092
382	0.998106
359	0.998133
337	0.998135
523	0.998152
75	0.99816
12	0.998163
629	0.998192
536	0.998217
244	0.998249
433	0.998264
356	0.998366
257	0.998384
430	0.998411
82	0.998473
83	0.998502
164	0.998511
545	0.998544
48	0.998569
399	0.998571
443	0.998654
364	0.998669
759	0.998678
15	0.998728
173	0.998733
64	0.998831
391	0.998835
365	0.998879
4	0.999057
58	0.999064
112	0.999106
71	0.999108
8	0.999213
5	0.999306
815	0.999316
120	0.999351
7	0.999433
61	0.999481
805	0.999564
346	0.999584
357	0.99968
23	0.999774
767	0.999777
28	0.999778
772	0.999782
333	0.999831
328	0.999831
312	0.999834
342	0.999852
768	0.999871
353	0.999894
24	0.999896
16	0.999941
760	0.999952

## Sheet: Vfeature ICC Inter Results
	x
748	0
749	0
750	0
746	9.6e-05
753	0.0362336
378	0.112097
740	0.171568
739	0.171568
219	0.183453
249	0.184672
260	0.185676
271	0.187718
680	0.187852
374	0.193525
251	0.193585
262	0.202628
538	0.232293
376	0.233995
527	0.259502
483	0.263551
457	0.264405
405	0.264655
435	0.266665
446	0.26873
276	0.26989
562	0.274717
255	0.281021
561	0.312165
215	0.314418
437	0.319282
521	0.321542
448	0.327446
441	0.335615
284	0.357417
167	0.360797
178	0.366119
537	0.374483
126	0.37521
156	0.377109
158	0.38583
462	0.394709
196	0.395156
741	0.397743
745	0.397743
169	0.410577
162	0.419178
485	0.424685
377	0.431218
211	0.437294
669	0.440959
682	0.44099
713	0.44099
674	0.467626
352	0.470624
560	0.472803
240	0.487623
235	0.487623
107	0.496606
656	0.501685
375	0.502728
183	0.518689
516	0.529951
190	0.532612
397	0.534452
635	0.535364
707	0.535831
496	0.538892
373	0.541993
351	0.544809
421	0.547324
426	0.547324
345	0.550144
297	0.562926
564	0.567879
364	0.572955
192	0.578098
118	0.588061
517	0.588314
392	0.593123
494	0.593182
553	0.597429
747	0.599318
348	0.601737
470	0.603073
308	0.605106
221	0.607382
661	0.608503
554	0.608572
634	0.60909
729	0.611819
725	0.611819
671	0.612086
838	0.612746
341	0.614404
200	0.619436
578	0.622328
147	0.622545
142	0.622545
624	0.624594
830	0.629215
357	0.629724
811	0.631334
822	0.633368
651	0.633842
648	0.634512
346	0.636831
328	0.640604
333	0.640604
342	0.640606
353	0.642037
312	0.644607
723	0.644886
724	0.644888
565	0.652525
623	0.65477
131	0.655649
843	0.65632
534	0.656465
591	0.656763
632	0.657063
621	0.65734
367	0.65906
34	0.660477
643	0.662102
21	0.662273
188	0.667507
498	0.669982
528	0.670448
539	0.672705
550	0.673229
541	0.673593
530	0.673996
335	0.674385
356	0.675619
563	0.679002
424	0.680762
366	0.684589
627	0.686503
570	0.687612
592	0.688657
814	0.693223
566	0.694546
365	0.696753
379	0.697655
285	0.698562
625	0.698693
187	0.700117
555	0.700659
636	0.701236
751	0.702924
587	0.706912
778	0.707079
559	0.711847
765	0.721868
355	0.722964
140	0.725772
220	0.726573
644	0.726787
293	0.726971
344	0.731169
35	0.733137
369	0.733751
519	0.737277
514	0.737277
572	0.738608
26	0.74137
189	0.741635
186	0.742379
198	0.748207
581	0.749457
718	0.752754
714	0.752754
582	0.75806
384	0.759502
105	0.759527
821	0.759968
97	0.760286
145	0.761634
1	0.761837
851	0.763183
738	0.770474
509	0.771179
398	0.771731
488	0.77226
571	0.773638
96	0.775995
191	0.777036
770	0.777536
646	0.778229
628	0.779337
664	0.782312
385	0.782585
482	0.782619
495	0.782619
779	0.785198
371	0.786559
94	0.791646
370	0.792118
372	0.795195
583	0.796262
89	0.797351
310	0.798642
477	0.799267
486	0.799532
532	0.800073
349	0.80056
139	0.800805
282	0.801368
543	0.802293
510	0.805547
743	0.805907
500	0.806736
551	0.807018
742	0.807388
490	0.807922
744	0.808873
810	0.809264
497	0.80937
380	0.810802
99	0.811335
194	0.81179
199	0.811891
686	0.811962
499	0.813561
579	0.815144
386	0.815511
323	0.818225
275	0.818744
280	0.819445
283	0.819701
607	0.821619
612	0.821619
78	0.822302
491	0.823428
468	0.824009
654	0.826001
796	0.826357
479	0.826461
206	0.826699
66	0.827669
401	0.829302
86	0.832381
602	0.832744
417	0.834829
531	0.835792
675	0.835889
67	0.836025
179	0.836586
788	0.837713
700	0.838298
705	0.838307
180	0.838458
518	0.838754
610	0.840293
469	0.841654
464	0.843124
2	0.843265
303	0.843395
212	0.844032
834	0.846065
8	0.846579
552	0.846603
368	0.847764
829	0.849274
98	0.850296
90	0.853508
70	0.853577
850	0.854172
489	0.854199
163	0.854968
684	0.855122
478	0.855904
542	0.857096
818	0.859599
505	0.859621
182	0.859873
813	0.860338
300	0.860802
584	0.86108
20	0.861433
807	0.861673
777	0.862071
475	0.862187
128	0.862279
137	0.863063
77	0.863099
603	0.864079
161	0.865184
393	0.865345
381	0.866764
238	0.867797
127	0.867863
593	0.868627
842	0.868701
652	0.869003
663	0.86961
171	0.869626
655	0.870058
119	0.875183
291	0.875263
416	0.875516
506	0.876583
263	0.877155
533	0.878511
460	0.878797
193	0.879576
160	0.880083
442	0.88073
535	0.880786
52	0.88079
647	0.880887
45	0.881124
324	0.881324
330	0.882909
798	0.883777
793	0.883777
665	0.884165
764	0.884514
138	0.885276
331	0.885601
672	0.887118
74	0.887214
302	0.890418
159	0.8914
63	0.891957
789	0.893021
33	0.893027
85	0.893076
782	0.893957
170	0.894811
471	0.89553
314	0.895874
253	0.896747
264	0.896821
106	0.897443
44	0.898792
458	0.899236
676	0.899342
54	0.899493
49	0.899493
395	0.899936
69	0.90128
272	0.902055
841	0.902334
304	0.90285
256	0.904548
849	0.904557
847	0.904777
292	0.905058
278	0.905657
737	0.906033
103	0.907704
252	0.908663
515	0.909365
450	0.909749
165	0.911493
230	0.911544
677	0.912308
439	0.912632
461	0.913316
231	0.913437
418	0.915848
606	0.915976
166	0.916768
305	0.917005
512	0.917348
493	0.918678
650	0.920532
29	0.920877
389	0.922349
402	0.922349
596	0.922398
232	0.922493
773	0.923559
840	0.923783
181	0.924811
757	0.925186
299	0.925585
756	0.926171
791	0.927891
124	0.928619
419	0.929837
11	0.931256
311	0.93265
177	0.932908
837	0.935947
4	0.936359
113	0.936627
289	0.937567
752	0.938224
790	0.938546
197	0.939021
657	0.939058
833	0.939329
604	0.939338
413	0.939617
38	0.939622
65	0.939914
92	0.940089
438	0.940697
406	0.940761
150	0.941539
520	0.942128
832	0.9431
88	0.943156
649	0.943355
449	0.94346
274	0.943749
721	0.944866
152	0.945047
396	0.945315
47	0.945487
329	0.945968
46	0.94618
153	0.946986
820	0.947048
227	0.947152
466	0.947399
100	0.947509
332	0.947872
658	0.94858
785	0.949281
809	0.94979
467	0.950391
143	0.950594
685	0.951783
557	0.952249
687	0.952643
122	0.952869
605	0.953412
556	0.953787
689	0.954053
41	0.954318
617	0.954893
148	0.95503
281	0.955087
111	0.955228
696	0.955338
695	0.955338
693	0.955338
694	0.955338
688	0.955338
690	0.955338
699	0.955338
558	0.95549
668	0.955707
681	0.955707
279	0.95601
844	0.956116
286	0.956714
831	0.956842
117	0.957683
407	0.958386
720	0.959065
207	0.959815
653	0.961216
347	0.961865
144	0.961928
172	0.962221
313	0.962299
76	0.962498
155	0.962671
319	0.96298
25	0.963055
93	0.963113
6	0.963684
769	0.964193
719	0.964221
296	0.964871
309	0.964871
233	0.9653
445	0.965859
134	0.966078
259	0.966216
717	0.966576
472	0.966921
704	0.966987
434	0.967225
660	0.9675
101	0.967566
409	0.968444
129	0.96857
432	0.968892
168	0.969063
114	0.969224
404	0.969259
307	0.969397
325	0.969562
451	0.969587
706	0.969981
320	0.970037
149	0.970424
110	0.970511
123	0.970511
95	0.970744
801	0.970979
146	0.971164
544	0.971221
210	0.971292
575	0.971528
588	0.971528
431	0.971865
185	0.972264
735	0.972388
223	0.972822
410	0.972864
697	0.973065
691	0.973231
133	0.973435
692	0.973746
459	0.973783
428	0.973988
116	0.974136
87	0.97423
816	0.974279
354	0.974598
408	0.974725
522	0.974907
79	0.975017
823	0.975154
248	0.97533
781	0.975455
511	0.975732
732	0.975775
157	0.97606
836	0.976089
615	0.976215
618	0.97633
702	0.976394
218	0.976517
326	0.976519
400	0.976686
130	0.977023
716	0.977063
175	0.977137
701	0.977138
683	0.977144
242	0.977361
224	0.977521
176	0.977521
633	0.977594
728	0.977697
362	0.977742
336	0.977915
549	0.978063
72	0.97845
824	0.978624
540	0.97882
711	0.978903
125	0.978963
68	0.97905
222	0.979145
548	0.979191
524	0.979327
727	0.979381
715	0.979511
775	0.979755
546	0.980263
455	0.980528
726	0.980563
273	0.980687
641	0.980691
420	0.980731
37	0.980844
73	0.980897
733	0.98112
80	0.981262
703	0.981409
465	0.981436
269	0.98157
338	0.981646
631	0.981835
339	0.981876
698	0.981883
708	0.981976
174	0.982161
214	0.982371
209	0.982602
265	0.982603
794	0.982808
104	0.982932
710	0.983153
730	0.983456
239	0.983827
594	0.983941
132	0.984116
487	0.984143
429	0.98439
334	0.984396
547	0.984478
501	0.984707
136	0.984729
523	0.984798
620	0.984825
802	0.984854
599	0.98487
135	0.984876
151	0.984981
31	0.985003
141	0.985025
382	0.985252
476	0.985331
637	0.985475
13	0.98552
616	0.985533
447	0.985611
363	0.985779
203	0.986056
216	0.986056
529	0.986118
261	0.986254
817	0.986327
799	0.986371
642	0.986389
568	0.986395
709	0.986417
736	0.98654
762	0.986691
154	0.986693
226	0.986821
121	0.986895
452	0.98695
430	0.987007
57	0.987057
614	0.987064
9	0.987278
340	0.987302
712	0.987313
14	0.987314
526	0.98736
525	0.987392
473	0.987422
619	0.987502
17	0.98755
30	0.98755
761	0.987557
774	0.987557
734	0.987591
337	0.987603
622	0.987638
202	0.987857
247	0.987944
722	0.987965
590	0.988058
358	0.988087
50	0.988258
350	0.988271
32	0.988279
754	0.988322
629	0.988337
244	0.988482
18	0.988483
731	0.988546
58	0.98855
595	0.988583
433	0.988584
536	0.988586
755	0.988633
758	0.988636
679	0.988702
638	0.98872
246	0.988755
62	0.98876
839	0.98878
662	0.98885
55	0.988863
225	0.988901
71	0.989137
359	0.989152
388	0.989304
360	0.989318
806	0.989326
315	0.989334
217	0.989359
776	0.989426
611	0.989549
569	0.989556
234	0.98958
84	0.989599
383	0.989606
245	0.989606
3	0.989627
645	0.989688
443	0.989751
567	0.989765
845	0.989855
343	0.990044
164	0.990093
257	0.99016
784	0.990168
545	0.990171
640	0.990298
600	0.990334
258	0.990389
639	0.990526
361	0.990534
204	0.990575
463	0.990668
390	0.990672
243	0.990677
277	0.990728
815	0.990735
795	0.990752
797	0.990869
236	0.990872
444	0.990877
474	0.990895
266	0.990955
60	0.990987
40	0.991003
61	0.991044
327	0.991162
102	0.991213
287	0.991227
321	0.991237
412	0.991247
322	0.99125
91	0.991258
318	0.99127
316	0.991278
805	0.991303
766	0.991326
270	0.991327
237	0.991327
22	0.991337
317	0.991352
109	0.991433
425	0.991439
173	0.991452
586	0.991469
502	0.991472
290	0.991482
846	0.991539
835	0.991555
254	0.991558
387	0.991561
229	0.991574
267	0.991653
601	0.991675
597	0.99176
56	0.991861
228	0.991891
440	0.991999
792	0.992012
503	0.992016
800	0.992035
184	0.992052
250	0.9921
36	0.992101
51	0.992151
481	0.992271
780	0.992272
301	0.992385
771	0.992411
81	0.99249
504	0.992597
12	0.992717
508	0.992727
195	0.992741
507	0.992779
427	0.992822
268	0.99283
288	0.992899
201	0.992919
513	0.99292
241	0.992924
108	0.992945
10	0.993047
812	0.993066
27	0.993109
208	0.993199
53	0.993277
828	0.993425
576	0.993553
403	0.99357
783	0.993626
613	0.993698
848	0.993699
763	0.993832
394	0.993845
411	0.99404
48	0.994137
609	0.994206
423	0.994209
804	0.994269
19	0.994313
819	0.994621
598	0.994647
787	0.994754
589	0.994827
480	0.994857
786	0.994888
659	0.994978
436	0.994979
39	0.99503
294	0.995031
825	0.995091
630	0.995133
112	0.995229
456	0.995248
213	0.995309
422	0.995416
120	0.995421
205	0.995475
608	0.995647
42	0.995668
43	0.995697
59	0.995707
827	0.99594
673	0.996072
454	0.9962
453	0.996258
414	0.996473
626	0.996481
75	0.996553
826	0.996589
808	0.996595
803	0.996636
415	0.99668
580	0.996863
492	0.996951
484	0.997069
83	0.997083
574	0.997217
577	0.99733
5	0.997347
573	0.997584
115	0.997611
585	0.997611
295	0.997626
667	0.997745
82	0.997759
391	0.99785
399	0.998035
64	0.998052
678	0.998283
670	0.998297
666	0.998395
306	0.99842
15	0.998702
298	0.998707
759	0.998813
7	0.999264
24	0.999641
768	0.999665
23	0.999694
28	0.999694
767	0.999704
772	0.999705
16	0.99992
760	0.999939

## Sheet: Pfeature ICC Intra Results
	x
746	0
750	0.0516374
457	0.119332
441	0.123266
538	0.132964
405	0.134079
435	0.136316
446	0.136699
527	0.159076
521	0.181517
537	0.188899
483	0.20995
437	0.240709
462	0.245156
745	0.295758
741	0.295758
367	0.339807
448	0.346423
724	0.363996
723	0.363996
496	0.372614
570	0.390089
397	0.417786
470	0.418446
554	0.420722
562	0.428657
739	0.437427
740	0.437427
421	0.439408
426	0.439408
748	0.445238
572	0.44636
140	0.467365
563	0.482753
131	0.48352
725	0.515403
729	0.515403
392	0.531174
285	0.542915
517	0.54995
167	0.553807
126	0.558156
178	0.558342
156	0.56031
162	0.566929
651	0.56749
378	0.568711
192	0.569805
158	0.573212
368	0.578172
553	0.581355
564	0.581373
145	0.587325
560	0.587379
190	0.595167
486	0.601749
351	0.61245
628	0.61675
749	0.620917
552	0.628916
669	0.633083
713	0.633168
682	0.633168
555	0.63833
707	0.640123
139	0.641921
635	0.643399
747	0.647118
479	0.648077
796	0.650957
169	0.652202
674	0.655346
375	0.657011
587	0.6584
497	0.661204
373	0.665898
561	0.668849
838	0.669753
489	0.673569
516	0.675317
652	0.684805
534	0.688008
624	0.689341
680	0.696362
636	0.697364
843	0.698859
97	0.699059
644	0.70025
625	0.702113
499	0.704172
352	0.707179
255	0.709494
661	0.71142
99	0.712003
565	0.714717
189	0.714836
183	0.717806
461	0.720256
303	0.720285
376	0.721257
582	0.727806
471	0.729321
384	0.731442
345	0.733316
147	0.733864
142	0.733864
782	0.736168
550	0.7405
191	0.746167
52	0.748808
539	0.750224
528	0.750232
498	0.750784
188	0.752918
70	0.753743
377	0.756997
665	0.757528
221	0.758247
541	0.762595
364	0.762756
530	0.763742
424	0.764596
302	0.766651
94	0.767556
657	0.773126
196	0.774117
357	0.782165
179	0.784805
491	0.787191
346	0.787266
822	0.787367
328	0.787942
333	0.787946
342	0.78867
312	0.789566
398	0.789712
77	0.79174
353	0.791938
830	0.793775
193	0.795006
578	0.803753
366	0.805577
86	0.805739
78	0.80607
187	0.807437
811	0.807872
297	0.811311
314	0.81138
379	0.811442
714	0.8132
718	0.8132
478	0.813713
469	0.814516
355	0.816655
66	0.817722
442	0.819827
67	0.820135
765	0.820503
477	0.820686
344	0.82099
348	0.821123
559	0.821432
369	0.822094
365	0.823114
821	0.823624
163	0.824378
118	0.825669
482	0.826385
495	0.826385
374	0.8266
271	0.826715
282	0.828218
341	0.829359
654	0.829963
46	0.831298
450	0.832846
21	0.833102
458	0.833288
310	0.8334
686	0.833846
439	0.83453
449	0.835865
283	0.836615
791	0.839304
700	0.839641
705	0.839641
401	0.842024
851	0.84203
675	0.842448
38	0.843446
386	0.844043
488	0.847127
280	0.848098
356	0.849473
124	0.850989
232	0.851059
107	0.851146
519	0.852289
514	0.852289
684	0.853462
770	0.85397
810	0.855117
847	0.856834
171	0.860265
627	0.862367
566	0.863182
215	0.864004
438	0.864351
260	0.865524
249	0.865622
219	0.86602
385	0.866359
180	0.866814
416	0.86755
418	0.867792
274	0.867827
510	0.870167
610	0.871936
276	0.871953
380	0.871978
323	0.872052
26	0.872998
211	0.873291
757	0.874075
335	0.875592
160	0.87667
47	0.8767
581	0.876715
751	0.877112
88	0.877677
393	0.878227
96	0.878338
593	0.878343
790	0.878374
756	0.879832
779	0.88099
607	0.881232
612	0.881232
664	0.881907
493	0.883724
240	0.884108
235	0.884108
671	0.884842
672	0.886693
289	0.886822
417	0.886901
35	0.88751
837	0.888475
738	0.888782
646	0.889291
663	0.889862
349	0.890453
643	0.891054
466	0.891204
500	0.891291
161	0.891606
579	0.8923
419	0.892483
832	0.892925
591	0.892965
284	0.893097
621	0.893134
778	0.89346
632	0.893517
583	0.894411
490	0.894762
634	0.895109
676	0.896182
256	0.896702
29	0.898016
494	0.898639
194	0.899116
623	0.899967
143	0.900177
20	0.900188
485	0.90224
324	0.903222
602	0.903964
159	0.903992
181	0.904069
785	0.904172
533	0.904201
153	0.90498
129	0.905512
773	0.905576
332	0.906482
93	0.90655
199	0.907396
148	0.910754
182	0.911239
648	0.911263
111	0.912374
814	0.912482
292	0.912633
460	0.91449
150	0.916453
475	0.916461
656	0.917057
34	0.917189
849	0.918042
105	0.918885
170	0.919465
65	0.919713
291	0.920342
603	0.921614
584	0.922145
841	0.922646
172	0.922956
677	0.924749
149	0.926451
230	0.926881
509	0.926947
209	0.927954
465	0.928206
468	0.928336
764	0.928981
44	0.929309
505	0.930616
98	0.930947
605	0.931508
89	0.931531
788	0.931918
467	0.933068
231	0.933255
144	0.933821
308	0.933853
90	0.935413
506	0.93612
721	0.936242
251	0.936588
781	0.936619
109	0.936842
737	0.937711
736	0.937721
833	0.938016
207	0.938624
840	0.938969
212	0.939054
41	0.939785
606	0.939911
165	0.940387
45	0.940475
220	0.940794
76	0.940862
103	0.941535
198	0.94188
816	0.941889
695	0.942514
688	0.942514
690	0.942514
699	0.942514
693	0.942514
694	0.942514
696	0.942514
658	0.942978
655	0.943488
647	0.943721
233	0.943739
650	0.943993
155	0.944289
206	0.944371
1	0.944795
33	0.944876
789	0.945125
238	0.945616
137	0.945628
262	0.94566
717	0.945672
177	0.945697
63	0.945814
817	0.946185
604	0.946192
806	0.946208
413	0.946227
776	0.94623
300	0.946313
631	0.946528
186	0.948596
512	0.948867
74	0.948878
286	0.949358
518	0.949444
329	0.949521
780	0.950121
689	0.950346
800	0.950567
279	0.950599
371	0.950832
281	0.950848
128	0.950955
620	0.95112
62	0.951141
32	0.951219
370	0.951347
410	0.951386
396	0.951452
372	0.951703
451	0.951855
79	0.952149
59	0.952203
330	0.952541
146	0.952639
73	0.95266
36	0.9528
347	0.952935
49	0.952991
54	0.952991
842	0.954606
823	0.954716
360	0.954959
618	0.955098
56	0.955312
381	0.955709
615	0.955898
85	0.955996
685	0.957109
69	0.957272
611	0.957758
687	0.957844
127	0.957864
599	0.957958
272	0.957968
472	0.958059
653	0.958218
72	0.958382
592	0.958434
844	0.95932
520	0.959565
511	0.959841
719	0.960639
409	0.960689
557	0.960932
227	0.960941
31	0.960975
166	0.961134
2	0.961374
434	0.96165
6	0.961812
395	0.961885
775	0.961985
801	0.962059
556	0.962419
766	0.96312
152	0.963148
176	0.963167
138	0.963197
404	0.963359
37	0.963433
558	0.9635
464	0.963621
668	0.963717
681	0.963717
771	0.964112
691	0.964191
248	0.964262
704	0.964325
697	0.964373
487	0.964472
22	0.964731
617	0.964835
692	0.96497
544	0.965069
813	0.965304
273	0.965392
27	0.965453
363	0.965533
210	0.966233
720	0.966234
595	0.966502
596	0.966685
428	0.966777
113	0.966999
343	0.967191
824	0.967366
174	0.96775
259	0.967753
361	0.967824
400	0.967825
119	0.967935
799	0.968003
445	0.968016
264	0.968069
702	0.968194
614	0.968246
218	0.968449
19	0.968572
762	0.968846
389	0.969075
402	0.969075
408	0.96908
522	0.9691
594	0.969111
701	0.969119
834	0.969146
116	0.969215
794	0.969237
203	0.969445
216	0.969445
18	0.969772
540	0.970104
57	0.970177
362	0.970306
358	0.970459
703	0.970512
55	0.970653
698	0.970748
763	0.970857
222	0.970893
706	0.971028
354	0.971124
406	0.971286
50	0.971373
708	0.97152
242	0.9716
777	0.971608
100	0.971629
571	0.971719
807	0.971976
683	0.972074
287	0.972092
809	0.972424
253	0.972816
798	0.972826
793	0.972827
101	0.972857
818	0.973016
711	0.973246
548	0.973328
223	0.973725
626	0.973741
106	0.973938
325	0.974009
263	0.974015
549	0.974558
265	0.974654
339	0.974682
659	0.97477
829	0.974841
839	0.974851
168	0.974917
524	0.975079
792	0.975107
305	0.975219
3	0.975252
202	0.975252
589	0.975319
525	0.975416
820	0.975444
535	0.975455
735	0.975525
459	0.975612
732	0.975698
68	0.975766
576	0.975788
87	0.976005
850	0.97602
296	0.976402
309	0.976402
11	0.976624
600	0.976955
336	0.976956
597	0.976961
293	0.97698
630	0.977258
515	0.977285
246	0.977408
51	0.977434
320	0.977651
110	0.977671
123	0.977671
784	0.977691
319	0.977806
795	0.977854
243	0.977881
125	0.978147
245	0.978188
299	0.978277
567	0.978299
501	0.97838
53	0.978485
304	0.978515
84	0.97863
575	0.978633
588	0.978633
338	0.978827
752	0.978895
444	0.978971
601	0.979062
529	0.979178
715	0.979206
845	0.979229
831	0.979391
134	0.979466
440	0.979526
326	0.979645
642	0.979663
40	0.979839
254	0.979908
637	0.979919
743	0.980131
197	0.980365
742	0.980436
331	0.980468
390	0.980507
783	0.98063
728	0.980678
649	0.980694
744	0.980732
239	0.980852
117	0.980969
473	0.980984
639	0.981002
456	0.981021
733	0.981034
60	0.981173
463	0.981522
812	0.981561
613	0.981637
455	0.98169
81	0.981811
427	0.981957
547	0.982308
185	0.982457
836	0.98274
275	0.982822
590	0.982879
420	0.982973
546	0.983308
474	0.983374
645	0.983548
313	0.983995
316	0.984029
318	0.984051
322	0.984055
321	0.984057
327	0.984067
716	0.984244
252	0.98436
431	0.984363
95	0.984384
122	0.984394
797	0.984402
598	0.984431
250	0.984676
130	0.984753
80	0.984768
224	0.984867
407	0.984887
710	0.984936
453	0.984945
214	0.985008
317	0.985037
608	0.98505
609	0.985141
39	0.985183
92	0.985227
429	0.985315
730	0.985343
403	0.985411
269	0.985496
75	0.985514
315	0.985523
531	0.985703
387	0.985865
436	0.986119
542	0.986133
267	0.986264
640	0.986304
447	0.986307
204	0.986352
753	0.986379
112	0.986617
828	0.986645
334	0.986671
234	0.986702
157	0.986895
268	0.987098
43	0.987131
622	0.987215
270	0.987227
48	0.98725
586	0.987357
42	0.987396
394	0.987465
787	0.987534
726	0.987609
551	0.987615
432	0.987636
454	0.987732
258	0.987771
786	0.987957
633	0.987994
151	0.988115
819	0.988347
261	0.988349
543	0.988356
423	0.98836
226	0.988374
532	0.988589
208	0.988594
679	0.988685
641	0.988825
25	0.988919
412	0.988978
825	0.988985
217	0.989073
201	0.989148
133	0.989158
769	0.989161
388	0.989415
734	0.989619
727	0.99
476	0.990007
411	0.990103
311	0.990177
225	0.990177
175	0.990194
121	0.990792
17	0.990809
30	0.990809
761	0.990822
774	0.990822
660	0.99094
241	0.990941
237	0.991154
13	0.991171
114	0.991179
10	0.991367
616	0.991382
120	0.991431
154	0.991465
503	0.991513
481	0.991552
709	0.991751
132	0.991907
115	0.991919
184	0.991954
422	0.992001
502	0.992069
9	0.992119
526	0.992119
340	0.99212
712	0.992121
14	0.992123
803	0.992256
754	0.992264
827	0.992285
266	0.992299
802	0.992359
619	0.992377
722	0.992414
83	0.992471
638	0.992502
569	0.992506
337	0.992642
513	0.992654
414	0.992655
731	0.992729
629	0.992738
136	0.992746
523	0.992774
507	0.99282
504	0.992834
508	0.992835
247	0.992838
350	0.992894
826	0.992895
755	0.992905
808	0.992911
758	0.992915
12	0.992936
662	0.992959
236	0.993006
290	0.99302
135	0.993025
382	0.993036
536	0.993048
433	0.993113
82	0.993325
213	0.993329
804	0.993335
452	0.993355
415	0.993452
257	0.993476
383	0.993529
568	0.993576
64	0.993582
244	0.993713
359	0.993785
173	0.993825
141	0.993842
195	0.993862
164	0.993972
229	0.994066
228	0.994341
545	0.994348
430	0.994382
577	0.994411
205	0.994413
580	0.994453
443	0.994502
480	0.994506
200	0.994636
91	0.994979
307	0.995148
102	0.995226
585	0.995391
425	0.995599
278	0.995617
574	0.995829
294	0.99591
399	0.996462
71	0.99658
492	0.996613
391	0.99662
666	0.996647
295	0.996691
301	0.996697
673	0.996946
484	0.996953
298	0.997022
848	0.997137
573	0.997269
835	0.997366
846	0.997485
104	0.997492
759	0.997658
15	0.99768
58	0.997748
277	0.997803
306	0.997911
4	0.997946
108	0.997995
61	0.998055
815	0.998339
288	0.998388
667	0.998749
678	0.999044
670	0.999047
5	0.999084
8	0.999102
805	0.999539
23	0.999706
767	0.999707
28	0.999721
772	0.999721
7	0.999753
768	0.999817
24	0.999836
760	0.999969
16	0.999973

## Sheet: Pfeature ICC Inter Results
	x
221	0
593	0
753	0
215	8.33e-15
739	0.0323973
740	0.0323973
220	0.0388497
592	0.0556261
680	0.0716739
587	0.101451
665	0.142377
293	0.225778
745	0.227913
741	0.227913
374	0.244842
578	0.273642
206	0.293781
591	0.293811
621	0.29438
623	0.295303
632	0.295807
643	0.295908
634	0.312205
746	0.317733
627	0.330986
494	0.344584
489	0.356298
275	0.380972
647	0.390616
563	0.3934
648	0.417915
724	0.42034
723	0.42034
262	0.42229
747	0.425723
392	0.426354
725	0.434044
729	0.434044
561	0.435924
496	0.446567
663	0.453087
251	0.455958
656	0.479025
378	0.486439
207	0.487682
750	0.489476
560	0.502438
375	0.515378
488	0.517833
376	0.517936
285	0.525234
562	0.540606
572	0.557738
749	0.560629
219	0.57658
583	0.581823
249	0.584545
570	0.584603
352	0.590062
657	0.592086
260	0.597357
607	0.599682
612	0.599682
190	0.605474
259	0.607827
599	0.60794
534	0.613297
550	0.617654
631	0.618174
97	0.620151
748	0.624744
528	0.624956
498	0.6259
564	0.627815
539	0.62879
500	0.633773
291	0.635538
367	0.638958
674	0.640787
351	0.646261
555	0.649243
530	0.651047
192	0.655471
541	0.657806
654	0.658601
521	0.658984
384	0.659952
471	0.660157
751	0.664688
189	0.666948
527	0.673878
271	0.675659
485	0.675676
553	0.683836
479	0.686792
554	0.688947
620	0.689507
610	0.696174
377	0.697699
538	0.704129
559	0.706626
514	0.709091
519	0.709091
552	0.709437
448	0.710674
248	0.71436
345	0.724713
379	0.728736
584	0.730268
461	0.730391
218	0.742814
671	0.745719
437	0.747227
348	0.749251
297	0.752014
364	0.752256
222	0.752841
308	0.752998
211	0.756417
565	0.757983
469	0.760128
738	0.76306
401	0.764938
442	0.765056
595	0.765069
373	0.765747
537	0.765948
187	0.767114
356	0.769723
240	0.773201
235	0.773201
810	0.775352
796	0.775925
517	0.777081
821	0.778784
96	0.781138
483	0.782826
355	0.784047
196	0.784169
328	0.78856
333	0.788561
346	0.789027
342	0.789126
366	0.789258
468	0.789372
353	0.789637
357	0.790092
614	0.790265
718	0.790604
714	0.790604
203	0.790987
216	0.790987
312	0.791157
323	0.794125
470	0.794352
672	0.794618
212	0.79649
385	0.797101
532	0.798928
458	0.800042
543	0.801705
369	0.807308
242	0.809419
227	0.809578
103	0.810218
551	0.811408
282	0.815194
811	0.815226
579	0.817124
477	0.81893
499	0.819598
655	0.820686
594	0.821048
341	0.821446
99	0.821761
450	0.82246
462	0.823174
188	0.824607
283	0.827237
531	0.827933
238	0.827976
822	0.83001
365	0.830705
446	0.831563
635	0.831576
439	0.832309
393	0.832578
435	0.832885
405	0.832892
368	0.833449
779	0.835804
344	0.835972
324	0.835987
256	0.837062
424	0.840307
35	0.840381
843	0.842027
410	0.842722
571	0.844749
838	0.846079
605	0.846854
397	0.847251
181	0.847846
847	0.847972
406	0.84803
624	0.84832
837	0.849043
449	0.851412
421	0.852741
426	0.852741
457	0.853294
518	0.853572
335	0.855506
509	0.855926
371	0.856214
830	0.856796
677	0.857543
370	0.857649
535	0.858153
581	0.858267
372	0.858544
466	0.858571
542	0.858664
646	0.85907
398	0.859189
625	0.859396
280	0.860804
636	0.861437
460	0.861836
232	0.86226
310	0.862749
510	0.863297
438	0.863794
590	0.864085
467	0.86469
407	0.864806
644	0.865216
653	0.865957
193	0.8662
478	0.866684
851	0.866718
214	0.866865
582	0.867767
486	0.869205
302	0.870417
380	0.871645
180	0.872703
628	0.873219
349	0.874947
93	0.875285
65	0.876384
490	0.876698
652	0.877652
418	0.878705
231	0.880662
482	0.880665
495	0.880665
52	0.880929
299	0.881357
20	0.882325
752	0.88255
389	0.883014
402	0.883014
676	0.88327
809	0.883679
169	0.88416
109	0.884956
675	0.886024
764	0.886025
303	0.886834
516	0.887229
274	0.887363
230	0.887986
686	0.888231
441	0.88836
29	0.889878
658	0.890128
284	0.89062
292	0.890762
586	0.89769
445	0.897692
604	0.898149
224	0.898499
700	0.898987
705	0.898987
191	0.898993
491	0.899415
773	0.899919
76	0.90105
464	0.901071
497	0.901697
832	0.903482
408	0.903517
179	0.907469
413	0.907583
684	0.907642
814	0.907886
289	0.908711
820	0.908981
314	0.909033
720	0.90922
67	0.909729
94	0.910133
330	0.91144
713	0.912713
682	0.912713
669	0.912742
434	0.912909
428	0.91459
163	0.914719
300	0.916079
66	0.916446
743	0.917654
606	0.917784
404	0.918043
92	0.918113
742	0.918116
793	0.918388
798	0.918388
416	0.918525
744	0.918572
278	0.918617
296	0.918787
309	0.918787
54	0.919309
49	0.919309
88	0.91943
223	0.920522
782	0.920927
158	0.92206
419	0.922964
107	0.924548
400	0.924877
841	0.926141
347	0.926382
417	0.927263
70	0.928042
45	0.928128
329	0.929494
161	0.929509
395	0.930653
683	0.931394
78	0.932256
305	0.932496
668	0.934737
681	0.934737
304	0.935271
272	0.935536
603	0.935605
506	0.935959
332	0.936134
33	0.936201
171	0.936228
63	0.936358
719	0.936988
74	0.937703
566	0.938258
575	0.9386
588	0.9386
44	0.938638
381	0.938996
167	0.939235
840	0.939458
281	0.940557
778	0.941022
194	0.941214
147	0.941313
142	0.941313
836	0.941346
86	0.941628
126	0.942202
233	0.942342
651	0.942344
156	0.942646
160	0.942744
833	0.943088
533	0.943292
770	0.944297
409	0.945104
113	0.945369
736	0.945492
789	0.945715
505	0.94653
38	0.947519
34	0.947603
77	0.948523
707	0.949034
209	0.949402
46	0.95011
650	0.950426
834	0.951164
493	0.951202
737	0.95123
765	0.951335
159	0.951391
178	0.951832
264	0.952332
596	0.952419
807	0.952653
849	0.952704
777	0.952766
558	0.952872
756	0.952982
170	0.953095
396	0.95324
556	0.953249
475	0.953323
818	0.953438
842	0.953548
557	0.953984
90	0.954013
549	0.954026
757	0.954185
199	0.954429
788	0.954917
597	0.955042
515	0.955515
721	0.955734
1	0.955861
679	0.955907
11	0.956481
87	0.956907
791	0.957423
118	0.957709
47	0.957972
183	0.958204
693	0.959152
694	0.959152
696	0.959152
688	0.959152
690	0.959152
699	0.959152
695	0.959152
85	0.959253
253	0.959471
186	0.959537
279	0.959968
26	0.960124
689	0.96037
276	0.961173
687	0.961325
106	0.961697
685	0.962051
451	0.962544
717	0.962747
177	0.963107
122	0.963111
540	0.963313
137	0.963431
576	0.964068
21	0.964489
548	0.964545
255	0.965102
790	0.965605
602	0.966308
524	0.966959
600	0.967102
162	0.968266
659	0.968787
98	0.968977
472	0.969611
138	0.969772
728	0.969849
59	0.970274
263	0.97045
829	0.970525
645	0.970596
89	0.970858
511	0.97105
598	0.971154
473	0.971286
311	0.971651
601	0.971658
100	0.971882
626	0.971988
520	0.972311
522	0.972324
95	0.972377
422	0.972508
403	0.97253
613	0.972612
339	0.97262
649	0.972662
850	0.97279
336	0.972804
711	0.973045
615	0.973235
525	0.973441
440	0.973788
617	0.973868
816	0.974072
25	0.974264
618	0.974583
546	0.97495
769	0.975112
128	0.975142
145	0.97516
432	0.975466
501	0.975522
637	0.975729
844	0.975845
704	0.975902
286	0.97608
726	0.976133
354	0.976232
547	0.976242
630	0.976243
708	0.976384
174	0.976687
691	0.976948
697	0.976981
692	0.97707
512	0.977142
386	0.977146
831	0.977329
455	0.977407
698	0.977449
703	0.977483
785	0.977603
544	0.977767
702	0.977916
252	0.978162
273	0.978179
701	0.978193
153	0.978212
589	0.978387
105	0.9784
79	0.978491
116	0.978697
639	0.97872
131	0.97877
185	0.978793
727	0.97882
459	0.979047
609	0.979065
425	0.979151
197	0.979162
611	0.979355
325	0.979479
362	0.979724
780	0.979778
182	0.979838
245	0.979839
529	0.979925
642	0.980139
633	0.980355
823	0.980492
36	0.980505
319	0.980577
101	0.981179
2	0.981263
363	0.981433
715	0.981441
640	0.981453
139	0.981608
622	0.981845
734	0.982175
175	0.982177
110	0.982261
123	0.982261
320	0.982439
140	0.98247
706	0.982573
800	0.982595
735	0.982664
641	0.982898
427	0.983061
56	0.983548
388	0.983567
710	0.983595
716	0.983599
269	0.983679
420	0.983713
817	0.983771
307	0.983839
73	0.98401
172	0.984011
157	0.984032
567	0.98415
361	0.98416
360	0.984171
72	0.984178
732	0.984198
733	0.984294
168	0.984485
447	0.984621
338	0.984879
261	0.984964
125	0.985011
839	0.985052
730	0.985148
129	0.98528
127	0.985288
664	0.985337
41	0.985386
801	0.985479
265	0.985551
824	0.985566
343	0.985964
394	0.985978
390	0.986019
431	0.986112
429	0.986304
806	0.98635
19	0.986357
776	0.986359
27	0.986363
246	0.986435
358	0.986436
313	0.986475
382	0.986513
763	0.986773
62	0.9868
32	0.986853
83	0.986856
608	0.986873
69	0.986926
115	0.986932
487	0.987043
120	0.987105
775	0.987149
503	0.987175
771	0.987177
781	0.987279
149	0.98756
661	0.987728
444	0.987788
465	0.987957
243	0.98798
6	0.988007
165	0.988016
155	0.988172
68	0.988187
176	0.988295
75	0.988316
766	0.98837
762	0.988419
114	0.98847
166	0.988592
436	0.988684
22	0.988704
799	0.988844
119	0.988959
124	0.989074
210	0.989714
387	0.98978
198	0.989945
502	0.989955
792	0.98997
254	0.990117
18	0.99022
423	0.990275
513	0.990293
412	0.990301
507	0.990369
202	0.990371
508	0.990377
504	0.99038
117	0.99044
331	0.990455
57	0.990612
326	0.990646
184	0.990653
411	0.990873
794	0.990956
84	0.991041
40	0.991047
13	0.991076
55	0.991128
287	0.991223
150	0.991343
10	0.991354
104	0.991369
143	0.991405
200	0.991424
60	0.991474
37	0.991593
250	0.991603
111	0.991641
784	0.991644
121	0.991745
31	0.991862
146	0.991871
268	0.991952
845	0.99206
813	0.992061
204	0.992072
795	0.992078
226	0.992149
334	0.992206
476	0.99222
148	0.992322
51	0.992576
141	0.992584
267	0.992646
195	0.992666
144	0.992762
241	0.992766
135	0.992821
152	0.992857
136	0.992868
134	0.992875
133	0.992942
132	0.992959
673	0.993008
53	0.993037
456	0.993115
130	0.993127
454	0.993454
3	0.993501
81	0.993662
290	0.993667
258	0.993708
208	0.993779
481	0.99379
315	0.993859
237	0.993883
80	0.993917
783	0.993923
270	0.993972
755	0.994014
660	0.994015
568	0.994037
758	0.994047
383	0.994304
50	0.994377
480	0.99438
819	0.994395
414	0.994442
39	0.99459
217	0.994597
828	0.994661
225	0.994691
108	0.994714
580	0.994919
453	0.99501
43	0.995104
316	0.995144
662	0.995151
318	0.99524
415	0.995256
322	0.995258
321	0.995269
327	0.99531
812	0.995326
317	0.995357
64	0.995388
42	0.995467
58	0.995655
82	0.995694
112	0.995701
151	0.995734
569	0.99574
827	0.995852
17	0.995853
30	0.995853
761	0.995856
774	0.995856
301	0.995891
848	0.995942
787	0.995943
803	0.995961
463	0.995976
797	0.996056
786	0.996116
709	0.996175
802	0.996187
616	0.996189
12	0.996211
154	0.996215
91	0.996342
825	0.996372
474	0.996378
266	0.996452
526	0.996479
9	0.996486
340	0.99649
712	0.996492
14	0.996492
48	0.996518
236	0.996521
666	0.996579
619	0.996581
102	0.996632
835	0.996636
722	0.996721
337	0.996737
350	0.99678
846	0.996797
229	0.996808
629	0.996816
754	0.996935
399	0.99694
452	0.996946
638	0.996971
808	0.997018
239	0.99703
247	0.997032
731	0.997061
523	0.997068
359	0.997078
228	0.997087
430	0.997129
826	0.997138
536	0.997158
433	0.997161
294	0.997188
277	0.997292
257	0.997321
234	0.997359
164	0.997409
244	0.997458
804	0.997642
213	0.997655
288	0.997735
443	0.997757
173	0.997836
574	0.997883
391	0.997898
205	0.9979
545	0.997951
201	0.99798
295	0.998028
61	0.998149
815	0.998249
71	0.998249
577	0.998518
573	0.99855
805	0.998579
585	0.998614
492	0.998731
667	0.99874
5	0.998741
298	0.99877
306	0.998773
670	0.998815
7	0.998862
678	0.998959
484	0.999066
8	0.999301
15	0.999302
759	0.999341
4	0.999375
23	0.999844
28	0.999849
767	0.999851
772	0.999855
768	0.999882
24	0.99991
760	0.999976
16	0.999977
